# Supplementary material for: CRISPR-dCas13d-based deep screening of proximal and distal splicing-regulatory elements
Source: Nat Commun. 2024 May 7;15:3839. doi: 10.1038/s41467-024-47140-8 (PMC11076525; doi:10.1038/s41467-024-47140-8)
Supplement: Supplementary file 4 — Supplementary Data 1-4 [file 41467_2024_47140_MOESM4_ESM.zip]

Archive with 8 entries (8 files):
- Dataset S1.xlsx
- __MACOSX/._Dataset S1.xlsx
- Dataset S2.xlsx
- __MACOSX/._Dataset S2.xlsx
- Dataset S3.xlsx
- __MACOSX/._Dataset S3.xlsx
- Dataset S4.xlsx
- __MACOSX/._Dataset S4.xlsx
