# Supplementary material for: CRISPR-dCas13d-based deep screening of proximal and distal splicing-regulatory elements
Source: Nat Commun. 2024 May 7;15:3839. doi: 10.1038/s41467-024-47140-8 (PMC11076525; doi:10.1038/s41467-024-47140-8)
Supplement: Supplementary file 4 — Supplementary Data 1-4 [file 41467_2024_47140_MOESM4_ESM.zip › Dataset S1.xlsx]

## Sheet: Legend
Supplementary Data 1: List of oligo and primer sequences.

## Sheet: Oligos
SMN2 plasmid	Sequences (5'-3')	Note	Length
Exon 6 sequence	ATAATTCCCCCACCACCTCCCGACTACAAAGACCATGACGGTGATTATAAAGATCATGACATCGATTACAAGGATGACGATGACAAGGGCTATCATACTGGCTATTATATG	111 bp; FLAG insertion	111
Intron 6-7 sequence	GTAAGTAATCACTCAGCATCTTTTCCTGACAATTTTTTTGTAGTTATGTGACTTTGTTTTGCTGATCATATTTTGTTGAATAAAATAAGTAAAATTCTTGTGAAACAAAATGCTTTTTAACATCCATATAAAGCTATCTATATATAGCTATCTATATCTATATAGCTATTTTTTTTAACTTCCTTTATTTTCCTTACAG	79 bp	199
Exon 7 sequence	GGTTTTAGACAAAATCAAAAAGAAGGAAGGTGCTCAGCATTCCTTAAATTAAGGA	55 bp; position 37 'G' insertion	55
Intron 7-8 sequence	GTAAGTCTGCCAGCATTATGAAAGTGAATCTTACTTTTGTAAAACTTTATGGTTTGTGGAAAACAAATGTTTTTGAACATTTAAAAAGTTCAGATGTTAGAAAGTTGAAAGGTTAATGTAAAACAATCAATATTAAAGAATTTTGATGCCAAAACTATTAGATAAAAGGTTAATCTAGATCCCTACTAGAATTCTCATACTTAACTGGTTGGTTATGTGGAAGAAACATACTTTCACAATAAAGAGCTTTAGGATATGATGCCATTTTATATCACTAGTAGGCAGACCAGCAGACTTTTTTTTATTGTGATATGGGATAACCTAGGCATACTGCACTGTACACTCTGACATATGAAGTGCTCTAGTCAAGTTTAACTGGTGTCCACAGAGGACATGGTT…	444 bp	444
Exon 8 sequence [Dual-IN]	GAGAAATGCTGGCA	14 bp; Dual-IN Reporter	14
Exon 8 sequence [Dual-EX]	GAAATGCTGGCA	12 bp; Dual-EX Reporter	12
RT-PCR Primers	Sequences (5'-3')	Notes
IRES-SMN2-FWD	ACGATGATAATATGGCCACAACC	RT-PCR of SMN2 E7 minigene
tdT-SMN2-REV-Dual_IN	GCTAGCTGCCAGCATTTCTC	RT-PCR of Dual-IN SMN2 E7 minigene
tdT-SMN2-REV-Dual_EX_REV	GCTAGCTGCCAGCATTTC	RT-PCR of Dual-EX SMN2 E7 minigene
SMN-E5-FWD	ATAATTCCCCCACCACCTCCC	endogenous SMN1/2 RT-PCR for E7
SMN-E8-REV	GCCACATACGCCTCACATACA	endogenous SMN1/2 RT-PCR for E7
	Sequences (5'-3')	Note	Used In
nusinersen ASO	TCACTTTCATAATGCTGG	expected to increase in SMN2 exon 7 inclusion; 2'-OMe modifications	Figure 2.
gRNA	Sequences (5'-3')	Note	Used In
A[-15,7]	TAAAACCCTGTAAGGAAAATAA	target 3'SS	Figure 2.
E[22,40]	ATGCTGAGCACCTTCCTTC	target exon 7 region	Figure 2; Supp Fig 9, 10,11, 15
D[-7,15]	TGCTGGCAGACTTACTCCTTAA	target 5'SS	Figure 2.
D[4,25]	ACTTTCATAATGCTGGCAGACT	target ISS-N1 region	Figure 2.
D[8,29]	ATTCACTTTCATAATGCTGGCA	target ISS-N1 region	Figure 2.; Supp Fig. 3
D[9,30]	GATTCACTTTCATAATGCTGGC	target ISS-N1 region	Figure 2.; Supp Fig. 4
D[9,33]	TAAGATTCACTTTCATAATGCTGGC	target ISS-N1 region	Figure 2.; Supp Fig. 4, 9, 10, 11, 15
D[10,31]	AGATTCACTTTCATAATGCTGG	target ISS-N1 region	Figure 2.; Supp Fig. 3
D[11,32]	AAGATTCACTTTCATAATGCTG	target ISS-N1 region	Figure 2.; Supp Fig. 3
D[11,33]	TAAGATTCACTTTCATAATGCTG	target ISS-N1 region	Figure 2.; Supp Fig. 3
NT-sense control	CATTATGAAAGTGAATCTTACT	control	Figure 2.; Supp Fig. 4
NT-non-targeting	TGCATCTCATTGTAGTGCATTG	control	Figure 2.; Figure 3.; Figure 6; Supp Fig. 9, 10, 11, 15
E[21,45]	AAGGAATGCTGAGCACCTTCCTTCT	known exon 7 splicing enhancer	Figure 3
E[21,45] WT	TAAGGAATGTGAGCACCTTCCTTCT	known exon 7 splicing enhancer; endogenous	Figure 6
D[10,34]	GTAAGATTCACTTTCATAATGCTGG	ISSN1 region	Figure 3; Figure 6
D[333,357]	CTTCATATGTCAGAGTGTACAGTGC	SRE ISE identified downstream of exon 7	Figure 3; Figure 6
ASOs	Sequences (5'-3')	Note	Used In
NT	AAAGAGCTTTAGGATATGATGC	control; 2'-MOE modifications	Figure 6.
E[21,45] WT	TAAGGAATGTGAGCACCTTCCTTCT	exon exclusion; 2'-MOE modifications	Figure 6.
D[10,34]	GTAAGATTCACTTTCATAATGCTGG	exon inclusion; 2'-MOE modifications	Figure 6.
D[11,35]	AGTAAGATTCACTTTCATAATGCTG	exon inclusion; 2'-MOE modifications	Figure 6.
D[329,353]	ATATGTCAGAGTGTACAGTGCAGTA	exon exclusion; 2'-MOE modifications	Figure 6.
D[333,357]	CTTCATATGTCAGAGTGTACAGTGC	exon exclusion; 2'-MOE modifications	Figure 6.
D[334,358]	ACTTCATATGTCAGAGTGTACAGTG	exon exclusion; 2'-MOE modifications	Figure 6.

## Sheet: Illumina_Primers
Genewiz Primers	Sequences (5'-3')	Notes
genewiz-gRNA-FWD	ACACTCTTTCCCTACACGACGCTCTTCCGATCTTGGACTATCATATGCTTACCGTAACTT	Primers used for plasmid pool seq and Mini gRNA Library; genewiz adapters
genewiz-gRNA-REV	GACTGGAGTTCAGACGTGTGCTCTTCCGATCTCTTTCAAGACCTAGCTAGCGAATTC	Primers used for plasmid pool seq and Mini gRNA Library; genewiz adapters
Barcode Primer	Sample Dual-IN	Sequences (5'-3')	Notes
1	unsorted	ACCGCGCG	Added to Index P7
2	Top 5% BFP-positive	ACCAAGGA	Added to Index P7
3	Bottom 5% BFP-positive	AATGCGTT	Added to Index P7
Barcode Primer	Sample Dual-EX	Sequences (5'-3')	Notes
1	unsorted	ACCGCGCG	Added to Index P7
2	Top 5% BFP-positive	ACCAAGGA	Added to Index P7
3	Bottom 5% BFP-positive	AATGCGTT	Added to Index P7
PCR1 Primers	5' - 3'	Notes; Used
PCR1-gRNA-FWD	GAGGGCCTATTTCCCATGATTC	used for first amplification of gRNA cassette from genomic DNA extracted from collected cells
PCR1-gRNA-REV	GTTGCGAAAAAGAACGTTCACGG	used for first amplification of gRNA cassette from genomic DNA extracted from collected cells
PCR2 Primers	Sequences (5'-3')
PCR2 F	source: https://www.ncbi.nlm.nih.gov/pmc/articles/PMC6089254/
Primer no.	lllumina P5	lllumina seq F	Stagger	Priming Site	P5 Stagger Primer 5'-3'
F01	AATGATACGGCGACCACCGAGATCT	ACACTCTTTCCCTACACGACGCTCTTCCGATCT		tcttgtggaaaggacgaaacaccg	AATGATACGGCGACCACCGAGATCTACACTCTTTCCCTACACGACGCTCTTCCGATCTtcttgtggaaaggacgaaacaccg
F02	AATGATACGGCGACCACCGAGATCT	ACACTCTTTCCCTACACGACGCTCTTCCGATCT	C	tcttgtggaaaggacgaaacaccg	AATGATACGGCGACCACCGAGATCTACACTCTTTCCCTACACGACGCTCTTCCGATCTCtcttgtggaaaggacgaaacaccg
F03	AATGATACGGCGACCACCGAGATCT	ACACTCTTTCCCTACACGACGCTCTTCCGATCT	GC	tcttgtggaaaggacgaaacaccg	AATGATACGGCGACCACCGAGATCTACACTCTTTCCCTACACGACGCTCTTCCGATCTGCtcttgtggaaaggacgaaacaccg
F04	AATGATACGGCGACCACCGAGATCT	ACACTCTTTCCCTACACGACGCTCTTCCGATCT	AGC	tcttgtggaaaggacgaaacaccg	AATGATACGGCGACCACCGAGATCTACACTCTTTCCCTACACGACGCTCTTCCGATCTAGCtcttgtggaaaggacgaaacaccg
F05	AATGATACGGCGACCACCGAGATCT	ACACTCTTTCCCTACACGACGCTCTTCCGATCT	CAAC	tcttgtggaaaggacgaaacaccg	AATGATACGGCGACCACCGAGATCTACACTCTTTCCCTACACGACGCTCTTCCGATCTCAACtcttgtggaaaggacgaaacaccg
F06	AATGATACGGCGACCACCGAGATCT	ACACTCTTTCCCTACACGACGCTCTTCCGATCT	TGCACC	tcttgtggaaaggacgaaacaccg	AATGATACGGCGACCACCGAGATCTACACTCTTTCCCTACACGACGCTCTTCCGATCTTGCACCtcttgtggaaaggacgaaacaccg
F07	AATGATACGGCGACCACCGAGATCT	ACACTCTTTCCCTACACGACGCTCTTCCGATCT	ACGCAAC	tcttgtggaaaggacgaaacaccg	AATGATACGGCGACCACCGAGATCTACACTCTTTCCCTACACGACGCTCTTCCGATCTACGCAACtcttgtggaaaggacgaaacaccg
F08	AATGATACGGCGACCACCGAGATCT	ACACTCTTTCCCTACACGACGCTCTTCCGATCT	GAAGACCC	tcttgtggaaaggacgaaacaccg	AATGATACGGCGACCACCGAGATCTACACTCTTTCCCTACACGACGCTCTTCCGATCTGAAGACCCtcttgtggaaaggacgaaacaccg
REV P7 Index	Sequences (5'-3')
PCR2 R 5'-3'	source: https://www.ncbi.nlm.nih.gov/pmc/articles/PMC6089254/
Primer no.	lllumina P7	Index barcode	lllumina seq R	Priming site	P7 Indexed Primer 5'-3'
R01	CAAGCAGAAGACGGCATACGAGAT	CGCGCGGT	GTGACTGGAGTTCAGACGTGTGCTCTTCCGATCT	gagtcaattcccactcctttcaag	CAAGCAGAAGACGGCATACGAGATCGCGCGGTGTGACTGGAGTTCAGACGTGTGCTCTTCCGATCTgagtcaattcccactcctttcaag
R02	CAAGCAGAAGACGGCATACGAGAT	TCCTTGGT	GTGACTGGAGTTCAGACGTGTGCTCTTCCGATCT	gagtcaattcccactcctttcaag	CAAGCAGAAGACGGCATACGAGATTCCTTGGTGTGACTGGAGTTCAGACGTGTGCTCTTCCGATCTgagtcaattcccactcctttcaag
R03	CAAGCAGAAGACGGCATACGAGAT	AACGCATT	GTGACTGGAGTTCAGACGTGTGCTCTTCCGATCT	gagtcaattcccactcctttcaag	CAAGCAGAAGACGGCATACGAGATAACGCATTGTGACTGGAGTTCAGACGTGTGCTCTTCCGATCTgagtcaattcccactcctttcaag
R04	CAAGCAGAAGACGGCATACGAGAT	CGGTTCAA	GTGACTGGAGTTCAGACGTGTGCTCTTCCGATCT	gagtcaattcccactcctttcaag	CAAGCAGAAGACGGCATACGAGATCGGTTCAAGTGACTGGAGTTCAGACGTGTGCTCTTCCGATCTgagtcaattcccactcctttcaag
R05	CAAGCAGAAGACGGCATACGAGAT	ATACTCAA	GTGACTGGAGTTCAGACGTGTGCTCTTCCGATCT	gagtcaattcccactcctttcaag	CAAGCAGAAGACGGCATACGAGATATACTCAAGTGACTGGAGTTCAGACGTGTGCTCTTCCGATCTgagtcaattcccactcctttcaag
