# Supplementary material for: CRISPR-dCas13d-based deep screening of proximal and distal splicing-regulatory elements
Source: Nat Commun. 2024 May 7;15:3839. doi: 10.1038/s41467-024-47140-8 (PMC11076525; doi:10.1038/s41467-024-47140-8)
Supplement: Supplementary file 4 — Supplementary Data 1-4 [file 41467_2024_47140_MOESM4_ESM.zip › Dataset S2.xlsx]

## Sheet: Dataset S2
Supplementary Data 2: List of gRNAs in the SMN2 library.
Oligo ID	Final Oligo Sequence 5' - 3'	Final Oligo Size 5'-3'	Direct Repeats (Upstream) 5'-3'	gRNA Minigene Target Sequence	Reverse Complement [Oligo sequence]	Start position	Endposition	length	Region	3' end (5'-3')	Barcode Seq	Barcode No.	Minigene
1001	ctaccaactggtcggggtttgaaacGTGGTGGGGGAATTATgctagccatttttttgaattcgctagctaggtcttgaCCGGTTCCTGCGTCAGCTCGAGG	101	ctaccaactggtcggggtttgaaac	atggctagcATAATTCCCCCACCAC	GTGGTGGGGGAATTATgctagccat	1	25	25	E6	ttttttgaattcgctagctaggtcttga	CCGGTTCCTGCGTCAGCTCGAGG	1	SMN2
1002	ctaccaactggtcggggtttgaaacGGTGGTGGGGGAATTATgctagccattttttgaattcgctagctaggtcttgaCCGGTTCCTGCGTCAGCTCGAGG	101	ctaccaactggtcggggtttgaaac	tggctagcATAATTCCCCCACCACC	GGTGGTGGGGGAATTATgctagcca	2	26	25	E6	ttttttgaattcgctagctaggtcttga	CCGGTTCCTGCGTCAGCTCGAGG	1	SMN2
1003	ctaccaactggtcggggtttgaaacAGGTGGTGGGGGAATTATgctagccttttttgaattcgctagctaggtcttgaCCGGTTCCTGCGTCAGCTCGAGG	101	ctaccaactggtcggggtttgaaac	ggctagcATAATTCCCCCACCACCT	AGGTGGTGGGGGAATTATgctagcc	3	27	25	E6	ttttttgaattcgctagctaggtcttga	CCGGTTCCTGCGTCAGCTCGAGG	1	SMN2
1004	ctaccaactggtcggggtttgaaacGAGGTGGTGGGGGAATTATgctagcttttttgaattcgctagctaggtcttgaCCGGTTCCTGCGTCAGCTCGAGG	101	ctaccaactggtcggggtttgaaac	gctagcATAATTCCCCCACCACCTC	GAGGTGGTGGGGGAATTATgctagc	4	28	25	E6	ttttttgaattcgctagctaggtcttga	CCGGTTCCTGCGTCAGCTCGAGG	1	SMN2
1005	ctaccaactggtcggggtttgaaacGGAGGTGGTGGGGGAATTATgctagttttttgaattcgctagctaggtcttgaCCGGTTCCTGCGTCAGCTCGAGG	101	ctaccaactggtcggggtttgaaac	ctagcATAATTCCCCCACCACCTCC	GGAGGTGGTGGGGGAATTATgctag	5	29	25	E6	ttttttgaattcgctagctaggtcttga	CCGGTTCCTGCGTCAGCTCGAGG	1	SMN2
1006	ctaccaactggtcggggtttgaaacGGGAGGTGGTGGGGGAATTATgctattttttgaattcgctagctaggtcttgaCCGGTTCCTGCGTCAGCTCGAGG	101	ctaccaactggtcggggtttgaaac	tagcATAATTCCCCCACCACCTCCC	GGGAGGTGGTGGGGGAATTATgcta	6	30	25	E6	ttttttgaattcgctagctaggtcttga	CCGGTTCCTGCGTCAGCTCGAGG	1	SMN2
1007	ctaccaactggtcggggtttgaaacCGGGAGGTGGTGGGGGAATTATgctttttttgaattcgctagctaggtcttgaCCGGTTCCTGCGTCAGCTCGAGG	101	ctaccaactggtcggggtttgaaac	agcATAATTCCCCCACCACCTCCCG	CGGGAGGTGGTGGGGGAATTATgct	7	31	25	E6	ttttttgaattcgctagctaggtcttga	CCGGTTCCTGCGTCAGCTCGAGG	1	SMN2
1008	ctaccaactggtcggggtttgaaacTCGGGAGGTGGTGGGGGAATTATgcttttttgaattcgctagctaggtcttgaCCGGTTCCTGCGTCAGCTCGAGG	101	ctaccaactggtcggggtttgaaac	gcATAATTCCCCCACCACCTCCCGA	TCGGGAGGTGGTGGGGGAATTATgc	8	32	25	E6	ttttttgaattcgctagctaggtcttga	CCGGTTCCTGCGTCAGCTCGAGG	1	SMN2
1009	ctaccaactggtcggggtttgaaacGTCGGGAGGTGGTGGGGGAATTATgttttttgaattcgctagctaggtcttgaCCGGTTCCTGCGTCAGCTCGAGG	101	ctaccaactggtcggggtttgaaac	cATAATTCCCCCACCACCTCCCGAC	GTCGGGAGGTGGTGGGGGAATTATg	9	33	25	E6	ttttttgaattcgctagctaggtcttga	CCGGTTCCTGCGTCAGCTCGAGG	1	SMN2
1010	ctaccaactggtcggggtttgaaacAGTCGGGAGGTGGTGGGGGAATTATttttttgaattcgctagctaggtcttgaCCGGTTCCTGCGTCAGCTCGAGG	101	ctaccaactggtcggggtttgaaac	ATAATTCCCCCACCACCTCCCGACT	AGTCGGGAGGTGGTGGGGGAATTAT	10	34	25	E6	ttttttgaattcgctagctaggtcttga	CCGGTTCCTGCGTCAGCTCGAGG	1	SMN2
1011	ctaccaactggtcggggtttgaaacTAGTCGGGAGGTGGTGGGGGAATTAttttttgaattcgctagctaggtcttgaCCGGTTCCTGCGTCAGCTCGAGG	101	ctaccaactggtcggggtttgaaac	TAATTCCCCCACCACCTCCCGACTA	TAGTCGGGAGGTGGTGGGGGAATTA	11	35	25	E6	ttttttgaattcgctagctaggtcttga	CCGGTTCCTGCGTCAGCTCGAGG	1	SMN2
1012	ctaccaactggtcggggtttgaaacGTAGTCGGGAGGTGGTGGGGGAATTttttttgaattcgctagctaggtcttgaCCGGTTCCTGCGTCAGCTCGAGG	101	ctaccaactggtcggggtttgaaac	AATTCCCCCACCACCTCCCGACTAC	GTAGTCGGGAGGTGGTGGGGGAATT	12	36	25	E6	ttttttgaattcgctagctaggtcttga	CCGGTTCCTGCGTCAGCTCGAGG	1	SMN2
1013	ctaccaactggtcggggtttgaaacTGTAGTCGGGAGGTGGTGGGGGAATttttttgaattcgctagctaggtcttgaCCGGTTCCTGCGTCAGCTCGAGG	101	ctaccaactggtcggggtttgaaac	ATTCCCCCACCACCTCCCGACTACA	TGTAGTCGGGAGGTGGTGGGGGAAT	13	37	25	E6	ttttttgaattcgctagctaggtcttga	CCGGTTCCTGCGTCAGCTCGAGG	1	SMN2
1014	ctaccaactggtcggggtttgaaacTTGTAGTCGGGAGGTGGTGGGGGAAttttttgaattcgctagctaggtcttgaCCGGTTCCTGCGTCAGCTCGAGG	101	ctaccaactggtcggggtttgaaac	TTCCCCCACCACCTCCCGACTACAA	TTGTAGTCGGGAGGTGGTGGGGGAA	14	38	25	E6	ttttttgaattcgctagctaggtcttga	CCGGTTCCTGCGTCAGCTCGAGG	1	SMN2
1015	ctaccaactggtcggggtttgaaacTTTGTAGTCGGGAGGTGGTGGGGGAttttttgaattcgctagctaggtcttgaCCGGTTCCTGCGTCAGCTCGAGG	101	ctaccaactggtcggggtttgaaac	TCCCCCACCACCTCCCGACTACAAA	TTTGTAGTCGGGAGGTGGTGGGGGA	15	39	25	E6	ttttttgaattcgctagctaggtcttga	CCGGTTCCTGCGTCAGCTCGAGG	1	SMN2
1016	ctaccaactggtcggggtttgaaacCTTTGTAGTCGGGAGGTGGTGGGGGttttttgaattcgctagctaggtcttgaCCGGTTCCTGCGTCAGCTCGAGG	101	ctaccaactggtcggggtttgaaac	CCCCCACCACCTCCCGACTACAAAG	CTTTGTAGTCGGGAGGTGGTGGGGG	16	40	25	E6	ttttttgaattcgctagctaggtcttga	CCGGTTCCTGCGTCAGCTCGAGG	1	SMN2
1017	ctaccaactggtcggggtttgaaacTCTTTGTAGTCGGGAGGTGGTGGGGttttttgaattcgctagctaggtcttgaCCGGTTCCTGCGTCAGCTCGAGG	101	ctaccaactggtcggggtttgaaac	CCCCACCACCTCCCGACTACAAAGA	TCTTTGTAGTCGGGAGGTGGTGGGG	17	41	25	E6	ttttttgaattcgctagctaggtcttga	CCGGTTCCTGCGTCAGCTCGAGG	1	SMN2
1018	ctaccaactggtcggggtttgaaacGTCTTTGTAGTCGGGAGGTGGTGGGttttttgaattcgctagctaggtcttgaCCGGTTCCTGCGTCAGCTCGAGG	101	ctaccaactggtcggggtttgaaac	CCCACCACCTCCCGACTACAAAGAC	GTCTTTGTAGTCGGGAGGTGGTGGG	18	42	25	E6	ttttttgaattcgctagctaggtcttga	CCGGTTCCTGCGTCAGCTCGAGG	1	SMN2
1019	ctaccaactggtcggggtttgaaacGGTCTTTGTAGTCGGGAGGTGGTGGttttttgaattcgctagctaggtcttgaCCGGTTCCTGCGTCAGCTCGAGG	101	ctaccaactggtcggggtttgaaac	CCACCACCTCCCGACTACAAAGACC	GGTCTTTGTAGTCGGGAGGTGGTGG	19	43	25	E6	ttttttgaattcgctagctaggtcttga	CCGGTTCCTGCGTCAGCTCGAGG	1	SMN2
1020	ctaccaactggtcggggtttgaaacTGGTCTTTGTAGTCGGGAGGTGGTGttttttgaattcgctagctaggtcttgaCCGGTTCCTGCGTCAGCTCGAGG	101	ctaccaactggtcggggtttgaaac	CACCACCTCCCGACTACAAAGACCA	TGGTCTTTGTAGTCGGGAGGTGGTG	20	44	25	E6	ttttttgaattcgctagctaggtcttga	CCGGTTCCTGCGTCAGCTCGAGG	1	SMN2
1021	ctaccaactggtcggggtttgaaacATGGTCTTTGTAGTCGGGAGGTGGTttttttgaattcgctagctaggtcttgaCCGGTTCCTGCGTCAGCTCGAGG	101	ctaccaactggtcggggtttgaaac	ACCACCTCCCGACTACAAAGACCAT	ATGGTCTTTGTAGTCGGGAGGTGGT	21	45	25	E6	ttttttgaattcgctagctaggtcttga	CCGGTTCCTGCGTCAGCTCGAGG	1	SMN2
1022	ctaccaactggtcggggtttgaaacCATGGTCTTTGTAGTCGGGAGGTGGttttttgaattcgctagctaggtcttgaCCGGTTCCTGCGTCAGCTCGAGG	101	ctaccaactggtcggggtttgaaac	CCACCTCCCGACTACAAAGACCATG	CATGGTCTTTGTAGTCGGGAGGTGG	22	46	25	E6	ttttttgaattcgctagctaggtcttga	CCGGTTCCTGCGTCAGCTCGAGG	1	SMN2
1023	ctaccaactggtcggggtttgaaacTCATGGTCTTTGTAGTCGGGAGGTGttttttgaattcgctagctaggtcttgaCCGGTTCCTGCGTCAGCTCGAGG	101	ctaccaactggtcggggtttgaaac	CACCTCCCGACTACAAAGACCATGA	TCATGGTCTTTGTAGTCGGGAGGTG	23	47	25	E6	ttttttgaattcgctagctaggtcttga	CCGGTTCCTGCGTCAGCTCGAGG	1	SMN2
1024	ctaccaactggtcggggtttgaaacGTCATGGTCTTTGTAGTCGGGAGGTttttttgaattcgctagctaggtcttgaCCGGTTCCTGCGTCAGCTCGAGG	101	ctaccaactggtcggggtttgaaac	ACCTCCCGACTACAAAGACCATGAC	GTCATGGTCTTTGTAGTCGGGAGGT	24	48	25	E6	ttttttgaattcgctagctaggtcttga	CCGGTTCCTGCGTCAGCTCGAGG	1	SMN2
1025	ctaccaactggtcggggtttgaaacCGTCATGGTCTTTGTAGTCGGGAGGttttttgaattcgctagctaggtcttgaCCGGTTCCTGCGTCAGCTCGAGG	101	ctaccaactggtcggggtttgaaac	CCTCCCGACTACAAAGACCATGACG	CGTCATGGTCTTTGTAGTCGGGAGG	25	49	25	E6	ttttttgaattcgctagctaggtcttga	CCGGTTCCTGCGTCAGCTCGAGG	1	SMN2
1026	ctaccaactggtcggggtttgaaacCCGTCATGGTCTTTGTAGTCGGGAGttttttgaattcgctagctaggtcttgaCCGGTTCCTGCGTCAGCTCGAGG	101	ctaccaactggtcggggtttgaaac	CTCCCGACTACAAAGACCATGACGG	CCGTCATGGTCTTTGTAGTCGGGAG	26	50	25	E6	ttttttgaattcgctagctaggtcttga	CCGGTTCCTGCGTCAGCTCGAGG	1	SMN2
1027	ctaccaactggtcggggtttgaaacACCGTCATGGTCTTTGTAGTCGGGAttttttgaattcgctagctaggtcttgaCCGGTTCCTGCGTCAGCTCGAGG	101	ctaccaactggtcggggtttgaaac	TCCCGACTACAAAGACCATGACGGT	ACCGTCATGGTCTTTGTAGTCGGGA	27	51	25	E6	ttttttgaattcgctagctaggtcttga	CCGGTTCCTGCGTCAGCTCGAGG	1	SMN2
1028	ctaccaactggtcggggtttgaaacCACCGTCATGGTCTTTGTAGTCGGGttttttgaattcgctagctaggtcttgaCCGGTTCCTGCGTCAGCTCGAGG	101	ctaccaactggtcggggtttgaaac	CCCGACTACAAAGACCATGACGGTG	CACCGTCATGGTCTTTGTAGTCGGG	28	52	25	E6	ttttttgaattcgctagctaggtcttga	CCGGTTCCTGCGTCAGCTCGAGG	1	SMN2
1029	ctaccaactggtcggggtttgaaacTCACCGTCATGGTCTTTGTAGTCGGttttttgaattcgctagctaggtcttgaCCGGTTCCTGCGTCAGCTCGAGG	101	ctaccaactggtcggggtttgaaac	CCGACTACAAAGACCATGACGGTGA	TCACCGTCATGGTCTTTGTAGTCGG	29	53	25	E6	ttttttgaattcgctagctaggtcttga	CCGGTTCCTGCGTCAGCTCGAGG	1	SMN2
1030	ctaccaactggtcggggtttgaaacATCACCGTCATGGTCTTTGTAGTCGttttttgaattcgctagctaggtcttgaCCGGTTCCTGCGTCAGCTCGAGG	101	ctaccaactggtcggggtttgaaac	CGACTACAAAGACCATGACGGTGAT	ATCACCGTCATGGTCTTTGTAGTCG	30	54	25	E6	ttttttgaattcgctagctaggtcttga	CCGGTTCCTGCGTCAGCTCGAGG	1	SMN2
1031	ctaccaactggtcggggtttgaaacAATCACCGTCATGGTCTTTGTAGTCttttttgaattcgctagctaggtcttgaCCGGTTCCTGCGTCAGCTCGAGG	101	ctaccaactggtcggggtttgaaac	GACTACAAAGACCATGACGGTGATT	AATCACCGTCATGGTCTTTGTAGTC	31	55	25	E6	ttttttgaattcgctagctaggtcttga	CCGGTTCCTGCGTCAGCTCGAGG	1	SMN2
1032	ctaccaactggtcggggtttgaaacTAATCACCGTCATGGTCTTTGTAGTttttttgaattcgctagctaggtcttgaCCGGTTCCTGCGTCAGCTCGAGG	101	ctaccaactggtcggggtttgaaac	ACTACAAAGACCATGACGGTGATTA	TAATCACCGTCATGGTCTTTGTAGT	32	56	25	E6	ttttttgaattcgctagctaggtcttga	CCGGTTCCTGCGTCAGCTCGAGG	1	SMN2
1033	ctaccaactggtcggggtttgaaacATAATCACCGTCATGGTCTTTGTAGttttttgaattcgctagctaggtcttgaCCGGTTCCTGCGTCAGCTCGAGG	101	ctaccaactggtcggggtttgaaac	CTACAAAGACCATGACGGTGATTAT	ATAATCACCGTCATGGTCTTTGTAG	33	57	25	E6	ttttttgaattcgctagctaggtcttga	CCGGTTCCTGCGTCAGCTCGAGG	1	SMN2
1034	ctaccaactggtcggggtttgaaacTATAATCACCGTCATGGTCTTTGTAttttttgaattcgctagctaggtcttgaCCGGTTCCTGCGTCAGCTCGAGG	101	ctaccaactggtcggggtttgaaac	TACAAAGACCATGACGGTGATTATA	TATAATCACCGTCATGGTCTTTGTA	34	58	25	E6	ttttttgaattcgctagctaggtcttga	CCGGTTCCTGCGTCAGCTCGAGG	1	SMN2
1035	ctaccaactggtcggggtttgaaacTTATAATCACCGTCATGGTCTTTGTttttttgaattcgctagctaggtcttgaCCGGTTCCTGCGTCAGCTCGAGG	101	ctaccaactggtcggggtttgaaac	ACAAAGACCATGACGGTGATTATAA	TTATAATCACCGTCATGGTCTTTGT	35	59	25	E6	ttttttgaattcgctagctaggtcttga	CCGGTTCCTGCGTCAGCTCGAGG	1	SMN2
1036	ctaccaactggtcggggtttgaaacTTTATAATCACCGTCATGGTCTTTGttttttgaattcgctagctaggtcttgaCCGGTTCCTGCGTCAGCTCGAGG	101	ctaccaactggtcggggtttgaaac	CAAAGACCATGACGGTGATTATAAA	TTTATAATCACCGTCATGGTCTTTG	36	60	25	E6	ttttttgaattcgctagctaggtcttga	CCGGTTCCTGCGTCAGCTCGAGG	1	SMN2
1037	ctaccaactggtcggggtttgaaacCTTTATAATCACCGTCATGGTCTTTttttttgaattcgctagctaggtcttgaCCGGTTCCTGCGTCAGCTCGAGG	101	ctaccaactggtcggggtttgaaac	AAAGACCATGACGGTGATTATAAAG	CTTTATAATCACCGTCATGGTCTTT	37	61	25	E6	ttttttgaattcgctagctaggtcttga	CCGGTTCCTGCGTCAGCTCGAGG	1	SMN2
1038	ctaccaactggtcggggtttgaaacTCTTTATAATCACCGTCATGGTCTTttttttgaattcgctagctaggtcttgaCCGGTTCCTGCGTCAGCTCGAGG	101	ctaccaactggtcggggtttgaaac	AAGACCATGACGGTGATTATAAAGA	TCTTTATAATCACCGTCATGGTCTT	38	62	25	E6	ttttttgaattcgctagctaggtcttga	CCGGTTCCTGCGTCAGCTCGAGG	1	SMN2
1039	ctaccaactggtcggggtttgaaacATCTTTATAATCACCGTCATGGTCTttttttgaattcgctagctaggtcttgaCCGGTTCCTGCGTCAGCTCGAGG	101	ctaccaactggtcggggtttgaaac	AGACCATGACGGTGATTATAAAGAT	ATCTTTATAATCACCGTCATGGTCT	39	63	25	E6	ttttttgaattcgctagctaggtcttga	CCGGTTCCTGCGTCAGCTCGAGG	1	SMN2
1040	ctaccaactggtcggggtttgaaacGATCTTTATAATCACCGTCATGGTCttttttgaattcgctagctaggtcttgaCCGGTTCCTGCGTCAGCTCGAGG	101	ctaccaactggtcggggtttgaaac	GACCATGACGGTGATTATAAAGATC	GATCTTTATAATCACCGTCATGGTC	40	64	25	E6	ttttttgaattcgctagctaggtcttga	CCGGTTCCTGCGTCAGCTCGAGG	1	SMN2
1041	ctaccaactggtcggggtttgaaacTGATCTTTATAATCACCGTCATGGTttttttgaattcgctagctaggtcttgaCCGGTTCCTGCGTCAGCTCGAGG	101	ctaccaactggtcggggtttgaaac	ACCATGACGGTGATTATAAAGATCA	TGATCTTTATAATCACCGTCATGGT	41	65	25	E6	ttttttgaattcgctagctaggtcttga	CCGGTTCCTGCGTCAGCTCGAGG	1	SMN2
1042	ctaccaactggtcggggtttgaaacATGATCTTTATAATCACCGTCATGGttttttgaattcgctagctaggtcttgaCCGGTTCCTGCGTCAGCTCGAGG	101	ctaccaactggtcggggtttgaaac	CCATGACGGTGATTATAAAGATCAT	ATGATCTTTATAATCACCGTCATGG	42	66	25	E6	ttttttgaattcgctagctaggtcttga	CCGGTTCCTGCGTCAGCTCGAGG	1	SMN2
1043	ctaccaactggtcggggtttgaaacCATGATCTTTATAATCACCGTCATGttttttgaattcgctagctaggtcttgaCCGGTTCCTGCGTCAGCTCGAGG	101	ctaccaactggtcggggtttgaaac	CATGACGGTGATTATAAAGATCATG	CATGATCTTTATAATCACCGTCATG	43	67	25	E6	ttttttgaattcgctagctaggtcttga	CCGGTTCCTGCGTCAGCTCGAGG	1	SMN2
1044	ctaccaactggtcggggtttgaaacTCATGATCTTTATAATCACCGTCATttttttgaattcgctagctaggtcttgaCCGGTTCCTGCGTCAGCTCGAGG	101	ctaccaactggtcggggtttgaaac	ATGACGGTGATTATAAAGATCATGA	TCATGATCTTTATAATCACCGTCAT	44	68	25	E6	ttttttgaattcgctagctaggtcttga	CCGGTTCCTGCGTCAGCTCGAGG	1	SMN2
1045	ctaccaactggtcggggtttgaaacGTCATGATCTTTATAATCACCGTCAttttttgaattcgctagctaggtcttgaCCGGTTCCTGCGTCAGCTCGAGG	101	ctaccaactggtcggggtttgaaac	TGACGGTGATTATAAAGATCATGAC	GTCATGATCTTTATAATCACCGTCA	45	69	25	E6	ttttttgaattcgctagctaggtcttga	CCGGTTCCTGCGTCAGCTCGAGG	1	SMN2
1046	ctaccaactggtcggggtttgaaacTGTCATGATCTTTATAATCACCGTCttttttgaattcgctagctaggtcttgaCCGGTTCCTGCGTCAGCTCGAGG	101	ctaccaactggtcggggtttgaaac	GACGGTGATTATAAAGATCATGACA	TGTCATGATCTTTATAATCACCGTC	46	70	25	E6	ttttttgaattcgctagctaggtcttga	CCGGTTCCTGCGTCAGCTCGAGG	1	SMN2
1047	ctaccaactggtcggggtttgaaacATGTCATGATCTTTATAATCACCGTttttttgaattcgctagctaggtcttgaCCGGTTCCTGCGTCAGCTCGAGG	101	ctaccaactggtcggggtttgaaac	ACGGTGATTATAAAGATCATGACAT	ATGTCATGATCTTTATAATCACCGT	47	71	25	E6	ttttttgaattcgctagctaggtcttga	CCGGTTCCTGCGTCAGCTCGAGG	1	SMN2
1048	ctaccaactggtcggggtttgaaacGATGTCATGATCTTTATAATCACCGttttttgaattcgctagctaggtcttgaCCGGTTCCTGCGTCAGCTCGAGG	101	ctaccaactggtcggggtttgaaac	CGGTGATTATAAAGATCATGACATC	GATGTCATGATCTTTATAATCACCG	48	72	25	E6	ttttttgaattcgctagctaggtcttga	CCGGTTCCTGCGTCAGCTCGAGG	1	SMN2
1049	ctaccaactggtcggggtttgaaacCGATGTCATGATCTTTATAATCACCttttttgaattcgctagctaggtcttgaCCGGTTCCTGCGTCAGCTCGAGG	101	ctaccaactggtcggggtttgaaac	GGTGATTATAAAGATCATGACATCG	CGATGTCATGATCTTTATAATCACC	49	73	25	E6	ttttttgaattcgctagctaggtcttga	CCGGTTCCTGCGTCAGCTCGAGG	1	SMN2
1050	ctaccaactggtcggggtttgaaacTCGATGTCATGATCTTTATAATCACttttttgaattcgctagctaggtcttgaCCGGTTCCTGCGTCAGCTCGAGG	101	ctaccaactggtcggggtttgaaac	GTGATTATAAAGATCATGACATCGA	TCGATGTCATGATCTTTATAATCAC	50	74	25	E6	ttttttgaattcgctagctaggtcttga	CCGGTTCCTGCGTCAGCTCGAGG	1	SMN2
1051	ctaccaactggtcggggtttgaaacATCGATGTCATGATCTTTATAATCAttttttgaattcgctagctaggtcttgaCCGGTTCCTGCGTCAGCTCGAGG	101	ctaccaactggtcggggtttgaaac	TGATTATAAAGATCATGACATCGAT	ATCGATGTCATGATCTTTATAATCA	51	75	25	E6	ttttttgaattcgctagctaggtcttga	CCGGTTCCTGCGTCAGCTCGAGG	1	SMN2
1052	ctaccaactggtcggggtttgaaacAATCGATGTCATGATCTTTATAATCttttttgaattcgctagctaggtcttgaCCGGTTCCTGCGTCAGCTCGAGG	101	ctaccaactggtcggggtttgaaac	GATTATAAAGATCATGACATCGATT	AATCGATGTCATGATCTTTATAATC	52	76	25	E6	ttttttgaattcgctagctaggtcttga	CCGGTTCCTGCGTCAGCTCGAGG	1	SMN2
1053	ctaccaactggtcggggtttgaaacTAATCGATGTCATGATCTTTATAATttttttgaattcgctagctaggtcttgaCCGGTTCCTGCGTCAGCTCGAGG	101	ctaccaactggtcggggtttgaaac	ATTATAAAGATCATGACATCGATTA	TAATCGATGTCATGATCTTTATAAT	53	77	25	E6	ttttttgaattcgctagctaggtcttga	CCGGTTCCTGCGTCAGCTCGAGG	1	SMN2
1054	ctaccaactggtcggggtttgaaacGTAATCGATGTCATGATCTTTATAAttttttgaattcgctagctaggtcttgaCCGGTTCCTGCGTCAGCTCGAGG	101	ctaccaactggtcggggtttgaaac	TTATAAAGATCATGACATCGATTAC	GTAATCGATGTCATGATCTTTATAA	54	78	25	E6	ttttttgaattcgctagctaggtcttga	CCGGTTCCTGCGTCAGCTCGAGG	1	SMN2
1055	ctaccaactggtcggggtttgaaacTGTAATCGATGTCATGATCTTTATAttttttgaattcgctagctaggtcttgaCCGGTTCCTGCGTCAGCTCGAGG	101	ctaccaactggtcggggtttgaaac	TATAAAGATCATGACATCGATTACA	TGTAATCGATGTCATGATCTTTATA	55	79	25	E6	ttttttgaattcgctagctaggtcttga	CCGGTTCCTGCGTCAGCTCGAGG	1	SMN2
1056	ctaccaactggtcggggtttgaaacTTGTAATCGATGTCATGATCTTTATttttttgaattcgctagctaggtcttgaCCGGTTCCTGCGTCAGCTCGAGG	101	ctaccaactggtcggggtttgaaac	ATAAAGATCATGACATCGATTACAA	TTGTAATCGATGTCATGATCTTTAT	56	80	25	E6	ttttttgaattcgctagctaggtcttga	CCGGTTCCTGCGTCAGCTCGAGG	1	SMN2
1057	ctaccaactggtcggggtttgaaacCTTGTAATCGATGTCATGATCTTTAttttttgaattcgctagctaggtcttgaCCGGTTCCTGCGTCAGCTCGAGG	101	ctaccaactggtcggggtttgaaac	TAAAGATCATGACATCGATTACAAG	CTTGTAATCGATGTCATGATCTTTA	57	81	25	E6	ttttttgaattcgctagctaggtcttga	CCGGTTCCTGCGTCAGCTCGAGG	1	SMN2
1058	ctaccaactggtcggggtttgaaacCCTTGTAATCGATGTCATGATCTTTttttttgaattcgctagctaggtcttgaCCGGTTCCTGCGTCAGCTCGAGG	101	ctaccaactggtcggggtttgaaac	AAAGATCATGACATCGATTACAAGG	CCTTGTAATCGATGTCATGATCTTT	58	82	25	E6	ttttttgaattcgctagctaggtcttga	CCGGTTCCTGCGTCAGCTCGAGG	1	SMN2
1059	ctaccaactggtcggggtttgaaacTCCTTGTAATCGATGTCATGATCTTttttttgaattcgctagctaggtcttgaCCGGTTCCTGCGTCAGCTCGAGG	101	ctaccaactggtcggggtttgaaac	AAGATCATGACATCGATTACAAGGA	TCCTTGTAATCGATGTCATGATCTT	59	83	25	E6	ttttttgaattcgctagctaggtcttga	CCGGTTCCTGCGTCAGCTCGAGG	1	SMN2
1060	ctaccaactggtcggggtttgaaacATCCTTGTAATCGATGTCATGATCTttttttgaattcgctagctaggtcttgaCCGGTTCCTGCGTCAGCTCGAGG	101	ctaccaactggtcggggtttgaaac	AGATCATGACATCGATTACAAGGAT	ATCCTTGTAATCGATGTCATGATCT	60	84	25	E6	ttttttgaattcgctagctaggtcttga	CCGGTTCCTGCGTCAGCTCGAGG	1	SMN2
1061	ctaccaactggtcggggtttgaaacCATCCTTGTAATCGATGTCATGATCttttttgaattcgctagctaggtcttgaCCGGTTCCTGCGTCAGCTCGAGG	101	ctaccaactggtcggggtttgaaac	GATCATGACATCGATTACAAGGATG	CATCCTTGTAATCGATGTCATGATC	61	85	25	E6	ttttttgaattcgctagctaggtcttga	CCGGTTCCTGCGTCAGCTCGAGG	1	SMN2
1062	ctaccaactggtcggggtttgaaacTCATCCTTGTAATCGATGTCATGATttttttgaattcgctagctaggtcttgaCCGGTTCCTGCGTCAGCTCGAGG	101	ctaccaactggtcggggtttgaaac	ATCATGACATCGATTACAAGGATGA	TCATCCTTGTAATCGATGTCATGAT	62	86	25	E6	ttttttgaattcgctagctaggtcttga	CCGGTTCCTGCGTCAGCTCGAGG	1	SMN2
1063	ctaccaactggtcggggtttgaaacGTCATCCTTGTAATCGATGTCATGAttttttgaattcgctagctaggtcttgaCCGGTTCCTGCGTCAGCTCGAGG	101	ctaccaactggtcggggtttgaaac	TCATGACATCGATTACAAGGATGAC	GTCATCCTTGTAATCGATGTCATGA	63	87	25	E6	ttttttgaattcgctagctaggtcttga	CCGGTTCCTGCGTCAGCTCGAGG	1	SMN2
1064	ctaccaactggtcggggtttgaaacCGTCATCCTTGTAATCGATGTCATGttttttgaattcgctagctaggtcttgaCCGGTTCCTGCGTCAGCTCGAGG	101	ctaccaactggtcggggtttgaaac	CATGACATCGATTACAAGGATGACG	CGTCATCCTTGTAATCGATGTCATG	64	88	25	E6	ttttttgaattcgctagctaggtcttga	CCGGTTCCTGCGTCAGCTCGAGG	1	SMN2
1065	ctaccaactggtcggggtttgaaacTCGTCATCCTTGTAATCGATGTCATttttttgaattcgctagctaggtcttgaCCGGTTCCTGCGTCAGCTCGAGG	101	ctaccaactggtcggggtttgaaac	ATGACATCGATTACAAGGATGACGA	TCGTCATCCTTGTAATCGATGTCAT	65	89	25	E6	ttttttgaattcgctagctaggtcttga	CCGGTTCCTGCGTCAGCTCGAGG	1	SMN2
1066	ctaccaactggtcggggtttgaaacATCGTCATCCTTGTAATCGATGTCAttttttgaattcgctagctaggtcttgaCCGGTTCCTGCGTCAGCTCGAGG	101	ctaccaactggtcggggtttgaaac	TGACATCGATTACAAGGATGACGAT	ATCGTCATCCTTGTAATCGATGTCA	66	90	25	E6	ttttttgaattcgctagctaggtcttga	CCGGTTCCTGCGTCAGCTCGAGG	1	SMN2
1067	ctaccaactggtcggggtttgaaacCATCGTCATCCTTGTAATCGATGTCttttttgaattcgctagctaggtcttgaCCGGTTCCTGCGTCAGCTCGAGG	101	ctaccaactggtcggggtttgaaac	GACATCGATTACAAGGATGACGATG	CATCGTCATCCTTGTAATCGATGTC	67	91	25	E6	ttttttgaattcgctagctaggtcttga	CCGGTTCCTGCGTCAGCTCGAGG	1	SMN2
1068	ctaccaactggtcggggtttgaaacTCATCGTCATCCTTGTAATCGATGTttttttgaattcgctagctaggtcttgaCCGGTTCCTGCGTCAGCTCGAGG	101	ctaccaactggtcggggtttgaaac	ACATCGATTACAAGGATGACGATGA	TCATCGTCATCCTTGTAATCGATGT	68	92	25	E6	ttttttgaattcgctagctaggtcttga	CCGGTTCCTGCGTCAGCTCGAGG	1	SMN2
1069	ctaccaactggtcggggtttgaaacGTCATCGTCATCCTTGTAATCGATGttttttgaattcgctagctaggtcttgaCCGGTTCCTGCGTCAGCTCGAGG	101	ctaccaactggtcggggtttgaaac	CATCGATTACAAGGATGACGATGAC	GTCATCGTCATCCTTGTAATCGATG	69	93	25	E6	ttttttgaattcgctagctaggtcttga	CCGGTTCCTGCGTCAGCTCGAGG	1	SMN2
1070	ctaccaactggtcggggtttgaaacTGTCATCGTCATCCTTGTAATCGATttttttgaattcgctagctaggtcttgaCCGGTTCCTGCGTCAGCTCGAGG	101	ctaccaactggtcggggtttgaaac	ATCGATTACAAGGATGACGATGACA	TGTCATCGTCATCCTTGTAATCGAT	70	94	25	E6	ttttttgaattcgctagctaggtcttga	CCGGTTCCTGCGTCAGCTCGAGG	1	SMN2
1071	ctaccaactggtcggggtttgaaacTTGTCATCGTCATCCTTGTAATCGAttttttgaattcgctagctaggtcttgaCCGGTTCCTGCGTCAGCTCGAGG	101	ctaccaactggtcggggtttgaaac	TCGATTACAAGGATGACGATGACAA	TTGTCATCGTCATCCTTGTAATCGA	71	95	25	E6	ttttttgaattcgctagctaggtcttga	CCGGTTCCTGCGTCAGCTCGAGG	1	SMN2
1072	ctaccaactggtcggggtttgaaacCTTGTCATCGTCATCCTTGTAATCGttttttgaattcgctagctaggtcttgaCCGGTTCCTGCGTCAGCTCGAGG	101	ctaccaactggtcggggtttgaaac	CGATTACAAGGATGACGATGACAAG	CTTGTCATCGTCATCCTTGTAATCG	72	96	25	E6	ttttttgaattcgctagctaggtcttga	CCGGTTCCTGCGTCAGCTCGAGG	1	SMN2
1073	ctaccaactggtcggggtttgaaacCCTTGTCATCGTCATCCTTGTAATCttttttgaattcgctagctaggtcttgaCCGGTTCCTGCGTCAGCTCGAGG	101	ctaccaactggtcggggtttgaaac	GATTACAAGGATGACGATGACAAGG	CCTTGTCATCGTCATCCTTGTAATC	73	97	25	E6	ttttttgaattcgctagctaggtcttga	CCGGTTCCTGCGTCAGCTCGAGG	1	SMN2
1074	ctaccaactggtcggggtttgaaacCCCTTGTCATCGTCATCCTTGTAATttttttgaattcgctagctaggtcttgaCCGGTTCCTGCGTCAGCTCGAGG	101	ctaccaactggtcggggtttgaaac	ATTACAAGGATGACGATGACAAGGG	CCCTTGTCATCGTCATCCTTGTAAT	74	98	25	E6	ttttttgaattcgctagctaggtcttga	CCGGTTCCTGCGTCAGCTCGAGG	1	SMN2
1075	ctaccaactggtcggggtttgaaacGCCCTTGTCATCGTCATCCTTGTAAttttttgaattcgctagctaggtcttgaCCGGTTCCTGCGTCAGCTCGAGG	101	ctaccaactggtcggggtttgaaac	TTACAAGGATGACGATGACAAGGGC	GCCCTTGTCATCGTCATCCTTGTAA	75	99	25	E6	ttttttgaattcgctagctaggtcttga	CCGGTTCCTGCGTCAGCTCGAGG	1	SMN2
1076	ctaccaactggtcggggtttgaaacAGCCCTTGTCATCGTCATCCTTGTAttttttgaattcgctagctaggtcttgaCCGGTTCCTGCGTCAGCTCGAGG	101	ctaccaactggtcggggtttgaaac	TACAAGGATGACGATGACAAGGGCT	AGCCCTTGTCATCGTCATCCTTGTA	76	100	25	E6	ttttttgaattcgctagctaggtcttga	CCGGTTCCTGCGTCAGCTCGAGG	1	SMN2
1077	ctaccaactggtcggggtttgaaacTAGCCCTTGTCATCGTCATCCTTGTttttttgaattcgctagctaggtcttgaCCGGTTCCTGCGTCAGCTCGAGG	101	ctaccaactggtcggggtttgaaac	ACAAGGATGACGATGACAAGGGCTA	TAGCCCTTGTCATCGTCATCCTTGT	77	101	25	E6	ttttttgaattcgctagctaggtcttga	CCGGTTCCTGCGTCAGCTCGAGG	1	SMN2
1078	ctaccaactggtcggggtttgaaacATAGCCCTTGTCATCGTCATCCTTGttttttgaattcgctagctaggtcttgaCCGGTTCCTGCGTCAGCTCGAGG	101	ctaccaactggtcggggtttgaaac	CAAGGATGACGATGACAAGGGCTAT	ATAGCCCTTGTCATCGTCATCCTTG	78	102	25	E6	ttttttgaattcgctagctaggtcttga	CCGGTTCCTGCGTCAGCTCGAGG	1	SMN2
1079	ctaccaactggtcggggtttgaaacGATAGCCCTTGTCATCGTCATCCTTttttttgaattcgctagctaggtcttgaCCGGTTCCTGCGTCAGCTCGAGG	101	ctaccaactggtcggggtttgaaac	AAGGATGACGATGACAAGGGCTATC	GATAGCCCTTGTCATCGTCATCCTT	79	103	25	E6	ttttttgaattcgctagctaggtcttga	CCGGTTCCTGCGTCAGCTCGAGG	1	SMN2
1080	ctaccaactggtcggggtttgaaacTGATAGCCCTTGTCATCGTCATCCTttttttgaattcgctagctaggtcttgaCCGGTTCCTGCGTCAGCTCGAGG	101	ctaccaactggtcggggtttgaaac	AGGATGACGATGACAAGGGCTATCA	TGATAGCCCTTGTCATCGTCATCCT	80	104	25	E6	ttttttgaattcgctagctaggtcttga	CCGGTTCCTGCGTCAGCTCGAGG	1	SMN2
1081	ctaccaactggtcggggtttgaaacATGATAGCCCTTGTCATCGTCATCCttttttgaattcgctagctaggtcttgaCCGGTTCCTGCGTCAGCTCGAGG	101	ctaccaactggtcggggtttgaaac	GGATGACGATGACAAGGGCTATCAT	ATGATAGCCCTTGTCATCGTCATCC	81	105	25	E6	ttttttgaattcgctagctaggtcttga	CCGGTTCCTGCGTCAGCTCGAGG	1	SMN2
1082	ctaccaactggtcggggtttgaaacTATGATAGCCCTTGTCATCGTCATCttttttgaattcgctagctaggtcttgaCCGGTTCCTGCGTCAGCTCGAGG	101	ctaccaactggtcggggtttgaaac	GATGACGATGACAAGGGCTATCATA	TATGATAGCCCTTGTCATCGTCATC	82	106	25	E6	ttttttgaattcgctagctaggtcttga	CCGGTTCCTGCGTCAGCTCGAGG	1	SMN2
1083	ctaccaactggtcggggtttgaaacGTATGATAGCCCTTGTCATCGTCATttttttgaattcgctagctaggtcttgaCCGGTTCCTGCGTCAGCTCGAGG	101	ctaccaactggtcggggtttgaaac	ATGACGATGACAAGGGCTATCATAC	GTATGATAGCCCTTGTCATCGTCAT	83	107	25	E6	ttttttgaattcgctagctaggtcttga	CCGGTTCCTGCGTCAGCTCGAGG	1	SMN2
1084	ctaccaactggtcggggtttgaaacAGTATGATAGCCCTTGTCATCGTCAttttttgaattcgctagctaggtcttgaCCGGTTCCTGCGTCAGCTCGAGG	101	ctaccaactggtcggggtttgaaac	TGACGATGACAAGGGCTATCATACT	AGTATGATAGCCCTTGTCATCGTCA	84	108	25	E6	ttttttgaattcgctagctaggtcttga	CCGGTTCCTGCGTCAGCTCGAGG	1	SMN2
1085	ctaccaactggtcggggtttgaaacCAGTATGATAGCCCTTGTCATCGTCttttttgaattcgctagctaggtcttgaCCGGTTCCTGCGTCAGCTCGAGG	101	ctaccaactggtcggggtttgaaac	GACGATGACAAGGGCTATCATACTG	CAGTATGATAGCCCTTGTCATCGTC	85	109	25	E6	ttttttgaattcgctagctaggtcttga	CCGGTTCCTGCGTCAGCTCGAGG	1	SMN2
1086	ctaccaactggtcggggtttgaaacCCAGTATGATAGCCCTTGTCATCGTttttttgaattcgctagctaggtcttgaCCGGTTCCTGCGTCAGCTCGAGG	101	ctaccaactggtcggggtttgaaac	ACGATGACAAGGGCTATCATACTGG	CCAGTATGATAGCCCTTGTCATCGT	86	110	25	E6	ttttttgaattcgctagctaggtcttga	CCGGTTCCTGCGTCAGCTCGAGG	1	SMN2
1087	ctaccaactggtcggggtttgaaacGCCAGTATGATAGCCCTTGTCATCGttttttgaattcgctagctaggtcttgaCCGGTTCCTGCGTCAGCTCGAGG	101	ctaccaactggtcggggtttgaaac	CGATGACAAGGGCTATCATACTGGC	GCCAGTATGATAGCCCTTGTCATCG	87	111	25	E6	ttttttgaattcgctagctaggtcttga	CCGGTTCCTGCGTCAGCTCGAGG	1	SMN2
1088	ctaccaactggtcggggtttgaaacAGCCAGTATGATAGCCCTTGTCATCttttttgaattcgctagctaggtcttgaCCGGTTCCTGCGTCAGCTCGAGG	101	ctaccaactggtcggggtttgaaac	GATGACAAGGGCTATCATACTGGCT	AGCCAGTATGATAGCCCTTGTCATC	88	112	25	E6	ttttttgaattcgctagctaggtcttga	CCGGTTCCTGCGTCAGCTCGAGG	1	SMN2
1089	ctaccaactggtcggggtttgaaacTAGCCAGTATGATAGCCCTTGTCATttttttgaattcgctagctaggtcttgaCCGGTTCCTGCGTCAGCTCGAGG	101	ctaccaactggtcggggtttgaaac	ATGACAAGGGCTATCATACTGGCTA	TAGCCAGTATGATAGCCCTTGTCAT	89	113	25	E6	ttttttgaattcgctagctaggtcttga	CCGGTTCCTGCGTCAGCTCGAGG	1	SMN2
1090	ctaccaactggtcggggtttgaaacATAGCCAGTATGATAGCCCTTGTCAttttttgaattcgctagctaggtcttgaCCGGTTCCTGCGTCAGCTCGAGG	101	ctaccaactggtcggggtttgaaac	TGACAAGGGCTATCATACTGGCTAT	ATAGCCAGTATGATAGCCCTTGTCA	90	114	25	E6	ttttttgaattcgctagctaggtcttga	CCGGTTCCTGCGTCAGCTCGAGG	1	SMN2
1091	ctaccaactggtcggggtttgaaacAATAGCCAGTATGATAGCCCTTGTCttttttgaattcgctagctaggtcttgaCCGGTTCCTGCGTCAGCTCGAGG	101	ctaccaactggtcggggtttgaaac	GACAAGGGCTATCATACTGGCTATT	AATAGCCAGTATGATAGCCCTTGTC	91	115	25	E6	ttttttgaattcgctagctaggtcttga	CCGGTTCCTGCGTCAGCTCGAGG	1	SMN2
1092	ctaccaactggtcggggtttgaaacTAATAGCCAGTATGATAGCCCTTGTttttttgaattcgctagctaggtcttgaCCGGTTCCTGCGTCAGCTCGAGG	101	ctaccaactggtcggggtttgaaac	ACAAGGGCTATCATACTGGCTATTA	TAATAGCCAGTATGATAGCCCTTGT	92	116	25	E6	ttttttgaattcgctagctaggtcttga	CCGGTTCCTGCGTCAGCTCGAGG	1	SMN2
1093	ctaccaactggtcggggtttgaaacATAATAGCCAGTATGATAGCCCTTGttttttgaattcgctagctaggtcttgaCCGGTTCCTGCGTCAGCTCGAGG	101	ctaccaactggtcggggtttgaaac	CAAGGGCTATCATACTGGCTATTAT	ATAATAGCCAGTATGATAGCCCTTG	93	117	25	E6	ttttttgaattcgctagctaggtcttga	CCGGTTCCTGCGTCAGCTCGAGG	1	SMN2
1094	ctaccaactggtcggggtttgaaacTATAATAGCCAGTATGATAGCCCTTttttttgaattcgctagctaggtcttgaCCGGTTCCTGCGTCAGCTCGAGG	101	ctaccaactggtcggggtttgaaac	AAGGGCTATCATACTGGCTATTATA	TATAATAGCCAGTATGATAGCCCTT	94	118	25	E6	ttttttgaattcgctagctaggtcttga	CCGGTTCCTGCGTCAGCTCGAGG	1	SMN2
1095	ctaccaactggtcggggtttgaaacATATAATAGCCAGTATGATAGCCCTttttttgaattcgctagctaggtcttgaCCGGTTCCTGCGTCAGCTCGAGG	101	ctaccaactggtcggggtttgaaac	AGGGCTATCATACTGGCTATTATAT	ATATAATAGCCAGTATGATAGCCCT	95	119	25	E6	ttttttgaattcgctagctaggtcttga	CCGGTTCCTGCGTCAGCTCGAGG	1	SMN2
1096	ctaccaactggtcggggtttgaaacCATATAATAGCCAGTATGATAGCCCttttttgaattcgctagctaggtcttgaCCGGTTCCTGCGTCAGCTCGAGG	101	ctaccaactggtcggggtttgaaac	GGGCTATCATACTGGCTATTATATG	CATATAATAGCCAGTATGATAGCCC	96	120	25	E6	ttttttgaattcgctagctaggtcttga	CCGGTTCCTGCGTCAGCTCGAGG	1	SMN2
1097	ctaccaactggtcggggtttgaaaccCATATAATAGCCAGTATGATAGCCttttttgaattcgctagctaggtcttgaCCGGTTCCTGCGTCAGCTCGAGG	101	ctaccaactggtcggggtttgaaac	GGCTATCATACTGGCTATTATATGg	cCATATAATAGCCAGTATGATAGCC	97	121	25	E6I6	ttttttgaattcgctagctaggtcttga	CCGGTTCCTGCGTCAGCTCGAGG	1	SMN2
1098	ctaccaactggtcggggtttgaaacacCATATAATAGCCAGTATGATAGCttttttgaattcgctagctaggtcttgaCCGGTTCCTGCGTCAGCTCGAGG	101	ctaccaactggtcggggtttgaaac	GCTATCATACTGGCTATTATATGgt	acCATATAATAGCCAGTATGATAGC	98	122	25	E6I6	ttttttgaattcgctagctaggtcttga	CCGGTTCCTGCGTCAGCTCGAGG	1	SMN2
1099	ctaccaactggtcggggtttgaaactacCATATAATAGCCAGTATGATAGttttttgaattcgctagctaggtcttgaCCGGTTCCTGCGTCAGCTCGAGG	101	ctaccaactggtcggggtttgaaac	CTATCATACTGGCTATTATATGgta	tacCATATAATAGCCAGTATGATAG	99	123	25	E6I6	ttttttgaattcgctagctaggtcttga	CCGGTTCCTGCGTCAGCTCGAGG	1	SMN2
1100	ctaccaactggtcggggtttgaaacttacCATATAATAGCCAGTATGATAttttttgaattcgctagctaggtcttgaCCGGTTCCTGCGTCAGCTCGAGG	101	ctaccaactggtcggggtttgaaac	TATCATACTGGCTATTATATGgtaa	ttacCATATAATAGCCAGTATGATA	100	124	25	E6I6	ttttttgaattcgctagctaggtcttga	CCGGTTCCTGCGTCAGCTCGAGG	1	SMN2
1101	ctaccaactggtcggggtttgaaaccttacCATATAATAGCCAGTATGATttttttgaattcgctagctaggtcttgaCCGGTTCCTGCGTCAGCTCGAGG	101	ctaccaactggtcggggtttgaaac	ATCATACTGGCTATTATATGgtaag	cttacCATATAATAGCCAGTATGAT	101	125	25	E6I6	ttttttgaattcgctagctaggtcttga	CCGGTTCCTGCGTCAGCTCGAGG	1	SMN2
1102	ctaccaactggtcggggtttgaaacacttacCATATAATAGCCAGTATGAttttttgaattcgctagctaggtcttgaCCGGTTCCTGCGTCAGCTCGAGG	101	ctaccaactggtcggggtttgaaac	TCATACTGGCTATTATATGgtaagt	acttacCATATAATAGCCAGTATGA	102	126	25	E6I6	ttttttgaattcgctagctaggtcttga	CCGGTTCCTGCGTCAGCTCGAGG	1	SMN2
1103	ctaccaactggtcggggtttgaaactacttacCATATAATAGCCAGTATGttttttgaattcgctagctaggtcttgaCCGGTTCCTGCGTCAGCTCGAGG	101	ctaccaactggtcggggtttgaaac	CATACTGGCTATTATATGgtaagta	tacttacCATATAATAGCCAGTATG	103	127	25	E6I6	ttttttgaattcgctagctaggtcttga	CCGGTTCCTGCGTCAGCTCGAGG	1	SMN2
1104	ctaccaactggtcggggtttgaaacttacttacCATATAATAGCCAGTATttttttgaattcgctagctaggtcttgaCCGGTTCCTGCGTCAGCTCGAGG	101	ctaccaactggtcggggtttgaaac	ATACTGGCTATTATATGgtaagtaa	ttacttacCATATAATAGCCAGTAT	104	128	25	E6I6	ttttttgaattcgctagctaggtcttga	CCGGTTCCTGCGTCAGCTCGAGG	1	SMN2
1105	ctaccaactggtcggggtttgaaacattacttacCATATAATAGCCAGTAttttttgaattcgctagctaggtcttgaCCGGTTCCTGCGTCAGCTCGAGG	101	ctaccaactggtcggggtttgaaac	TACTGGCTATTATATGgtaagtaat	attacttacCATATAATAGCCAGTA	105	129	25	E6I6	ttttttgaattcgctagctaggtcttga	CCGGTTCCTGCGTCAGCTCGAGG	1	SMN2
1106	ctaccaactggtcggggtttgaaacgattacttacCATATAATAGCCAGTttttttgaattcgctagctaggtcttgaCCGGTTCCTGCGTCAGCTCGAGG	101	ctaccaactggtcggggtttgaaac	ACTGGCTATTATATGgtaagtaatc	gattacttacCATATAATAGCCAGT	106	130	25	E6I6	ttttttgaattcgctagctaggtcttga	CCGGTTCCTGCGTCAGCTCGAGG	1	SMN2
1107	ctaccaactggtcggggtttgaaactgattacttacCATATAATAGCCAGttttttgaattcgctagctaggtcttgaCCGGTTCCTGCGTCAGCTCGAGG	101	ctaccaactggtcggggtttgaaac	CTGGCTATTATATGgtaagtaatca	tgattacttacCATATAATAGCCAG	107	131	25	E6I6	ttttttgaattcgctagctaggtcttga	CCGGTTCCTGCGTCAGCTCGAGG	1	SMN2
1108	ctaccaactggtcggggtttgaaacgtgattacttacCATATAATAGCCAttttttgaattcgctagctaggtcttgaCCGGTTCCTGCGTCAGCTCGAGG	101	ctaccaactggtcggggtttgaaac	TGGCTATTATATGgtaagtaatcac	gtgattacttacCATATAATAGCCA	108	132	25	E6I6	ttttttgaattcgctagctaggtcttga	CCGGTTCCTGCGTCAGCTCGAGG	1	SMN2
1109	ctaccaactggtcggggtttgaaacagtgattacttacCATATAATAGCCttttttgaattcgctagctaggtcttgaCCGGTTCCTGCGTCAGCTCGAGG	101	ctaccaactggtcggggtttgaaac	GGCTATTATATGgtaagtaatcact	agtgattacttacCATATAATAGCC	109	133	25	E6I6	ttttttgaattcgctagctaggtcttga	CCGGTTCCTGCGTCAGCTCGAGG	1	SMN2
1110	ctaccaactggtcggggtttgaaacgagtgattacttacCATATAATAGCttttttgaattcgctagctaggtcttgaCCGGTTCCTGCGTCAGCTCGAGG	101	ctaccaactggtcggggtttgaaac	GCTATTATATGgtaagtaatcactc	gagtgattacttacCATATAATAGC	110	134	25	E6I6	ttttttgaattcgctagctaggtcttga	CCGGTTCCTGCGTCAGCTCGAGG	1	SMN2
1111	ctaccaactggtcggggtttgaaactgagtgattacttacCATATAATAGttttttgaattcgctagctaggtcttgaCCGGTTCCTGCGTCAGCTCGAGG	101	ctaccaactggtcggggtttgaaac	CTATTATATGgtaagtaatcactca	tgagtgattacttacCATATAATAG	111	135	25	E6I6	ttttttgaattcgctagctaggtcttga	CCGGTTCCTGCGTCAGCTCGAGG	1	SMN2
1112	ctaccaactggtcggggtttgaaacctgagtgattacttacCATATAATAttttttgaattcgctagctaggtcttgaCCGGTTCCTGCGTCAGCTCGAGG	101	ctaccaactggtcggggtttgaaac	TATTATATGgtaagtaatcactcag	ctgagtgattacttacCATATAATA	112	136	25	E6I6	ttttttgaattcgctagctaggtcttga	CCGGTTCCTGCGTCAGCTCGAGG	1	SMN2
1113	ctaccaactggtcggggtttgaaacgctgagtgattacttacCATATAATttttttgaattcgctagctaggtcttgaCCGGTTCCTGCGTCAGCTCGAGG	101	ctaccaactggtcggggtttgaaac	ATTATATGgtaagtaatcactcagc	gctgagtgattacttacCATATAAT	113	137	25	E6I6	ttttttgaattcgctagctaggtcttga	CCGGTTCCTGCGTCAGCTCGAGG	1	SMN2
1114	ctaccaactggtcggggtttgaaactgctgagtgattacttacCATATAAttttttgaattcgctagctaggtcttgaCCGGTTCCTGCGTCAGCTCGAGG	101	ctaccaactggtcggggtttgaaac	TTATATGgtaagtaatcactcagca	tgctgagtgattacttacCATATAA	114	138	25	E6I6	ttttttgaattcgctagctaggtcttga	CCGGTTCCTGCGTCAGCTCGAGG	1	SMN2
1115	ctaccaactggtcggggtttgaaacatgctgagtgattacttacCATATAttttttgaattcgctagctaggtcttgaCCGGTTCCTGCGTCAGCTCGAGG	101	ctaccaactggtcggggtttgaaac	TATATGgtaagtaatcactcagcat	atgctgagtgattacttacCATATA	115	139	25	E6I6	ttttttgaattcgctagctaggtcttga	CCGGTTCCTGCGTCAGCTCGAGG	1	SMN2
1116	ctaccaactggtcggggtttgaaacgatgctgagtgattacttacCATATttttttgaattcgctagctaggtcttgaCCGGTTCCTGCGTCAGCTCGAGG	101	ctaccaactggtcggggtttgaaac	ATATGgtaagtaatcactcagcatc	gatgctgagtgattacttacCATAT	116	140	25	E6I6	ttttttgaattcgctagctaggtcttga	CCGGTTCCTGCGTCAGCTCGAGG	1	SMN2
1117	ctaccaactggtcggggtttgaaacagatgctgagtgattacttacCATAttttttgaattcgctagctaggtcttgaCCGGTTCCTGCGTCAGCTCGAGG	101	ctaccaactggtcggggtttgaaac	TATGgtaagtaatcactcagcatct	agatgctgagtgattacttacCATA	117	141	25	E6I6	ttttttgaattcgctagctaggtcttga	CCGGTTCCTGCGTCAGCTCGAGG	1	SMN2
1118	ctaccaactggtcggggtttgaaacaagatgctgagtgattacttacCATttttttgaattcgctagctaggtcttgaCCGGTTCCTGCGTCAGCTCGAGG	101	ctaccaactggtcggggtttgaaac	ATGgtaagtaatcactcagcatctt	aagatgctgagtgattacttacCAT	118	142	25	E6I6	ttttttgaattcgctagctaggtcttga	CCGGTTCCTGCGTCAGCTCGAGG	1	SMN2
1119	ctaccaactggtcggggtttgaaacaaagatgctgagtgattacttacCAttttttgaattcgctagctaggtcttgaCCGGTTCCTGCGTCAGCTCGAGG	101	ctaccaactggtcggggtttgaaac	TGgtaagtaatcactcagcatcttt	aaagatgctgagtgattacttacCA	119	143	25	E6I6	ttttttgaattcgctagctaggtcttga	CCGGTTCCTGCGTCAGCTCGAGG	1	SMN2
1120	ctaccaactggtcggggtttgaaacaaaagatgctgagtgattacttacCttttttgaattcgctagctaggtcttgaCCGGTTCCTGCGTCAGCTCGAGG	101	ctaccaactggtcggggtttgaaac	Ggtaagtaatcactcagcatctttt	aaaagatgctgagtgattacttacC	120	144	25	E6I6	ttttttgaattcgctagctaggtcttga	CCGGTTCCTGCGTCAGCTCGAGG	1	SMN2
1121	ctaccaactggtcggggtttgaaacgaaaagatgctgagtgattacttacttttttgaattcgctagctaggtcttgaCCGGTTCCTGCGTCAGCTCGAGG	101	ctaccaactggtcggggtttgaaac	gtaagtaatcactcagcatcttttc	gaaaagatgctgagtgattacttac	121	145	25	I6	ttttttgaattcgctagctaggtcttga	CCGGTTCCTGCGTCAGCTCGAGG	1	SMN2
1122	ctaccaactggtcggggtttgaaacggaaaagatgctgagtgattacttattttttgaattcgctagctaggtcttgaCCGGTTCCTGCGTCAGCTCGAGG	101	ctaccaactggtcggggtttgaaac	taagtaatcactcagcatcttttcc	ggaaaagatgctgagtgattactta	122	146	25	I6	ttttttgaattcgctagctaggtcttga	CCGGTTCCTGCGTCAGCTCGAGG	1	SMN2
1123	ctaccaactggtcggggtttgaaacaggaaaagatgctgagtgattacttttttttgaattcgctagctaggtcttgaCCGGTTCCTGCGTCAGCTCGAGG	101	ctaccaactggtcggggtttgaaac	aagtaatcactcagcatcttttcct	aggaaaagatgctgagtgattactt	123	147	25	I6	ttttttgaattcgctagctaggtcttga	CCGGTTCCTGCGTCAGCTCGAGG	1	SMN2
1124	ctaccaactggtcggggtttgaaaccaggaaaagatgctgagtgattactttttttgaattcgctagctaggtcttgaCCGGTTCCTGCGTCAGCTCGAGG	101	ctaccaactggtcggggtttgaaac	agtaatcactcagcatcttttcctg	caggaaaagatgctgagtgattact	124	148	25	I6	ttttttgaattcgctagctaggtcttga	CCGGTTCCTGCGTCAGCTCGAGG	1	SMN2
1125	ctaccaactggtcggggtttgaaactcaggaaaagatgctgagtgattacttttttgaattcgctagctaggtcttgaCCGGTTCCTGCGTCAGCTCGAGG	101	ctaccaactggtcggggtttgaaac	gtaatcactcagcatcttttcctga	tcaggaaaagatgctgagtgattac	125	149	25	I6	ttttttgaattcgctagctaggtcttga	CCGGTTCCTGCGTCAGCTCGAGG	1	SMN2
1126	ctaccaactggtcggggtttgaaacgtcaggaaaagatgctgagtgattattttttgaattcgctagctaggtcttgaCCGGTTCCTGCGTCAGCTCGAGG	101	ctaccaactggtcggggtttgaaac	taatcactcagcatcttttcctgac	gtcaggaaaagatgctgagtgatta	126	150	25	I6	ttttttgaattcgctagctaggtcttga	CCGGTTCCTGCGTCAGCTCGAGG	1	SMN2
1127	ctaccaactggtcggggtttgaaactgtcaggaaaagatgctgagtgattttttttgaattcgctagctaggtcttgaCCGGTTCCTGCGTCAGCTCGAGG	101	ctaccaactggtcggggtttgaaac	aatcactcagcatcttttcctgaca	tgtcaggaaaagatgctgagtgatt	127	151	25	I6	ttttttgaattcgctagctaggtcttga	CCGGTTCCTGCGTCAGCTCGAGG	1	SMN2
1128	ctaccaactggtcggggtttgaaacttgtcaggaaaagatgctgagtgatttttttgaattcgctagctaggtcttgaCCGGTTCCTGCGTCAGCTCGAGG	101	ctaccaactggtcggggtttgaaac	atcactcagcatcttttcctgacaa	ttgtcaggaaaagatgctgagtgat	128	152	25	I6	ttttttgaattcgctagctaggtcttga	CCGGTTCCTGCGTCAGCTCGAGG	1	SMN2
1129	ctaccaactggtcggggtttgaaacattgtcaggaaaagatgctgagtgattttttgaattcgctagctaggtcttgaCCGGTTCCTGCGTCAGCTCGAGG	101	ctaccaactggtcggggtttgaaac	tcactcagcatcttttcctgacaat	attgtcaggaaaagatgctgagtga	129	153	25	I6	ttttttgaattcgctagctaggtcttga	CCGGTTCCTGCGTCAGCTCGAGG	1	SMN2
1130	ctaccaactggtcggggtttgaaacaattgtcaggaaaagatgctgagtgttttttgaattcgctagctaggtcttgaCCGGTTCCTGCGTCAGCTCGAGG	101	ctaccaactggtcggggtttgaaac	cactcagcatcttttcctgacaatt	aattgtcaggaaaagatgctgagtg	130	154	25	I6	ttttttgaattcgctagctaggtcttga	CCGGTTCCTGCGTCAGCTCGAGG	1	SMN2
1131	ctaccaactggtcggggtttgaaacaaattgtcaggaaaagatgctgagtttttttgaattcgctagctaggtcttgaCCGGTTCCTGCGTCAGCTCGAGG	101	ctaccaactggtcggggtttgaaac	actcagcatcttttcctgacaattt	aaattgtcaggaaaagatgctgagt	131	155	25	I6	ttttttgaattcgctagctaggtcttga	CCGGTTCCTGCGTCAGCTCGAGG	1	SMN2
1132	ctaccaactggtcggggtttgaaacaaaattgtcaggaaaagatgctgagttttttgaattcgctagctaggtcttgaCCGGTTCCTGCGTCAGCTCGAGG	101	ctaccaactggtcggggtttgaaac	ctcagcatcttttcctgacaatttt	aaaattgtcaggaaaagatgctgag	132	156	25	I6	ttttttgaattcgctagctaggtcttga	CCGGTTCCTGCGTCAGCTCGAGG	1	SMN2
1133	ctaccaactggtcggggtttgaaacaaaaattgtcaggaaaagatgctgattttttgaattcgctagctaggtcttgaCCGGTTCCTGCGTCAGCTCGAGG	101	ctaccaactggtcggggtttgaaac	tcagcatcttttcctgacaattttt	aaaaattgtcaggaaaagatgctga	133	157	25	I6	ttttttgaattcgctagctaggtcttga	CCGGTTCCTGCGTCAGCTCGAGG	1	SMN2
1134	ctaccaactggtcggggtttgaaacaaaaaattgtcaggaaaagatgctgttttttgaattcgctagctaggtcttgaCCGGTTCCTGCGTCAGCTCGAGG	101	ctaccaactggtcggggtttgaaac	cagcatcttttcctgacaatttttt	aaaaaattgtcaggaaaagatgctg	134	158	25	I6	ttttttgaattcgctagctaggtcttga	CCGGTTCCTGCGTCAGCTCGAGG	1	SMN2
1135	ctaccaactggtcggggtttgaaacaaaaaaattgtcaggaaaagatgctttttttgaattcgctagctaggtcttgaCCGGTTCCTGCGTCAGCTCGAGG	101	ctaccaactggtcggggtttgaaac	agcatcttttcctgacaattttttt	aaaaaaattgtcaggaaaagatgct	135	159	25	I6	ttttttgaattcgctagctaggtcttga	CCGGTTCCTGCGTCAGCTCGAGG	1	SMN2
1136	ctaccaactggtcggggtttgaaaccaaaaaaattgtcaggaaaagatgcttttttgaattcgctagctaggtcttgaCCGGTTCCTGCGTCAGCTCGAGG	101	ctaccaactggtcggggtttgaaac	gcatcttttcctgacaatttttttg	caaaaaaattgtcaggaaaagatgc	136	160	25	I6	ttttttgaattcgctagctaggtcttga	CCGGTTCCTGCGTCAGCTCGAGG	1	SMN2
1137	ctaccaactggtcggggtttgaaacacaaaaaaattgtcaggaaaagatgttttttgaattcgctagctaggtcttgaCCGGTTCCTGCGTCAGCTCGAGG	101	ctaccaactggtcggggtttgaaac	catcttttcctgacaatttttttgt	acaaaaaaattgtcaggaaaagatg	137	161	25	I6	ttttttgaattcgctagctaggtcttga	CCGGTTCCTGCGTCAGCTCGAGG	1	SMN2
1138	ctaccaactggtcggggtttgaaactacaaaaaaattgtcaggaaaagatttttttgaattcgctagctaggtcttgaCCGGTTCCTGCGTCAGCTCGAGG	101	ctaccaactggtcggggtttgaaac	atcttttcctgacaatttttttgta	tacaaaaaaattgtcaggaaaagat	138	162	25	I6	ttttttgaattcgctagctaggtcttga	CCGGTTCCTGCGTCAGCTCGAGG	1	SMN2
1139	ctaccaactggtcggggtttgaaacctacaaaaaaattgtcaggaaaagattttttgaattcgctagctaggtcttgaCCGGTTCCTGCGTCAGCTCGAGG	101	ctaccaactggtcggggtttgaaac	tcttttcctgacaatttttttgtag	ctacaaaaaaattgtcaggaaaaga	139	163	25	I6	ttttttgaattcgctagctaggtcttga	CCGGTTCCTGCGTCAGCTCGAGG	1	SMN2
1140	ctaccaactggtcggggtttgaaacactacaaaaaaattgtcaggaaaagttttttgaattcgctagctaggtcttgaCCGGTTCCTGCGTCAGCTCGAGG	101	ctaccaactggtcggggtttgaaac	cttttcctgacaatttttttgtagt	actacaaaaaaattgtcaggaaaag	140	164	25	I6	ttttttgaattcgctagctaggtcttga	CCGGTTCCTGCGTCAGCTCGAGG	1	SMN2
1141	ctaccaactggtcggggtttgaaacaactacaaaaaaattgtcaggaaaattttttgaattcgctagctaggtcttgaCCGGTTCCTGCGTCAGCTCGAGG	101	ctaccaactggtcggggtttgaaac	ttttcctgacaatttttttgtagtt	aactacaaaaaaattgtcaggaaaa	141	165	25	I6	ttttttgaattcgctagctaggtcttga	CCGGTTCCTGCGTCAGCTCGAGG	1	SMN2
1142	ctaccaactggtcggggtttgaaactaactacaaaaaaattgtcaggaaattttttgaattcgctagctaggtcttgaCCGGTTCCTGCGTCAGCTCGAGG	101	ctaccaactggtcggggtttgaaac	tttcctgacaatttttttgtagtta	taactacaaaaaaattgtcaggaaa	142	166	25	I6	ttttttgaattcgctagctaggtcttga	CCGGTTCCTGCGTCAGCTCGAGG	1	SMN2
1143	ctaccaactggtcggggtttgaaacataactacaaaaaaattgtcaggaattttttgaattcgctagctaggtcttgaCCGGTTCCTGCGTCAGCTCGAGG	101	ctaccaactggtcggggtttgaaac	ttcctgacaatttttttgtagttat	ataactacaaaaaaattgtcaggaa	143	167	25	I6	ttttttgaattcgctagctaggtcttga	CCGGTTCCTGCGTCAGCTCGAGG	1	SMN2
1144	ctaccaactggtcggggtttgaaaccataactacaaaaaaattgtcaggattttttgaattcgctagctaggtcttgaCCGGTTCCTGCGTCAGCTCGAGG	101	ctaccaactggtcggggtttgaaac	tcctgacaatttttttgtagttatg	cataactacaaaaaaattgtcagga	144	168	25	I6	ttttttgaattcgctagctaggtcttga	CCGGTTCCTGCGTCAGCTCGAGG	1	SMN2
1145	ctaccaactggtcggggtttgaaacacataactacaaaaaaattgtcaggttttttgaattcgctagctaggtcttgaCCGGTTCCTGCGTCAGCTCGAGG	101	ctaccaactggtcggggtttgaaac	cctgacaatttttttgtagttatgt	acataactacaaaaaaattgtcagg	145	169	25	I6	ttttttgaattcgctagctaggtcttga	CCGGTTCCTGCGTCAGCTCGAGG	1	SMN2
1146	ctaccaactggtcggggtttgaaaccacataactacaaaaaaattgtcagttttttgaattcgctagctaggtcttgaCCGGTTCCTGCGTCAGCTCGAGG	101	ctaccaactggtcggggtttgaaac	ctgacaatttttttgtagttatgtg	cacataactacaaaaaaattgtcag	146	170	25	I6	ttttttgaattcgctagctaggtcttga	CCGGTTCCTGCGTCAGCTCGAGG	1	SMN2
1147	ctaccaactggtcggggtttgaaactcacataactacaaaaaaattgtcattttttgaattcgctagctaggtcttgaCCGGTTCCTGCGTCAGCTCGAGG	101	ctaccaactggtcggggtttgaaac	tgacaatttttttgtagttatgtga	tcacataactacaaaaaaattgtca	147	171	25	I6	ttttttgaattcgctagctaggtcttga	CCGGTTCCTGCGTCAGCTCGAGG	1	SMN2
1148	ctaccaactggtcggggtttgaaacgtcacataactacaaaaaaattgtcttttttgaattcgctagctaggtcttgaCCGGTTCCTGCGTCAGCTCGAGG	101	ctaccaactggtcggggtttgaaac	gacaatttttttgtagttatgtgac	gtcacataactacaaaaaaattgtc	148	172	25	I6	ttttttgaattcgctagctaggtcttga	CCGGTTCCTGCGTCAGCTCGAGG	1	SMN2
1149	ctaccaactggtcggggtttgaaacagtcacataactacaaaaaaattgtttttttgaattcgctagctaggtcttgaCCGGTTCCTGCGTCAGCTCGAGG	101	ctaccaactggtcggggtttgaaac	acaatttttttgtagttatgtgact	agtcacataactacaaaaaaattgt	149	173	25	I6	ttttttgaattcgctagctaggtcttga	CCGGTTCCTGCGTCAGCTCGAGG	1	SMN2
1150	ctaccaactggtcggggtttgaaacaagtcacataactacaaaaaaattgttttttgaattcgctagctaggtcttgaCCGGTTCCTGCGTCAGCTCGAGG	101	ctaccaactggtcggggtttgaaac	caatttttttgtagttatgtgactt	aagtcacataactacaaaaaaattg	150	174	25	I6	ttttttgaattcgctagctaggtcttga	CCGGTTCCTGCGTCAGCTCGAGG	1	SMN2
1151	ctaccaactggtcggggtttgaaacaaagtcacataactacaaaaaaattttttttgaattcgctagctaggtcttgaCCGGTTCCTGCGTCAGCTCGAGG	101	ctaccaactggtcggggtttgaaac	aatttttttgtagttatgtgacttt	aaagtcacataactacaaaaaaatt	151	175	25	I6	ttttttgaattcgctagctaggtcttga	CCGGTTCCTGCGTCAGCTCGAGG	1	SMN2
1152	ctaccaactggtcggggtttgaaaccaaagtcacataactacaaaaaaatttttttgaattcgctagctaggtcttgaCCGGTTCCTGCGTCAGCTCGAGG	101	ctaccaactggtcggggtttgaaac	atttttttgtagttatgtgactttg	caaagtcacataactacaaaaaaat	152	176	25	I6	ttttttgaattcgctagctaggtcttga	CCGGTTCCTGCGTCAGCTCGAGG	1	SMN2
1153	ctaccaactggtcggggtttgaaacacaaagtcacataactacaaaaaaattttttgaattcgctagctaggtcttgaCCGGTTCCTGCGTCAGCTCGAGG	101	ctaccaactggtcggggtttgaaac	tttttttgtagttatgtgactttgt	acaaagtcacataactacaaaaaaa	153	177	25	I6	ttttttgaattcgctagctaggtcttga	CCGGTTCCTGCGTCAGCTCGAGG	1	SMN2
1154	ctaccaactggtcggggtttgaaacaacaaagtcacataactacaaaaaattttttgaattcgctagctaggtcttgaCCGGTTCCTGCGTCAGCTCGAGG	101	ctaccaactggtcggggtttgaaac	ttttttgtagttatgtgactttgtt	aacaaagtcacataactacaaaaaa	154	178	25	I6	ttttttgaattcgctagctaggtcttga	CCGGTTCCTGCGTCAGCTCGAGG	1	SMN2
1155	ctaccaactggtcggggtttgaaacaaacaaagtcacataactacaaaaattttttgaattcgctagctaggtcttgaCCGGTTCCTGCGTCAGCTCGAGG	101	ctaccaactggtcggggtttgaaac	tttttgtagttatgtgactttgttt	aaacaaagtcacataactacaaaaa	155	179	25	I6	ttttttgaattcgctagctaggtcttga	CCGGTTCCTGCGTCAGCTCGAGG	1	SMN2
1156	ctaccaactggtcggggtttgaaacaaaacaaagtcacataactacaaaattttttgaattcgctagctaggtcttgaCCGGTTCCTGCGTCAGCTCGAGG	101	ctaccaactggtcggggtttgaaac	ttttgtagttatgtgactttgtttt	aaaacaaagtcacataactacaaaa	156	180	25	I6	ttttttgaattcgctagctaggtcttga	CCGGTTCCTGCGTCAGCTCGAGG	1	SMN2
1157	ctaccaactggtcggggtttgaaaccaaaacaaagtcacataactacaaattttttgaattcgctagctaggtcttgaCCGGTTCCTGCGTCAGCTCGAGG	101	ctaccaactggtcggggtttgaaac	tttgtagttatgtgactttgttttg	caaaacaaagtcacataactacaaa	157	181	25	I6	ttttttgaattcgctagctaggtcttga	CCGGTTCCTGCGTCAGCTCGAGG	1	SMN2
1158	ctaccaactggtcggggtttgaaacgcaaaacaaagtcacataactacaattttttgaattcgctagctaggtcttgaCCGGTTCCTGCGTCAGCTCGAGG	101	ctaccaactggtcggggtttgaaac	ttgtagttatgtgactttgttttgc	gcaaaacaaagtcacataactacaa	158	182	25	I6	ttttttgaattcgctagctaggtcttga	CCGGTTCCTGCGTCAGCTCGAGG	1	SMN2
1159	ctaccaactggtcggggtttgaaacagcaaaacaaagtcacataactacattttttgaattcgctagctaggtcttgaCCGGTTCCTGCGTCAGCTCGAGG	101	ctaccaactggtcggggtttgaaac	tgtagttatgtgactttgttttgct	agcaaaacaaagtcacataactaca	159	183	25	I6	ttttttgaattcgctagctaggtcttga	CCGGTTCCTGCGTCAGCTCGAGG	1	SMN2
1160	ctaccaactggtcggggtttgaaaccagcaaaacaaagtcacataactacttttttgaattcgctagctaggtcttgaCCGGTTCCTGCGTCAGCTCGAGG	101	ctaccaactggtcggggtttgaaac	gtagttatgtgactttgttttgctg	cagcaaaacaaagtcacataactac	160	184	25	I6	ttttttgaattcgctagctaggtcttga	CCGGTTCCTGCGTCAGCTCGAGG	1	SMN2
1161	ctaccaactggtcggggtttgaaactcagcaaaacaaagtcacataactattttttgaattcgctagctaggtcttgaCCGGTTCCTGCGTCAGCTCGAGG	101	ctaccaactggtcggggtttgaaac	tagttatgtgactttgttttgctga	tcagcaaaacaaagtcacataacta	161	185	25	I6	ttttttgaattcgctagctaggtcttga	CCGGTTCCTGCGTCAGCTCGAGG	1	SMN2
1162	ctaccaactggtcggggtttgaaacatcagcaaaacaaagtcacataactttttttgaattcgctagctaggtcttgaCCGGTTCCTGCGTCAGCTCGAGG	101	ctaccaactggtcggggtttgaaac	agttatgtgactttgttttgctgat	atcagcaaaacaaagtcacataact	162	186	25	I6	ttttttgaattcgctagctaggtcttga	CCGGTTCCTGCGTCAGCTCGAGG	1	SMN2
1163	ctaccaactggtcggggtttgaaacgatcagcaaaacaaagtcacataacttttttgaattcgctagctaggtcttgaCCGGTTCCTGCGTCAGCTCGAGG	101	ctaccaactggtcggggtttgaaac	gttatgtgactttgttttgctgatc	gatcagcaaaacaaagtcacataac	163	187	25	I6	ttttttgaattcgctagctaggtcttga	CCGGTTCCTGCGTCAGCTCGAGG	1	SMN2
1164	ctaccaactggtcggggtttgaaactgatcagcaaaacaaagtcacataattttttgaattcgctagctaggtcttgaCCGGTTCCTGCGTCAGCTCGAGG	101	ctaccaactggtcggggtttgaaac	ttatgtgactttgttttgctgatca	tgatcagcaaaacaaagtcacataa	164	188	25	I6	ttttttgaattcgctagctaggtcttga	CCGGTTCCTGCGTCAGCTCGAGG	1	SMN2
1165	ctaccaactggtcggggtttgaaacatgatcagcaaaacaaagtcacatattttttgaattcgctagctaggtcttgaCCGGTTCCTGCGTCAGCTCGAGG	101	ctaccaactggtcggggtttgaaac	tatgtgactttgttttgctgatcat	atgatcagcaaaacaaagtcacata	165	189	25	I6	ttttttgaattcgctagctaggtcttga	CCGGTTCCTGCGTCAGCTCGAGG	1	SMN2
1166	ctaccaactggtcggggtttgaaactatgatcagcaaaacaaagtcacatttttttgaattcgctagctaggtcttgaCCGGTTCCTGCGTCAGCTCGAGG	101	ctaccaactggtcggggtttgaaac	atgtgactttgttttgctgatcata	tatgatcagcaaaacaaagtcacat	166	190	25	I6	ttttttgaattcgctagctaggtcttga	CCGGTTCCTGCGTCAGCTCGAGG	1	SMN2
1167	ctaccaactggtcggggtttgaaacatatgatcagcaaaacaaagtcacattttttgaattcgctagctaggtcttgaCCGGTTCCTGCGTCAGCTCGAGG	101	ctaccaactggtcggggtttgaaac	tgtgactttgttttgctgatcatat	atatgatcagcaaaacaaagtcaca	167	191	25	I6	ttttttgaattcgctagctaggtcttga	CCGGTTCCTGCGTCAGCTCGAGG	1	SMN2
1168	ctaccaactggtcggggtttgaaacaatatgatcagcaaaacaaagtcacttttttgaattcgctagctaggtcttgaCCGGTTCCTGCGTCAGCTCGAGG	101	ctaccaactggtcggggtttgaaac	gtgactttgttttgctgatcatatt	aatatgatcagcaaaacaaagtcac	168	192	25	I6	ttttttgaattcgctagctaggtcttga	CCGGTTCCTGCGTCAGCTCGAGG	1	SMN2
1169	ctaccaactggtcggggtttgaaacaaatatgatcagcaaaacaaagtcattttttgaattcgctagctaggtcttgaCCGGTTCCTGCGTCAGCTCGAGG	101	ctaccaactggtcggggtttgaaac	tgactttgttttgctgatcatattt	aaatatgatcagcaaaacaaagtca	169	193	25	I6	ttttttgaattcgctagctaggtcttga	CCGGTTCCTGCGTCAGCTCGAGG	1	SMN2
1170	ctaccaactggtcggggtttgaaacaaaatatgatcagcaaaacaaagtcttttttgaattcgctagctaggtcttgaCCGGTTCCTGCGTCAGCTCGAGG	101	ctaccaactggtcggggtttgaaac	gactttgttttgctgatcatatttt	aaaatatgatcagcaaaacaaagtc	170	194	25	I6	ttttttgaattcgctagctaggtcttga	CCGGTTCCTGCGTCAGCTCGAGG	1	SMN2
1171	ctaccaactggtcggggtttgaaaccaaaatatgatcagcaaaacaaagtttttttgaattcgctagctaggtcttgaCCGGTTCCTGCGTCAGCTCGAGG	101	ctaccaactggtcggggtttgaaac	actttgttttgctgatcatattttg	caaaatatgatcagcaaaacaaagt	171	195	25	I6	ttttttgaattcgctagctaggtcttga	CCGGTTCCTGCGTCAGCTCGAGG	1	SMN2
1172	ctaccaactggtcggggtttgaaacacaaaatatgatcagcaaaacaaagttttttgaattcgctagctaggtcttgaCCGGTTCCTGCGTCAGCTCGAGG	101	ctaccaactggtcggggtttgaaac	ctttgttttgctgatcatattttgt	acaaaatatgatcagcaaaacaaag	172	196	25	I6	ttttttgaattcgctagctaggtcttga	CCGGTTCCTGCGTCAGCTCGAGG	1	SMN2
1173	ctaccaactggtcggggtttgaaacaacaaaatatgatcagcaaaacaaattttttgaattcgctagctaggtcttgaCCGGTTCCTGCGTCAGCTCGAGG	101	ctaccaactggtcggggtttgaaac	tttgttttgctgatcatattttgtt	aacaaaatatgatcagcaaaacaaa	173	197	25	I6	ttttttgaattcgctagctaggtcttga	CCGGTTCCTGCGTCAGCTCGAGG	1	SMN2
1174	ctaccaactggtcggggtttgaaaccaacaaaatatgatcagcaaaacaattttttgaattcgctagctaggtcttgaCCGGTTCCTGCGTCAGCTCGAGG	101	ctaccaactggtcggggtttgaaac	ttgttttgctgatcatattttgttg	caacaaaatatgatcagcaaaacaa	174	198	25	I6	ttttttgaattcgctagctaggtcttga	CCGGTTCCTGCGTCAGCTCGAGG	1	SMN2
1175	ctaccaactggtcggggtttgaaactcaacaaaatatgatcagcaaaacattttttgaattcgctagctaggtcttgaCCGGTTCCTGCGTCAGCTCGAGG	101	ctaccaactggtcggggtttgaaac	tgttttgctgatcatattttgttga	tcaacaaaatatgatcagcaaaaca	175	199	25	I6	ttttttgaattcgctagctaggtcttga	CCGGTTCCTGCGTCAGCTCGAGG	1	SMN2
1176	ctaccaactggtcggggtttgaaacttcaacaaaatatgatcagcaaaacttttttgaattcgctagctaggtcttgaCCGGTTCCTGCGTCAGCTCGAGG	101	ctaccaactggtcggggtttgaaac	gttttgctgatcatattttgttgaa	ttcaacaaaatatgatcagcaaaac	176	200	25	I6	ttttttgaattcgctagctaggtcttga	CCGGTTCCTGCGTCAGCTCGAGG	1	SMN2
1177	ctaccaactggtcggggtttgaaacattcaacaaaatatgatcagcaaaattttttgaattcgctagctaggtcttgaCCGGTTCCTGCGTCAGCTCGAGG	101	ctaccaactggtcggggtttgaaac	ttttgctgatcatattttgttgaat	attcaacaaaatatgatcagcaaaa	177	201	25	I6	ttttttgaattcgctagctaggtcttga	CCGGTTCCTGCGTCAGCTCGAGG	1	SMN2
1178	ctaccaactggtcggggtttgaaactattcaacaaaatatgatcagcaaattttttgaattcgctagctaggtcttgaCCGGTTCCTGCGTCAGCTCGAGG	101	ctaccaactggtcggggtttgaaac	tttgctgatcatattttgttgaata	tattcaacaaaatatgatcagcaaa	178	202	25	I6	ttttttgaattcgctagctaggtcttga	CCGGTTCCTGCGTCAGCTCGAGG	1	SMN2
1179	ctaccaactggtcggggtttgaaacttattcaacaaaatatgatcagcaattttttgaattcgctagctaggtcttgaCCGGTTCCTGCGTCAGCTCGAGG	101	ctaccaactggtcggggtttgaaac	ttgctgatcatattttgttgaataa	ttattcaacaaaatatgatcagcaa	179	203	25	I6	ttttttgaattcgctagctaggtcttga	CCGGTTCCTGCGTCAGCTCGAGG	1	SMN2
1180	ctaccaactggtcggggtttgaaactttattcaacaaaatatgatcagcattttttgaattcgctagctaggtcttgaCCGGTTCCTGCGTCAGCTCGAGG	101	ctaccaactggtcggggtttgaaac	tgctgatcatattttgttgaataaa	tttattcaacaaaatatgatcagca	180	204	25	I6	ttttttgaattcgctagctaggtcttga	CCGGTTCCTGCGTCAGCTCGAGG	1	SMN2
1181	ctaccaactggtcggggtttgaaacttttattcaacaaaatatgatcagcttttttgaattcgctagctaggtcttgaCCGGTTCCTGCGTCAGCTCGAGG	101	ctaccaactggtcggggtttgaaac	gctgatcatattttgttgaataaaa	ttttattcaacaaaatatgatcagc	181	205	25	I6	ttttttgaattcgctagctaggtcttga	CCGGTTCCTGCGTCAGCTCGAGG	1	SMN2
1182	ctaccaactggtcggggtttgaaacattttattcaacaaaatatgatcagttttttgaattcgctagctaggtcttgaCCGGTTCCTGCGTCAGCTCGAGG	101	ctaccaactggtcggggtttgaaac	ctgatcatattttgttgaataaaat	attttattcaacaaaatatgatcag	182	206	25	I6	ttttttgaattcgctagctaggtcttga	CCGGTTCCTGCGTCAGCTCGAGG	1	SMN2
1183	ctaccaactggtcggggtttgaaactattttattcaacaaaatatgatcattttttgaattcgctagctaggtcttgaCCGGTTCCTGCGTCAGCTCGAGG	101	ctaccaactggtcggggtttgaaac	tgatcatattttgttgaataaaata	tattttattcaacaaaatatgatca	183	207	25	I6	ttttttgaattcgctagctaggtcttga	CCGGTTCCTGCGTCAGCTCGAGG	1	SMN2
1184	ctaccaactggtcggggtttgaaacttattttattcaacaaaatatgatcttttttgaattcgctagctaggtcttgaCCGGTTCCTGCGTCAGCTCGAGG	101	ctaccaactggtcggggtttgaaac	gatcatattttgttgaataaaataa	ttattttattcaacaaaatatgatc	184	208	25	I6	ttttttgaattcgctagctaggtcttga	CCGGTTCCTGCGTCAGCTCGAGG	1	SMN2
1185	ctaccaactggtcggggtttgaaaccttattttattcaacaaaatatgatttttttgaattcgctagctaggtcttgaCCGGTTCCTGCGTCAGCTCGAGG	101	ctaccaactggtcggggtttgaaac	atcatattttgttgaataaaataag	cttattttattcaacaaaatatgat	185	209	25	I6	ttttttgaattcgctagctaggtcttga	CCGGTTCCTGCGTCAGCTCGAGG	1	SMN2
1186	ctaccaactggtcggggtttgaaacacttattttattcaacaaaatatgattttttgaattcgctagctaggtcttgaCCGGTTCCTGCGTCAGCTCGAGG	101	ctaccaactggtcggggtttgaaac	tcatattttgttgaataaaataagt	acttattttattcaacaaaatatga	186	210	25	I6	ttttttgaattcgctagctaggtcttga	CCGGTTCCTGCGTCAGCTCGAGG	1	SMN2
1187	ctaccaactggtcggggtttgaaactacttattttattcaacaaaatatgttttttgaattcgctagctaggtcttgaCCGGTTCCTGCGTCAGCTCGAGG	101	ctaccaactggtcggggtttgaaac	catattttgttgaataaaataagta	tacttattttattcaacaaaatatg	187	211	25	I6	ttttttgaattcgctagctaggtcttga	CCGGTTCCTGCGTCAGCTCGAGG	1	SMN2
1188	ctaccaactggtcggggtttgaaacttacttattttattcaacaaaatatttttttgaattcgctagctaggtcttgaCCGGTTCCTGCGTCAGCTCGAGG	101	ctaccaactggtcggggtttgaaac	atattttgttgaataaaataagtaa	ttacttattttattcaacaaaatat	188	212	25	I6	ttttttgaattcgctagctaggtcttga	CCGGTTCCTGCGTCAGCTCGAGG	1	SMN2
1189	ctaccaactggtcggggtttgaaactttacttattttattcaacaaaatattttttgaattcgctagctaggtcttgaCCGGTTCCTGCGTCAGCTCGAGG	101	ctaccaactggtcggggtttgaaac	tattttgttgaataaaataagtaaa	tttacttattttattcaacaaaata	189	213	25	I6	ttttttgaattcgctagctaggtcttga	CCGGTTCCTGCGTCAGCTCGAGG	1	SMN2
1190	ctaccaactggtcggggtttgaaacttttacttattttattcaacaaaatttttttgaattcgctagctaggtcttgaCCGGTTCCTGCGTCAGCTCGAGG	101	ctaccaactggtcggggtttgaaac	attttgttgaataaaataagtaaaa	ttttacttattttattcaacaaaat	190	214	25	I6	ttttttgaattcgctagctaggtcttga	CCGGTTCCTGCGTCAGCTCGAGG	1	SMN2
1191	ctaccaactggtcggggtttgaaacattttacttattttattcaacaaaattttttgaattcgctagctaggtcttgaCCGGTTCCTGCGTCAGCTCGAGG	101	ctaccaactggtcggggtttgaaac	ttttgttgaataaaataagtaaaat	attttacttattttattcaacaaaa	191	215	25	I6	ttttttgaattcgctagctaggtcttga	CCGGTTCCTGCGTCAGCTCGAGG	1	SMN2
1192	ctaccaactggtcggggtttgaaacaattttacttattttattcaacaaattttttgaattcgctagctaggtcttgaCCGGTTCCTGCGTCAGCTCGAGG	101	ctaccaactggtcggggtttgaaac	tttgttgaataaaataagtaaaatt	aattttacttattttattcaacaaa	192	216	25	I6	ttttttgaattcgctagctaggtcttga	CCGGTTCCTGCGTCAGCTCGAGG	1	SMN2
1193	ctaccaactggtcggggtttgaaacgaattttacttattttattcaacaattttttgaattcgctagctaggtcttgaCCGGTTCCTGCGTCAGCTCGAGG	101	ctaccaactggtcggggtttgaaac	ttgttgaataaaataagtaaaattc	gaattttacttattttattcaacaa	193	217	25	I6	ttttttgaattcgctagctaggtcttga	CCGGTTCCTGCGTCAGCTCGAGG	1	SMN2
1194	ctaccaactggtcggggtttgaaacagaattttacttattttattcaacattttttgaattcgctagctaggtcttgaCCGGTTCCTGCGTCAGCTCGAGG	101	ctaccaactggtcggggtttgaaac	tgttgaataaaataagtaaaattct	agaattttacttattttattcaaca	194	218	25	I6	ttttttgaattcgctagctaggtcttga	CCGGTTCCTGCGTCAGCTCGAGG	1	SMN2
1195	ctaccaactggtcggggtttgaaacaagaattttacttattttattcaacttttttgaattcgctagctaggtcttgaCCGGTTCCTGCGTCAGCTCGAGG	101	ctaccaactggtcggggtttgaaac	gttgaataaaataagtaaaattctt	aagaattttacttattttattcaac	195	219	25	I6	ttttttgaattcgctagctaggtcttga	CCGGTTCCTGCGTCAGCTCGAGG	1	SMN2
1196	ctaccaactggtcggggtttgaaaccaagaattttacttattttattcaattttttgaattcgctagctaggtcttgaCCGGTTCCTGCGTCAGCTCGAGG	101	ctaccaactggtcggggtttgaaac	ttgaataaaataagtaaaattcttg	caagaattttacttattttattcaa	196	220	25	I6	ttttttgaattcgctagctaggtcttga	CCGGTTCCTGCGTCAGCTCGAGG	1	SMN2
1197	ctaccaactggtcggggtttgaaacacaagaattttacttattttattcattttttgaattcgctagctaggtcttgaCCGGTTCCTGCGTCAGCTCGAGG	101	ctaccaactggtcggggtttgaaac	tgaataaaataagtaaaattcttgt	acaagaattttacttattttattca	197	221	25	I6	ttttttgaattcgctagctaggtcttga	CCGGTTCCTGCGTCAGCTCGAGG	1	SMN2
1198	ctaccaactggtcggggtttgaaaccacaagaattttacttattttattcttttttgaattcgctagctaggtcttgaCCGGTTCCTGCGTCAGCTCGAGG	101	ctaccaactggtcggggtttgaaac	gaataaaataagtaaaattcttgtg	cacaagaattttacttattttattc	198	222	25	I6	ttttttgaattcgctagctaggtcttga	CCGGTTCCTGCGTCAGCTCGAGG	1	SMN2
1199	ctaccaactggtcggggtttgaaactcacaagaattttacttattttattttttttgaattcgctagctaggtcttgaCCGGTTCCTGCGTCAGCTCGAGG	101	ctaccaactggtcggggtttgaaac	aataaaataagtaaaattcttgtga	tcacaagaattttacttattttatt	199	223	25	I6	ttttttgaattcgctagctaggtcttga	CCGGTTCCTGCGTCAGCTCGAGG	1	SMN2
1200	ctaccaactggtcggggtttgaaacttcacaagaattttacttattttatttttttgaattcgctagctaggtcttgaCCGGTTCCTGCGTCAGCTCGAGG	101	ctaccaactggtcggggtttgaaac	ataaaataagtaaaattcttgtgaa	ttcacaagaattttacttattttat	200	224	25	I6	ttttttgaattcgctagctaggtcttga	CCGGTTCCTGCGTCAGCTCGAGG	1	SMN2
1201	ctaccaactggtcggggtttgaaactttcacaagaattttacttattttattttttgaattcgctagctaggtcttgaCCGGTTCCTGCGTCAGCTCGAGG	101	ctaccaactggtcggggtttgaaac	taaaataagtaaaattcttgtgaaa	tttcacaagaattttacttatttta	201	225	25	I6	ttttttgaattcgctagctaggtcttga	CCGGTTCCTGCGTCAGCTCGAGG	1	SMN2
1202	ctaccaactggtcggggtttgaaacgtttcacaagaattttacttattttttttttgaattcgctagctaggtcttgaCCGGTTCCTGCGTCAGCTCGAGG	101	ctaccaactggtcggggtttgaaac	aaaataagtaaaattcttgtgaaac	gtttcacaagaattttacttatttt	202	226	25	I6	ttttttgaattcgctagctaggtcttga	CCGGTTCCTGCGTCAGCTCGAGG	1	SMN2
1203	ctaccaactggtcggggtttgaaactgtttcacaagaattttacttatttttttttgaattcgctagctaggtcttgaCCGGTTCCTGCGTCAGCTCGAGG	101	ctaccaactggtcggggtttgaaac	aaataagtaaaattcttgtgaaaca	tgtttcacaagaattttacttattt	203	227	25	I6	ttttttgaattcgctagctaggtcttga	CCGGTTCCTGCGTCAGCTCGAGG	1	SMN2
1204	ctaccaactggtcggggtttgaaacttgtttcacaagaattttacttattttttttgaattcgctagctaggtcttgaCCGGTTCCTGCGTCAGCTCGAGG	101	ctaccaactggtcggggtttgaaac	aataagtaaaattcttgtgaaacaa	ttgtttcacaagaattttacttatt	204	228	25	I6	ttttttgaattcgctagctaggtcttga	CCGGTTCCTGCGTCAGCTCGAGG	1	SMN2
1205	ctaccaactggtcggggtttgaaactttgtttcacaagaattttacttatttttttgaattcgctagctaggtcttgaCCGGTTCCTGCGTCAGCTCGAGG	101	ctaccaactggtcggggtttgaaac	ataagtaaaattcttgtgaaacaaa	tttgtttcacaagaattttacttat	205	229	25	I6	ttttttgaattcgctagctaggtcttga	CCGGTTCCTGCGTCAGCTCGAGG	1	SMN2
1206	ctaccaactggtcggggtttgaaacttttgtttcacaagaattttacttattttttgaattcgctagctaggtcttgaCCGGTTCCTGCGTCAGCTCGAGG	101	ctaccaactggtcggggtttgaaac	taagtaaaattcttgtgaaacaaaa	ttttgtttcacaagaattttactta	206	230	25	I6	ttttttgaattcgctagctaggtcttga	CCGGTTCCTGCGTCAGCTCGAGG	1	SMN2
1207	ctaccaactggtcggggtttgaaacattttgtttcacaagaattttacttttttttgaattcgctagctaggtcttgaCCGGTTCCTGCGTCAGCTCGAGG	101	ctaccaactggtcggggtttgaaac	aagtaaaattcttgtgaaacaaaat	attttgtttcacaagaattttactt	207	231	25	I6	ttttttgaattcgctagctaggtcttga	CCGGTTCCTGCGTCAGCTCGAGG	1	SMN2
1208	ctaccaactggtcggggtttgaaaccattttgtttcacaagaattttactttttttgaattcgctagctaggtcttgaCCGGTTCCTGCGTCAGCTCGAGG	101	ctaccaactggtcggggtttgaaac	agtaaaattcttgtgaaacaaaatg	cattttgtttcacaagaattttact	208	232	25	I6	ttttttgaattcgctagctaggtcttga	CCGGTTCCTGCGTCAGCTCGAGG	1	SMN2
1209	ctaccaactggtcggggtttgaaacgcattttgtttcacaagaattttacttttttgaattcgctagctaggtcttgaCCGGTTCCTGCGTCAGCTCGAGG	101	ctaccaactggtcggggtttgaaac	gtaaaattcttgtgaaacaaaatgc	gcattttgtttcacaagaattttac	209	233	25	I6	ttttttgaattcgctagctaggtcttga	CCGGTTCCTGCGTCAGCTCGAGG	1	SMN2
1210	ctaccaactggtcggggtttgaaacagcattttgtttcacaagaattttattttttgaattcgctagctaggtcttgaCCGGTTCCTGCGTCAGCTCGAGG	101	ctaccaactggtcggggtttgaaac	taaaattcttgtgaaacaaaatgct	agcattttgtttcacaagaatttta	210	234	25	I6	ttttttgaattcgctagctaggtcttga	CCGGTTCCTGCGTCAGCTCGAGG	1	SMN2
1211	ctaccaactggtcggggtttgaaacaagcattttgtttcacaagaattttttttttgaattcgctagctaggtcttgaCCGGTTCCTGCGTCAGCTCGAGG	101	ctaccaactggtcggggtttgaaac	aaaattcttgtgaaacaaaatgctt	aagcattttgtttcacaagaatttt	211	235	25	I6	ttttttgaattcgctagctaggtcttga	CCGGTTCCTGCGTCAGCTCGAGG	1	SMN2
1212	ctaccaactggtcggggtttgaaacaaagcattttgtttcacaagaatttttttttgaattcgctagctaggtcttgaCCGGTTCCTGCGTCAGCTCGAGG	101	ctaccaactggtcggggtttgaaac	aaattcttgtgaaacaaaatgcttt	aaagcattttgtttcacaagaattt	212	236	25	I6	ttttttgaattcgctagctaggtcttga	CCGGTTCCTGCGTCAGCTCGAGG	1	SMN2
1213	ctaccaactggtcggggtttgaaacaaaagcattttgtttcacaagaattttttttgaattcgctagctaggtcttgaCCGGTTCCTGCGTCAGCTCGAGG	101	ctaccaactggtcggggtttgaaac	aattcttgtgaaacaaaatgctttt	aaaagcattttgtttcacaagaatt	213	237	25	I6	ttttttgaattcgctagctaggtcttga	CCGGTTCCTGCGTCAGCTCGAGG	1	SMN2
1214	ctaccaactggtcggggtttgaaacaaaaagcattttgtttcacaagaatttttttgaattcgctagctaggtcttgaCCGGTTCCTGCGTCAGCTCGAGG	101	ctaccaactggtcggggtttgaaac	attcttgtgaaacaaaatgcttttt	aaaaagcattttgtttcacaagaat	214	238	25	I6	ttttttgaattcgctagctaggtcttga	CCGGTTCCTGCGTCAGCTCGAGG	1	SMN2
1215	ctaccaactggtcggggtttgaaactaaaaagcattttgtttcacaagaattttttgaattcgctagctaggtcttgaCCGGTTCCTGCGTCAGCTCGAGG	101	ctaccaactggtcggggtttgaaac	ttcttgtgaaacaaaatgcttttta	taaaaagcattttgtttcacaagaa	215	239	25	I6	ttttttgaattcgctagctaggtcttga	CCGGTTCCTGCGTCAGCTCGAGG	1	SMN2
1216	ctaccaactggtcggggtttgaaacttaaaaagcattttgtttcacaagattttttgaattcgctagctaggtcttgaCCGGTTCCTGCGTCAGCTCGAGG	101	ctaccaactggtcggggtttgaaac	tcttgtgaaacaaaatgctttttaa	ttaaaaagcattttgtttcacaaga	216	240	25	I6	ttttttgaattcgctagctaggtcttga	CCGGTTCCTGCGTCAGCTCGAGG	1	SMN2
1217	ctaccaactggtcggggtttgaaacgttaaaaagcattttgtttcacaagttttttgaattcgctagctaggtcttgaCCGGTTCCTGCGTCAGCTCGAGG	101	ctaccaactggtcggggtttgaaac	cttgtgaaacaaaatgctttttaac	gttaaaaagcattttgtttcacaag	217	241	25	I6	ttttttgaattcgctagctaggtcttga	CCGGTTCCTGCGTCAGCTCGAGG	1	SMN2
1218	ctaccaactggtcggggtttgaaactgttaaaaagcattttgtttcacaattttttgaattcgctagctaggtcttgaCCGGTTCCTGCGTCAGCTCGAGG	101	ctaccaactggtcggggtttgaaac	ttgtgaaacaaaatgctttttaaca	tgttaaaaagcattttgtttcacaa	218	242	25	I6	ttttttgaattcgctagctaggtcttga	CCGGTTCCTGCGTCAGCTCGAGG	1	SMN2
1219	ctaccaactggtcggggtttgaaacatgttaaaaagcattttgtttcacattttttgaattcgctagctaggtcttgaCCGGTTCCTGCGTCAGCTCGAGG	101	ctaccaactggtcggggtttgaaac	tgtgaaacaaaatgctttttaacat	atgttaaaaagcattttgtttcaca	219	243	25	I6	ttttttgaattcgctagctaggtcttga	CCGGTTCCTGCGTCAGCTCGAGG	1	SMN2
1220	ctaccaactggtcggggtttgaaacgatgttaaaaagcattttgtttcacttttttgaattcgctagctaggtcttgaCCGGTTCCTGCGTCAGCTCGAGG	101	ctaccaactggtcggggtttgaaac	gtgaaacaaaatgctttttaacatc	gatgttaaaaagcattttgtttcac	220	244	25	I6	ttttttgaattcgctagctaggtcttga	CCGGTTCCTGCGTCAGCTCGAGG	1	SMN2
1221	ctaccaactggtcggggtttgaaacggatgttaaaaagcattttgtttcattttttgaattcgctagctaggtcttgaCCGGTTCCTGCGTCAGCTCGAGG	101	ctaccaactggtcggggtttgaaac	tgaaacaaaatgctttttaacatcc	ggatgttaaaaagcattttgtttca	221	245	25	I6	ttttttgaattcgctagctaggtcttga	CCGGTTCCTGCGTCAGCTCGAGG	1	SMN2
1222	ctaccaactggtcggggtttgaaactggatgttaaaaagcattttgtttcttttttgaattcgctagctaggtcttgaCCGGTTCCTGCGTCAGCTCGAGG	101	ctaccaactggtcggggtttgaaac	gaaacaaaatgctttttaacatcca	tggatgttaaaaagcattttgtttc	222	246	25	I6	ttttttgaattcgctagctaggtcttga	CCGGTTCCTGCGTCAGCTCGAGG	1	SMN2
1223	ctaccaactggtcggggtttgaaacatggatgttaaaaagcattttgtttttttttgaattcgctagctaggtcttgaCCGGTTCCTGCGTCAGCTCGAGG	101	ctaccaactggtcggggtttgaaac	aaacaaaatgctttttaacatccat	atggatgttaaaaagcattttgttt	223	247	25	I6	ttttttgaattcgctagctaggtcttga	CCGGTTCCTGCGTCAGCTCGAGG	1	SMN2
1224	ctaccaactggtcggggtttgaaactatggatgttaaaaagcattttgttttttttgaattcgctagctaggtcttgaCCGGTTCCTGCGTCAGCTCGAGG	101	ctaccaactggtcggggtttgaaac	aacaaaatgctttttaacatccata	tatggatgttaaaaagcattttgtt	224	248	25	I6	ttttttgaattcgctagctaggtcttga	CCGGTTCCTGCGTCAGCTCGAGG	1	SMN2
1225	ctaccaactggtcggggtttgaaacatatggatgttaaaaagcattttgtttttttgaattcgctagctaggtcttgaCCGGTTCCTGCGTCAGCTCGAGG	101	ctaccaactggtcggggtttgaaac	acaaaatgctttttaacatccatat	atatggatgttaaaaagcattttgt	225	249	25	I6	ttttttgaattcgctagctaggtcttga	CCGGTTCCTGCGTCAGCTCGAGG	1	SMN2
1226	ctaccaactggtcggggtttgaaactatatggatgttaaaaagcattttgttttttgaattcgctagctaggtcttgaCCGGTTCCTGCGTCAGCTCGAGG	101	ctaccaactggtcggggtttgaaac	caaaatgctttttaacatccatata	tatatggatgttaaaaagcattttg	226	250	25	I6	ttttttgaattcgctagctaggtcttga	CCGGTTCCTGCGTCAGCTCGAGG	1	SMN2
1227	ctaccaactggtcggggtttgaaacttatatggatgttaaaaagcattttttttttgaattcgctagctaggtcttgaCCGGTTCCTGCGTCAGCTCGAGG	101	ctaccaactggtcggggtttgaaac	aaaatgctttttaacatccatataa	ttatatggatgttaaaaagcatttt	227	251	25	I6	ttttttgaattcgctagctaggtcttga	CCGGTTCCTGCGTCAGCTCGAGG	1	SMN2
1228	ctaccaactggtcggggtttgaaactttatatggatgttaaaaagcatttttttttgaattcgctagctaggtcttgaCCGGTTCCTGCGTCAGCTCGAGG	101	ctaccaactggtcggggtttgaaac	aaatgctttttaacatccatataaa	tttatatggatgttaaaaagcattt	228	252	25	I6	ttttttgaattcgctagctaggtcttga	CCGGTTCCTGCGTCAGCTCGAGG	1	SMN2
1229	ctaccaactggtcggggtttgaaacctttatatggatgttaaaaagcattttttttgaattcgctagctaggtcttgaCCGGTTCCTGCGTCAGCTCGAGG	101	ctaccaactggtcggggtttgaaac	aatgctttttaacatccatataaag	ctttatatggatgttaaaaagcatt	229	253	25	I6	ttttttgaattcgctagctaggtcttga	CCGGTTCCTGCGTCAGCTCGAGG	1	SMN2
1230	ctaccaactggtcggggtttgaaacgctttatatggatgttaaaaagcatttttttgaattcgctagctaggtcttgaCCGGTTCCTGCGTCAGCTCGAGG	101	ctaccaactggtcggggtttgaaac	atgctttttaacatccatataaagc	gctttatatggatgttaaaaagcat	230	254	25	I6	ttttttgaattcgctagctaggtcttga	CCGGTTCCTGCGTCAGCTCGAGG	1	SMN2
1231	ctaccaactggtcggggtttgaaacagctttatatggatgttaaaaagcattttttgaattcgctagctaggtcttgaCCGGTTCCTGCGTCAGCTCGAGG	101	ctaccaactggtcggggtttgaaac	tgctttttaacatccatataaagct	agctttatatggatgttaaaaagca	231	255	25	I6	ttttttgaattcgctagctaggtcttga	CCGGTTCCTGCGTCAGCTCGAGG	1	SMN2
1232	ctaccaactggtcggggtttgaaactagctttatatggatgttaaaaagcttttttgaattcgctagctaggtcttgaCCGGTTCCTGCGTCAGCTCGAGG	101	ctaccaactggtcggggtttgaaac	gctttttaacatccatataaagcta	tagctttatatggatgttaaaaagc	232	256	25	I6	ttttttgaattcgctagctaggtcttga	CCGGTTCCTGCGTCAGCTCGAGG	1	SMN2
1233	ctaccaactggtcggggtttgaaacatagctttatatggatgttaaaaagttttttgaattcgctagctaggtcttgaCCGGTTCCTGCGTCAGCTCGAGG	101	ctaccaactggtcggggtttgaaac	ctttttaacatccatataaagctat	atagctttatatggatgttaaaaag	233	257	25	I6	ttttttgaattcgctagctaggtcttga	CCGGTTCCTGCGTCAGCTCGAGG	1	SMN2
1234	ctaccaactggtcggggtttgaaacgatagctttatatggatgttaaaaattttttgaattcgctagctaggtcttgaCCGGTTCCTGCGTCAGCTCGAGG	101	ctaccaactggtcggggtttgaaac	tttttaacatccatataaagctatc	gatagctttatatggatgttaaaaa	234	258	25	I6	ttttttgaattcgctagctaggtcttga	CCGGTTCCTGCGTCAGCTCGAGG	1	SMN2
1235	ctaccaactggtcggggtttgaaacagatagctttatatggatgttaaaattttttgaattcgctagctaggtcttgaCCGGTTCCTGCGTCAGCTCGAGG	101	ctaccaactggtcggggtttgaaac	ttttaacatccatataaagctatct	agatagctttatatggatgttaaaa	235	259	25	I6	ttttttgaattcgctagctaggtcttga	CCGGTTCCTGCGTCAGCTCGAGG	1	SMN2
1236	ctaccaactggtcggggtttgaaactagatagctttatatggatgttaaattttttgaattcgctagctaggtcttgaCCGGTTCCTGCGTCAGCTCGAGG	101	ctaccaactggtcggggtttgaaac	tttaacatccatataaagctatcta	tagatagctttatatggatgttaaa	236	260	25	I6	ttttttgaattcgctagctaggtcttga	CCGGTTCCTGCGTCAGCTCGAGG	1	SMN2
1237	ctaccaactggtcggggtttgaaacatagatagctttatatggatgttaattttttgaattcgctagctaggtcttgaCCGGTTCCTGCGTCAGCTCGAGG	101	ctaccaactggtcggggtttgaaac	ttaacatccatataaagctatctat	atagatagctttatatggatgttaa	237	261	25	I6	ttttttgaattcgctagctaggtcttga	CCGGTTCCTGCGTCAGCTCGAGG	1	SMN2
1238	ctaccaactggtcggggtttgaaactatagatagctttatatggatgttattttttgaattcgctagctaggtcttgaCCGGTTCCTGCGTCAGCTCGAGG	101	ctaccaactggtcggggtttgaaac	taacatccatataaagctatctata	tatagatagctttatatggatgtta	238	262	25	I6	ttttttgaattcgctagctaggtcttga	CCGGTTCCTGCGTCAGCTCGAGG	1	SMN2
1239	ctaccaactggtcggggtttgaaacatatagatagctttatatggatgttttttttgaattcgctagctaggtcttgaCCGGTTCCTGCGTCAGCTCGAGG	101	ctaccaactggtcggggtttgaaac	aacatccatataaagctatctatat	atatagatagctttatatggatgtt	239	263	25	I6	ttttttgaattcgctagctaggtcttga	CCGGTTCCTGCGTCAGCTCGAGG	1	SMN2
1240	ctaccaactggtcggggtttgaaactatatagatagctttatatggatgtttttttgaattcgctagctaggtcttgaCCGGTTCCTGCGTCAGCTCGAGG	101	ctaccaactggtcggggtttgaaac	acatccatataaagctatctatata	tatatagatagctttatatggatgt	240	264	25	I6	ttttttgaattcgctagctaggtcttga	CCGGTTCCTGCGTCAGCTCGAGG	1	SMN2
1241	ctaccaactggtcggggtttgaaacatatatagatagctttatatggatgttttttgaattcgctagctaggtcttgaCCGGTTCCTGCGTCAGCTCGAGG	101	ctaccaactggtcggggtttgaaac	catccatataaagctatctatatat	atatatagatagctttatatggatg	241	265	25	I6	ttttttgaattcgctagctaggtcttga	CCGGTTCCTGCGTCAGCTCGAGG	1	SMN2
1242	ctaccaactggtcggggtttgaaactatatatagatagctttatatggatttttttgaattcgctagctaggtcttgaCCGGTTCCTGCGTCAGCTCGAGG	101	ctaccaactggtcggggtttgaaac	atccatataaagctatctatatata	tatatatagatagctttatatggat	242	266	25	I6	ttttttgaattcgctagctaggtcttga	CCGGTTCCTGCGTCAGCTCGAGG	1	SMN2
1243	ctaccaactggtcggggtttgaaacctatatatagatagctttatatggattttttgaattcgctagctaggtcttgaCCGGTTCCTGCGTCAGCTCGAGG	101	ctaccaactggtcggggtttgaaac	tccatataaagctatctatatatag	ctatatatagatagctttatatgga	243	267	25	I6	ttttttgaattcgctagctaggtcttga	CCGGTTCCTGCGTCAGCTCGAGG	1	SMN2
1244	ctaccaactggtcggggtttgaaacgctatatatagatagctttatatggttttttgaattcgctagctaggtcttgaCCGGTTCCTGCGTCAGCTCGAGG	101	ctaccaactggtcggggtttgaaac	ccatataaagctatctatatatagc	gctatatatagatagctttatatgg	244	268	25	I6	ttttttgaattcgctagctaggtcttga	CCGGTTCCTGCGTCAGCTCGAGG	1	SMN2
1245	ctaccaactggtcggggtttgaaacagctatatatagatagctttatatgttttttgaattcgctagctaggtcttgaCCGGTTCCTGCGTCAGCTCGAGG	101	ctaccaactggtcggggtttgaaac	catataaagctatctatatatagct	agctatatatagatagctttatatg	245	269	25	I6	ttttttgaattcgctagctaggtcttga	CCGGTTCCTGCGTCAGCTCGAGG	1	SMN2
1246	ctaccaactggtcggggtttgaaactagctatatatagatagctttatatttttttgaattcgctagctaggtcttgaCCGGTTCCTGCGTCAGCTCGAGG	101	ctaccaactggtcggggtttgaaac	atataaagctatctatatatagcta	tagctatatatagatagctttatat	246	270	25	I6	ttttttgaattcgctagctaggtcttga	CCGGTTCCTGCGTCAGCTCGAGG	1	SMN2
1247	ctaccaactggtcggggtttgaaacatagctatatatagatagctttatattttttgaattcgctagctaggtcttgaCCGGTTCCTGCGTCAGCTCGAGG	101	ctaccaactggtcggggtttgaaac	tataaagctatctatatatagctat	atagctatatatagatagctttata	247	271	25	I6	ttttttgaattcgctagctaggtcttga	CCGGTTCCTGCGTCAGCTCGAGG	1	SMN2
1248	ctaccaactggtcggggtttgaaacgatagctatatatagatagctttatttttttgaattcgctagctaggtcttgaCCGGTTCCTGCGTCAGCTCGAGG	101	ctaccaactggtcggggtttgaaac	ataaagctatctatatatagctatc	gatagctatatatagatagctttat	248	272	25	I6	ttttttgaattcgctagctaggtcttga	CCGGTTCCTGCGTCAGCTCGAGG	1	SMN2
1249	ctaccaactggtcggggtttgaaacagatagctatatatagatagctttattttttgaattcgctagctaggtcttgaCCGGTTCCTGCGTCAGCTCGAGG	101	ctaccaactggtcggggtttgaaac	taaagctatctatatatagctatct	agatagctatatatagatagcttta	249	273	25	I6	ttttttgaattcgctagctaggtcttga	CCGGTTCCTGCGTCAGCTCGAGG	1	SMN2
1250	ctaccaactggtcggggtttgaaactagatagctatatatagatagctttttttttgaattcgctagctaggtcttgaCCGGTTCCTGCGTCAGCTCGAGG	101	ctaccaactggtcggggtttgaaac	aaagctatctatatatagctatcta	tagatagctatatatagatagcttt	250	274	25	I6	ttttttgaattcgctagctaggtcttga	CCGGTTCCTGCGTCAGCTCGAGG	1	SMN2
1251	ctaccaactggtcggggtttgaaacatagatagctatatatagatagcttttttttgaattcgctagctaggtcttgaCCGGTTCCTGCGTCAGCTCGAGG	101	ctaccaactggtcggggtttgaaac	aagctatctatatatagctatctat	atagatagctatatatagatagctt	251	275	25	I6	ttttttgaattcgctagctaggtcttga	CCGGTTCCTGCGTCAGCTCGAGG	1	SMN2
1252	ctaccaactggtcggggtttgaaactatagatagctatatatagatagctttttttgaattcgctagctaggtcttgaCCGGTTCCTGCGTCAGCTCGAGG	101	ctaccaactggtcggggtttgaaac	agctatctatatatagctatctata	tatagatagctatatatagatagct	252	276	25	I6	ttttttgaattcgctagctaggtcttga	CCGGTTCCTGCGTCAGCTCGAGG	1	SMN2
1253	ctaccaactggtcggggtttgaaacatatagatagctatatatagatagcttttttgaattcgctagctaggtcttgaCCGGTTCCTGCGTCAGCTCGAGG	101	ctaccaactggtcggggtttgaaac	gctatctatatatagctatctatat	atatagatagctatatatagatagc	253	277	25	I6	ttttttgaattcgctagctaggtcttga	CCGGTTCCTGCGTCAGCTCGAGG	1	SMN2
1254	ctaccaactggtcggggtttgaaacgatatagatagctatatatagatagttttttgaattcgctagctaggtcttgaCCGGTTCCTGCGTCAGCTCGAGG	101	ctaccaactggtcggggtttgaaac	ctatctatatatagctatctatatc	gatatagatagctatatatagatag	254	278	25	I6	ttttttgaattcgctagctaggtcttga	CCGGTTCCTGCGTCAGCTCGAGG	1	SMN2
1255	ctaccaactggtcggggtttgaaacagatatagatagctatatatagatattttttgaattcgctagctaggtcttgaCCGGTTCCTGCGTCAGCTCGAGG	101	ctaccaactggtcggggtttgaaac	tatctatatatagctatctatatct	agatatagatagctatatatagata	255	279	25	I6	ttttttgaattcgctagctaggtcttga	CCGGTTCCTGCGTCAGCTCGAGG	1	SMN2
1256	ctaccaactggtcggggtttgaaactagatatagatagctatatatagatttttttgaattcgctagctaggtcttgaCCGGTTCCTGCGTCAGCTCGAGG	101	ctaccaactggtcggggtttgaaac	atctatatatagctatctatatcta	tagatatagatagctatatatagat	256	280	25	I6	ttttttgaattcgctagctaggtcttga	CCGGTTCCTGCGTCAGCTCGAGG	1	SMN2
1257	ctaccaactggtcggggtttgaaacatagatatagatagctatatatagattttttgaattcgctagctaggtcttgaCCGGTTCCTGCGTCAGCTCGAGG	101	ctaccaactggtcggggtttgaaac	tctatatatagctatctatatctat	atagatatagatagctatatataga	257	281	25	I6	ttttttgaattcgctagctaggtcttga	CCGGTTCCTGCGTCAGCTCGAGG	1	SMN2
1258	ctaccaactggtcggggtttgaaactatagatatagatagctatatatagttttttgaattcgctagctaggtcttgaCCGGTTCCTGCGTCAGCTCGAGG	101	ctaccaactggtcggggtttgaaac	ctatatatagctatctatatctata	tatagatatagatagctatatatag	258	282	25	I6	ttttttgaattcgctagctaggtcttga	CCGGTTCCTGCGTCAGCTCGAGG	1	SMN2
1259	ctaccaactggtcggggtttgaaacatatagatatagatagctatatatattttttgaattcgctagctaggtcttgaCCGGTTCCTGCGTCAGCTCGAGG	101	ctaccaactggtcggggtttgaaac	tatatatagctatctatatctatat	atatagatatagatagctatatata	259	283	25	I6	ttttttgaattcgctagctaggtcttga	CCGGTTCCTGCGTCAGCTCGAGG	1	SMN2
1260	ctaccaactggtcggggtttgaaactatatagatatagatagctatatatttttttgaattcgctagctaggtcttgaCCGGTTCCTGCGTCAGCTCGAGG	101	ctaccaactggtcggggtttgaaac	atatatagctatctatatctatata	tatatagatatagatagctatatat	260	284	25	I6	ttttttgaattcgctagctaggtcttga	CCGGTTCCTGCGTCAGCTCGAGG	1	SMN2
1261	ctaccaactggtcggggtttgaaacctatatagatatagatagctatatattttttgaattcgctagctaggtcttgaCCGGTTCCTGCGTCAGCTCGAGG	101	ctaccaactggtcggggtttgaaac	tatatagctatctatatctatatag	ctatatagatatagatagctatata	261	285	25	I6	ttttttgaattcgctagctaggtcttga	CCGGTTCCTGCGTCAGCTCGAGG	1	SMN2
1262	ctaccaactggtcggggtttgaaacgctatatagatatagatagctatatttttttgaattcgctagctaggtcttgaCCGGTTCCTGCGTCAGCTCGAGG	101	ctaccaactggtcggggtttgaaac	atatagctatctatatctatatagc	gctatatagatatagatagctatat	262	286	25	I6	ttttttgaattcgctagctaggtcttga	CCGGTTCCTGCGTCAGCTCGAGG	1	SMN2
1263	ctaccaactggtcggggtttgaaacagctatatagatatagatagctatattttttgaattcgctagctaggtcttgaCCGGTTCCTGCGTCAGCTCGAGG	101	ctaccaactggtcggggtttgaaac	tatagctatctatatctatatagct	agctatatagatatagatagctata	263	287	25	I6	ttttttgaattcgctagctaggtcttga	CCGGTTCCTGCGTCAGCTCGAGG	1	SMN2
1264	ctaccaactggtcggggtttgaaactagctatatagatatagatagctatttttttgaattcgctagctaggtcttgaCCGGTTCCTGCGTCAGCTCGAGG	101	ctaccaactggtcggggtttgaaac	atagctatctatatctatatagcta	tagctatatagatatagatagctat	264	288	25	I6	ttttttgaattcgctagctaggtcttga	CCGGTTCCTGCGTCAGCTCGAGG	1	SMN2
1265	ctaccaactggtcggggtttgaaacatagctatatagatatagatagctattttttgaattcgctagctaggtcttgaCCGGTTCCTGCGTCAGCTCGAGG	101	ctaccaactggtcggggtttgaaac	tagctatctatatctatatagctat	atagctatatagatatagatagcta	265	289	25	I6	ttttttgaattcgctagctaggtcttga	CCGGTTCCTGCGTCAGCTCGAGG	1	SMN2
1266	ctaccaactggtcggggtttgaaacaatagctatatagatatagatagctttttttgaattcgctagctaggtcttgaCCGGTTCCTGCGTCAGCTCGAGG	101	ctaccaactggtcggggtttgaaac	agctatctatatctatatagctatt	aatagctatatagatatagatagct	266	290	25	I6	ttttttgaattcgctagctaggtcttga	CCGGTTCCTGCGTCAGCTCGAGG	1	SMN2
1267	ctaccaactggtcggggtttgaaacaaatagctatatagatatagatagcttttttgaattcgctagctaggtcttgaCCGGTTCCTGCGTCAGCTCGAGG	101	ctaccaactggtcggggtttgaaac	gctatctatatctatatagctattt	aaatagctatatagatatagatagc	267	291	25	I6	ttttttgaattcgctagctaggtcttga	CCGGTTCCTGCGTCAGCTCGAGG	1	SMN2
1268	ctaccaactggtcggggtttgaaacaaaatagctatatagatatagatagttttttgaattcgctagctaggtcttgaCCGGTTCCTGCGTCAGCTCGAGG	101	ctaccaactggtcggggtttgaaac	ctatctatatctatatagctatttt	aaaatagctatatagatatagatag	268	292	25	I6	ttttttgaattcgctagctaggtcttga	CCGGTTCCTGCGTCAGCTCGAGG	1	SMN2
1269	ctaccaactggtcggggtttgaaacaaaaatagctatatagatatagatattttttgaattcgctagctaggtcttgaCCGGTTCCTGCGTCAGCTCGAGG	101	ctaccaactggtcggggtttgaaac	tatctatatctatatagctattttt	aaaaatagctatatagatatagata	269	293	25	I6	ttttttgaattcgctagctaggtcttga	CCGGTTCCTGCGTCAGCTCGAGG	1	SMN2
1270	ctaccaactggtcggggtttgaaacaaaaaatagctatatagatatagatttttttgaattcgctagctaggtcttgaCCGGTTCCTGCGTCAGCTCGAGG	101	ctaccaactggtcggggtttgaaac	atctatatctatatagctatttttt	aaaaaatagctatatagatatagat	270	294	25	I6	ttttttgaattcgctagctaggtcttga	CCGGTTCCTGCGTCAGCTCGAGG	1	SMN2
1271	ctaccaactggtcggggtttgaaacaaaaaaatagctatatagatatagattttttgaattcgctagctaggtcttgaCCGGTTCCTGCGTCAGCTCGAGG	101	ctaccaactggtcggggtttgaaac	tctatatctatatagctattttttt	aaaaaaatagctatatagatataga	271	295	25	I6	ttttttgaattcgctagctaggtcttga	CCGGTTCCTGCGTCAGCTCGAGG	1	SMN2
1272	ctaccaactggtcggggtttgaaacaaaaaaaatagctatatagatatagttttttgaattcgctagctaggtcttgaCCGGTTCCTGCGTCAGCTCGAGG	101	ctaccaactggtcggggtttgaaac	ctatatctatatagctatttttttt	aaaaaaaatagctatatagatatag	272	296	25	I6	ttttttgaattcgctagctaggtcttga	CCGGTTCCTGCGTCAGCTCGAGG	1	SMN2
1273	ctaccaactggtcggggtttgaaactaaaaaaaatagctatatagatatattttttgaattcgctagctaggtcttgaCCGGTTCCTGCGTCAGCTCGAGG	101	ctaccaactggtcggggtttgaaac	tatatctatatagctatttttttta	taaaaaaaatagctatatagatata	273	297	25	I6	ttttttgaattcgctagctaggtcttga	CCGGTTCCTGCGTCAGCTCGAGG	1	SMN2
1274	ctaccaactggtcggggtttgaaacttaaaaaaaatagctatatagatatttttttgaattcgctagctaggtcttgaCCGGTTCCTGCGTCAGCTCGAGG	101	ctaccaactggtcggggtttgaaac	atatctatatagctattttttttaa	ttaaaaaaaatagctatatagatat	274	298	25	I6	ttttttgaattcgctagctaggtcttga	CCGGTTCCTGCGTCAGCTCGAGG	1	SMN2
1275	ctaccaactggtcggggtttgaaacgttaaaaaaaatagctatatagatattttttgaattcgctagctaggtcttgaCCGGTTCCTGCGTCAGCTCGAGG	101	ctaccaactggtcggggtttgaaac	tatctatatagctattttttttaac	gttaaaaaaaatagctatatagata	275	299	25	I6	ttttttgaattcgctagctaggtcttga	CCGGTTCCTGCGTCAGCTCGAGG	1	SMN2
1276	ctaccaactggtcggggtttgaaacagttaaaaaaaatagctatatagatttttttgaattcgctagctaggtcttgaCCGGTTCCTGCGTCAGCTCGAGG	101	ctaccaactggtcggggtttgaaac	atctatatagctattttttttaact	agttaaaaaaaatagctatatagat	276	300	25	I6	ttttttgaattcgctagctaggtcttga	CCGGTTCCTGCGTCAGCTCGAGG	1	SMN2
1277	ctaccaactggtcggggtttgaaacaagttaaaaaaaatagctatatagattttttgaattcgctagctaggtcttgaCCGGTTCCTGCGTCAGCTCGAGG	101	ctaccaactggtcggggtttgaaac	tctatatagctattttttttaactt	aagttaaaaaaaatagctatataga	277	301	25	I6	ttttttgaattcgctagctaggtcttga	CCGGTTCCTGCGTCAGCTCGAGG	1	SMN2
1278	ctaccaactggtcggggtttgaaacgaagttaaaaaaaatagctatatagttttttgaattcgctagctaggtcttgaCCGGTTCCTGCGTCAGCTCGAGG	101	ctaccaactggtcggggtttgaaac	ctatatagctattttttttaacttc	gaagttaaaaaaaatagctatatag	278	302	25	I6	ttttttgaattcgctagctaggtcttga	CCGGTTCCTGCGTCAGCTCGAGG	1	SMN2
1279	ctaccaactggtcggggtttgaaacggaagttaaaaaaaatagctatatattttttgaattcgctagctaggtcttgaCCGGTTCCTGCGTCAGCTCGAGG	101	ctaccaactggtcggggtttgaaac	tatatagctattttttttaacttcc	ggaagttaaaaaaaatagctatata	279	303	25	I6	ttttttgaattcgctagctaggtcttga	CCGGTTCCTGCGTCAGCTCGAGG	1	SMN2
1280	ctaccaactggtcggggtttgaaacaggaagttaaaaaaaatagctatatttttttgaattcgctagctaggtcttgaCCGGTTCCTGCGTCAGCTCGAGG	101	ctaccaactggtcggggtttgaaac	atatagctattttttttaacttcct	aggaagttaaaaaaaatagctatat	280	304	25	I6	ttttttgaattcgctagctaggtcttga	CCGGTTCCTGCGTCAGCTCGAGG	1	SMN2
1281	ctaccaactggtcggggtttgaaacaaggaagttaaaaaaaatagctatattttttgaattcgctagctaggtcttgaCCGGTTCCTGCGTCAGCTCGAGG	101	ctaccaactggtcggggtttgaaac	tatagctattttttttaacttcctt	aaggaagttaaaaaaaatagctata	281	305	25	I6	ttttttgaattcgctagctaggtcttga	CCGGTTCCTGCGTCAGCTCGAGG	1	SMN2
1282	ctaccaactggtcggggtttgaaacaaaggaagttaaaaaaaatagctatttttttgaattcgctagctaggtcttgaCCGGTTCCTGCGTCAGCTCGAGG	101	ctaccaactggtcggggtttgaaac	atagctattttttttaacttccttt	aaaggaagttaaaaaaaatagctat	282	306	25	I6	ttttttgaattcgctagctaggtcttga	CCGGTTCCTGCGTCAGCTCGAGG	1	SMN2
1283	ctaccaactggtcggggtttgaaactaaaggaagttaaaaaaaatagctattttttgaattcgctagctaggtcttgaCCGGTTCCTGCGTCAGCTCGAGG	101	ctaccaactggtcggggtttgaaac	tagctattttttttaacttccttta	taaaggaagttaaaaaaaatagcta	283	307	25	I6	ttttttgaattcgctagctaggtcttga	CCGGTTCCTGCGTCAGCTCGAGG	1	SMN2
1284	ctaccaactggtcggggtttgaaacataaaggaagttaaaaaaaatagctttttttgaattcgctagctaggtcttgaCCGGTTCCTGCGTCAGCTCGAGG	101	ctaccaactggtcggggtttgaaac	agctattttttttaacttcctttat	ataaaggaagttaaaaaaaatagct	284	308	25	I6	ttttttgaattcgctagctaggtcttga	CCGGTTCCTGCGTCAGCTCGAGG	1	SMN2
1285	ctaccaactggtcggggtttgaaacaataaaggaagttaaaaaaaatagcttttttgaattcgctagctaggtcttgaCCGGTTCCTGCGTCAGCTCGAGG	101	ctaccaactggtcggggtttgaaac	gctattttttttaacttcctttatt	aataaaggaagttaaaaaaaatagc	285	309	25	I6	ttttttgaattcgctagctaggtcttga	CCGGTTCCTGCGTCAGCTCGAGG	1	SMN2
1286	ctaccaactggtcggggtttgaaacaaataaaggaagttaaaaaaaatagttttttgaattcgctagctaggtcttgaCCGGTTCCTGCGTCAGCTCGAGG	101	ctaccaactggtcggggtttgaaac	ctattttttttaacttcctttattt	aaataaaggaagttaaaaaaaatag	286	310	25	I6	ttttttgaattcgctagctaggtcttga	CCGGTTCCTGCGTCAGCTCGAGG	1	SMN2
1287	ctaccaactggtcggggtttgaaacaaaataaaggaagttaaaaaaaatattttttgaattcgctagctaggtcttgaCCGGTTCCTGCGTCAGCTCGAGG	101	ctaccaactggtcggggtttgaaac	tattttttttaacttcctttatttt	aaaataaaggaagttaaaaaaaata	287	311	25	I6	ttttttgaattcgctagctaggtcttga	CCGGTTCCTGCGTCAGCTCGAGG	1	SMN2
1288	ctaccaactggtcggggtttgaaacgaaaataaaggaagttaaaaaaaatttttttgaattcgctagctaggtcttgaCCGGTTCCTGCGTCAGCTCGAGG	101	ctaccaactggtcggggtttgaaac	attttttttaacttcctttattttc	gaaaataaaggaagttaaaaaaaat	288	312	25	I6	ttttttgaattcgctagctaggtcttga	CCGGTTCCTGCGTCAGCTCGAGG	1	SMN2
1289	ctaccaactggtcggggtttgaaacggaaaataaaggaagttaaaaaaaattttttgaattcgctagctaggtcttgaCCGGTTCCTGCGTCAGCTCGAGG	101	ctaccaactggtcggggtttgaaac	ttttttttaacttcctttattttcc	ggaaaataaaggaagttaaaaaaaa	289	313	25	I6	ttttttgaattcgctagctaggtcttga	CCGGTTCCTGCGTCAGCTCGAGG	1	SMN2
1290	ctaccaactggtcggggtttgaaacaggaaaataaaggaagttaaaaaaattttttgaattcgctagctaggtcttgaCCGGTTCCTGCGTCAGCTCGAGG	101	ctaccaactggtcggggtttgaaac	tttttttaacttcctttattttcct	aggaaaataaaggaagttaaaaaaa	290	314	25	I6	ttttttgaattcgctagctaggtcttga	CCGGTTCCTGCGTCAGCTCGAGG	1	SMN2
1291	ctaccaactggtcggggtttgaaacaaggaaaataaaggaagttaaaaaattttttgaattcgctagctaggtcttgaCCGGTTCCTGCGTCAGCTCGAGG	101	ctaccaactggtcggggtttgaaac	ttttttaacttcctttattttcctt	aaggaaaataaaggaagttaaaaaa	291	315	25	I6	ttttttgaattcgctagctaggtcttga	CCGGTTCCTGCGTCAGCTCGAGG	1	SMN2
1292	ctaccaactggtcggggtttgaaactaaggaaaataaaggaagttaaaaattttttgaattcgctagctaggtcttgaCCGGTTCCTGCGTCAGCTCGAGG	101	ctaccaactggtcggggtttgaaac	tttttaacttcctttattttcctta	taaggaaaataaaggaagttaaaaa	292	316	25	I6	ttttttgaattcgctagctaggtcttga	CCGGTTCCTGCGTCAGCTCGAGG	1	SMN2
1293	ctaccaactggtcggggtttgaaacgtaaggaaaataaaggaagttaaaattttttgaattcgctagctaggtcttgaCCGGTTCCTGCGTCAGCTCGAGG	101	ctaccaactggtcggggtttgaaac	ttttaacttcctttattttccttac	gtaaggaaaataaaggaagttaaaa	293	317	25	I6	ttttttgaattcgctagctaggtcttga	CCGGTTCCTGCGTCAGCTCGAGG	1	SMN2
1294	ctaccaactggtcggggtttgaaactgtaaggaaaataaaggaagttaaattttttgaattcgctagctaggtcttgaCCGGTTCCTGCGTCAGCTCGAGG	101	ctaccaactggtcggggtttgaaac	tttaacttcctttattttccttaca	tgtaaggaaaataaaggaagttaaa	294	318	25	I6	ttttttgaattcgctagctaggtcttga	CCGGTTCCTGCGTCAGCTCGAGG	1	SMN2
1295	ctaccaactggtcggggtttgaaacctgtaaggaaaataaaggaagttaattttttgaattcgctagctaggtcttgaCCGGTTCCTGCGTCAGCTCGAGG	101	ctaccaactggtcggggtttgaaac	ttaacttcctttattttccttacag	ctgtaaggaaaataaaggaagttaa	295	319	25	I6	ttttttgaattcgctagctaggtcttga	CCGGTTCCTGCGTCAGCTCGAGG	1	SMN2
1296	ctaccaactggtcggggtttgaaaccctgtaaggaaaataaaggaagttattttttgaattcgctagctaggtcttgaCCGGTTCCTGCGTCAGCTCGAGG	101	ctaccaactggtcggggtttgaaac	taacttcctttattttccttacagg	cctgtaaggaaaataaaggaagtta	296	320	25	I6E7	ttttttgaattcgctagctaggtcttga	CCGGTTCCTGCGTCAGCTCGAGG	1	SMN2
1297	ctaccaactggtcggggtttgaaacccctgtaaggaaaataaaggaagttttttttgaattcgctagctaggtcttgaCCGGTTCCTGCGTCAGCTCGAGG	101	ctaccaactggtcggggtttgaaac	aacttcctttattttccttacaggg	ccctgtaaggaaaataaaggaagtt	297	321	25	I6E7	ttttttgaattcgctagctaggtcttga	CCGGTTCCTGCGTCAGCTCGAGG	1	SMN2
1298	ctaccaactggtcggggtttgaaacaccctgtaaggaaaataaaggaagtttttttgaattcgctagctaggtcttgaCCGGTTCCTGCGTCAGCTCGAGG	101	ctaccaactggtcggggtttgaaac	acttcctttattttccttacagggt	accctgtaaggaaaataaaggaagt	298	322	25	I6E7	ttttttgaattcgctagctaggtcttga	CCGGTTCCTGCGTCAGCTCGAGG	1	SMN2
1299	ctaccaactggtcggggtttgaaacaaccctgtaaggaaaataaaggaagttttttgaattcgctagctaggtcttgaCCGGTTCCTGCGTCAGCTCGAGG	101	ctaccaactggtcggggtttgaaac	cttcctttattttccttacagggtt	aaccctgtaaggaaaataaaggaag	299	323	25	I6E7	ttttttgaattcgctagctaggtcttga	CCGGTTCCTGCGTCAGCTCGAGG	1	SMN2
1300	ctaccaactggtcggggtttgaaacaaaccctgtaaggaaaataaaggaattttttgaattcgctagctaggtcttgaCCGGTTCCTGCGTCAGCTCGAGG	101	ctaccaactggtcggggtttgaaac	ttcctttattttccttacagggttt	aaaccctgtaaggaaaataaaggaa	300	324	25	I6E7	ttttttgaattcgctagctaggtcttga	CCGGTTCCTGCGTCAGCTCGAGG	1	SMN2
1301	ctaccaactggtcggggtttgaaacAaaaccctgtaaggaaaataaaggattttttgaattcgctagctaggtcttgaCCGGTTCCTGCGTCAGCTCGAGG	101	ctaccaactggtcggggtttgaaac	tcctttattttccttacagggtttT	Aaaaccctgtaaggaaaataaagga	301	325	25	I6E7	ttttttgaattcgctagctaggtcttga	CCGGTTCCTGCGTCAGCTCGAGG	1	SMN2
1302	ctaccaactggtcggggtttgaaactAaaaccctgtaaggaaaataaaggttttttgaattcgctagctaggtcttgaCCGGTTCCTGCGTCAGCTCGAGG	101	ctaccaactggtcggggtttgaaac	cctttattttccttacagggtttTa	tAaaaccctgtaaggaaaataaagg	302	326	25	I6E7	ttttttgaattcgctagctaggtcttga	CCGGTTCCTGCGTCAGCTCGAGG	1	SMN2
1303	ctaccaactggtcggggtttgaaacctAaaaccctgtaaggaaaataaagttttttgaattcgctagctaggtcttgaCCGGTTCCTGCGTCAGCTCGAGG	101	ctaccaactggtcggggtttgaaac	ctttattttccttacagggtttTag	ctAaaaccctgtaaggaaaataaag	303	327	25	I6E7	ttttttgaattcgctagctaggtcttga	CCGGTTCCTGCGTCAGCTCGAGG	1	SMN2
1304	ctaccaactggtcggggtttgaaactctAaaaccctgtaaggaaaataaattttttgaattcgctagctaggtcttgaCCGGTTCCTGCGTCAGCTCGAGG	101	ctaccaactggtcggggtttgaaac	tttattttccttacagggtttTaga	tctAaaaccctgtaaggaaaataaa	304	328	25	I6E7	ttttttgaattcgctagctaggtcttga	CCGGTTCCTGCGTCAGCTCGAGG	1	SMN2
1305	ctaccaactggtcggggtttgaaacgtctAaaaccctgtaaggaaaataattttttgaattcgctagctaggtcttgaCCGGTTCCTGCGTCAGCTCGAGG	101	ctaccaactggtcggggtttgaaac	ttattttccttacagggtttTagac	gtctAaaaccctgtaaggaaaataa	305	329	25	I6E7	ttttttgaattcgctagctaggtcttga	CCGGTTCCTGCGTCAGCTCGAGG	1	SMN2
1306	ctaccaactggtcggggtttgaaactgtctAaaaccctgtaaggaaaatattttttgaattcgctagctaggtcttgaCCGGTTCCTGCGTCAGCTCGAGG	101	ctaccaactggtcggggtttgaaac	tattttccttacagggtttTagaca	tgtctAaaaccctgtaaggaaaata	306	330	25	I6E7	ttttttgaattcgctagctaggtcttga	CCGGTTCCTGCGTCAGCTCGAGG	1	SMN2
1307	ctaccaactggtcggggtttgaaacttgtctAaaaccctgtaaggaaaatttttttgaattcgctagctaggtcttgaCCGGTTCCTGCGTCAGCTCGAGG	101	ctaccaactggtcggggtttgaaac	attttccttacagggtttTagacaa	ttgtctAaaaccctgtaaggaaaat	307	331	25	I6E7	ttttttgaattcgctagctaggtcttga	CCGGTTCCTGCGTCAGCTCGAGG	1	SMN2
1308	ctaccaactggtcggggtttgaaactttgtctAaaaccctgtaaggaaaattttttgaattcgctagctaggtcttgaCCGGTTCCTGCGTCAGCTCGAGG	101	ctaccaactggtcggggtttgaaac	ttttccttacagggtttTagacaaa	tttgtctAaaaccctgtaaggaaaa	308	332	25	I6E7	ttttttgaattcgctagctaggtcttga	CCGGTTCCTGCGTCAGCTCGAGG	1	SMN2
1309	ctaccaactggtcggggtttgaaacttttgtctAaaaccctgtaaggaaattttttgaattcgctagctaggtcttgaCCGGTTCCTGCGTCAGCTCGAGG	101	ctaccaactggtcggggtttgaaac	tttccttacagggtttTagacaaaa	ttttgtctAaaaccctgtaaggaaa	309	333	25	I6E7	ttttttgaattcgctagctaggtcttga	CCGGTTCCTGCGTCAGCTCGAGG	1	SMN2
1310	ctaccaactggtcggggtttgaaacattttgtctAaaaccctgtaaggaattttttgaattcgctagctaggtcttgaCCGGTTCCTGCGTCAGCTCGAGG	101	ctaccaactggtcggggtttgaaac	ttccttacagggtttTagacaaaat	attttgtctAaaaccctgtaaggaa	310	334	25	I6E7	ttttttgaattcgctagctaggtcttga	CCGGTTCCTGCGTCAGCTCGAGG	1	SMN2
1311	ctaccaactggtcggggtttgaaacgattttgtctAaaaccctgtaaggattttttgaattcgctagctaggtcttgaCCGGTTCCTGCGTCAGCTCGAGG	101	ctaccaactggtcggggtttgaaac	tccttacagggtttTagacaaaatc	gattttgtctAaaaccctgtaagga	311	335	25	I6E7	ttttttgaattcgctagctaggtcttga	CCGGTTCCTGCGTCAGCTCGAGG	1	SMN2
1312	ctaccaactggtcggggtttgaaactgattttgtctAaaaccctgtaaggttttttgaattcgctagctaggtcttgaCCGGTTCCTGCGTCAGCTCGAGG	101	ctaccaactggtcggggtttgaaac	ccttacagggtttTagacaaaatca	tgattttgtctAaaaccctgtaagg	312	336	25	I6E7	ttttttgaattcgctagctaggtcttga	CCGGTTCCTGCGTCAGCTCGAGG	1	SMN2
1313	ctaccaactggtcggggtttgaaacttgattttgtctAaaaccctgtaagttttttgaattcgctagctaggtcttgaCCGGTTCCTGCGTCAGCTCGAGG	101	ctaccaactggtcggggtttgaaac	cttacagggtttTagacaaaatcaa	ttgattttgtctAaaaccctgtaag	313	337	25	I6E7	ttttttgaattcgctagctaggtcttga	CCGGTTCCTGCGTCAGCTCGAGG	1	SMN2
1314	ctaccaactggtcggggtttgaaactttgattttgtctAaaaccctgtaattttttgaattcgctagctaggtcttgaCCGGTTCCTGCGTCAGCTCGAGG	101	ctaccaactggtcggggtttgaaac	ttacagggtttTagacaaaatcaaa	tttgattttgtctAaaaccctgtaa	314	338	25	I6E7	ttttttgaattcgctagctaggtcttga	CCGGTTCCTGCGTCAGCTCGAGG	1	SMN2
1315	ctaccaactggtcggggtttgaaacttttgattttgtctAaaaccctgtattttttgaattcgctagctaggtcttgaCCGGTTCCTGCGTCAGCTCGAGG	101	ctaccaactggtcggggtttgaaac	tacagggtttTagacaaaatcaaaa	ttttgattttgtctAaaaccctgta	315	339	25	I6E7	ttttttgaattcgctagctaggtcttga	CCGGTTCCTGCGTCAGCTCGAGG	1	SMN2
1316	ctaccaactggtcggggtttgaaactttttgattttgtctAaaaccctgtttttttgaattcgctagctaggtcttgaCCGGTTCCTGCGTCAGCTCGAGG	101	ctaccaactggtcggggtttgaaac	acagggtttTagacaaaatcaaaaa	tttttgattttgtctAaaaccctgt	316	340	25	I6E7	ttttttgaattcgctagctaggtcttga	CCGGTTCCTGCGTCAGCTCGAGG	1	SMN2
1317	ctaccaactggtcggggtttgaaacctttttgattttgtctAaaaccctgttttttgaattcgctagctaggtcttgaCCGGTTCCTGCGTCAGCTCGAGG	101	ctaccaactggtcggggtttgaaac	cagggtttTagacaaaatcaaaaag	ctttttgattttgtctAaaaccctg	317	341	25	I6E7	ttttttgaattcgctagctaggtcttga	CCGGTTCCTGCGTCAGCTCGAGG	1	SMN2
1318	ctaccaactggtcggggtttgaaactctttttgattttgtctAaaaccctttttttgaattcgctagctaggtcttgaCCGGTTCCTGCGTCAGCTCGAGG	101	ctaccaactggtcggggtttgaaac	agggtttTagacaaaatcaaaaaga	tctttttgattttgtctAaaaccct	318	342	25	I6E7	ttttttgaattcgctagctaggtcttga	CCGGTTCCTGCGTCAGCTCGAGG	1	SMN2
1319	ctaccaactggtcggggtttgaaacttctttttgattttgtctAaaacccttttttgaattcgctagctaggtcttgaCCGGTTCCTGCGTCAGCTCGAGG	101	ctaccaactggtcggggtttgaaac	gggtttTagacaaaatcaaaaagaa	ttctttttgattttgtctAaaaccc	319	343	25	I6E7	ttttttgaattcgctagctaggtcttga	CCGGTTCCTGCGTCAGCTCGAGG	1	SMN2
1320	ctaccaactggtcggggtttgaaaccttctttttgattttgtctAaaaccttttttgaattcgctagctaggtcttgaCCGGTTCCTGCGTCAGCTCGAGG	101	ctaccaactggtcggggtttgaaac	ggtttTagacaaaatcaaaaagaag	cttctttttgattttgtctAaaacc	320	344	25	E7	ttttttgaattcgctagctaggtcttga	CCGGTTCCTGCGTCAGCTCGAGG	1	SMN2
1321	ctaccaactggtcggggtttgaaacccttctttttgattttgtctAaaacttttttgaattcgctagctaggtcttgaCCGGTTCCTGCGTCAGCTCGAGG	101	ctaccaactggtcggggtttgaaac	gtttTagacaaaatcaaaaagaagg	ccttctttttgattttgtctAaaac	321	345	25	E7	ttttttgaattcgctagctaggtcttga	CCGGTTCCTGCGTCAGCTCGAGG	1	SMN2
1322	ctaccaactggtcggggtttgaaactccttctttttgattttgtctAaaattttttgaattcgctagctaggtcttgaCCGGTTCCTGCGTCAGCTCGAGG	101	ctaccaactggtcggggtttgaaac	tttTagacaaaatcaaaaagaagga	tccttctttttgattttgtctAaaa	322	346	25	E7	ttttttgaattcgctagctaggtcttga	CCGGTTCCTGCGTCAGCTCGAGG	1	SMN2
1323	ctaccaactggtcggggtttgaaacttccttctttttgattttgtctAaattttttgaattcgctagctaggtcttgaCCGGTTCCTGCGTCAGCTCGAGG	101	ctaccaactggtcggggtttgaaac	ttTagacaaaatcaaaaagaaggaa	ttccttctttttgattttgtctAaa	323	347	25	E7	ttttttgaattcgctagctaggtcttga	CCGGTTCCTGCGTCAGCTCGAGG	1	SMN2
1324	ctaccaactggtcggggtttgaaaccttccttctttttgattttgtctAattttttgaattcgctagctaggtcttgaCCGGTTCCTGCGTCAGCTCGAGG	101	ctaccaactggtcggggtttgaaac	tTagacaaaatcaaaaagaaggaag	cttccttctttttgattttgtctAa	324	348	25	E7	ttttttgaattcgctagctaggtcttga	CCGGTTCCTGCGTCAGCTCGAGG	1	SMN2
1325	ctaccaactggtcggggtttgaaacccttccttctttttgattttgtctAttttttgaattcgctagctaggtcttgaCCGGTTCCTGCGTCAGCTCGAGG	101	ctaccaactggtcggggtttgaaac	Tagacaaaatcaaaaagaaggaagg	ccttccttctttttgattttgtctA	325	349	25	E7	ttttttgaattcgctagctaggtcttga	CCGGTTCCTGCGTCAGCTCGAGG	1	SMN2
1326	ctaccaactggtcggggtttgaaacaccttccttctttttgattttgtctttttttgaattcgctagctaggtcttgaCCGGTTCCTGCGTCAGCTCGAGG	101	ctaccaactggtcggggtttgaaac	agacaaaatcaaaaagaaggaaggt	accttccttctttttgattttgtct	326	350	25	E7	ttttttgaattcgctagctaggtcttga	CCGGTTCCTGCGTCAGCTCGAGG	1	SMN2
1327	ctaccaactggtcggggtttgaaaccaccttccttctttttgattttgtcttttttgaattcgctagctaggtcttgaCCGGTTCCTGCGTCAGCTCGAGG	101	ctaccaactggtcggggtttgaaac	gacaaaatcaaaaagaaggaaggtg	caccttccttctttttgattttgtc	327	351	25	E7	ttttttgaattcgctagctaggtcttga	CCGGTTCCTGCGTCAGCTCGAGG	1	SMN2
1328	ctaccaactggtcggggtttgaaacgcaccttccttctttttgattttgtttttttgaattcgctagctaggtcttgaCCGGTTCCTGCGTCAGCTCGAGG	101	ctaccaactggtcggggtttgaaac	acaaaatcaaaaagaaggaaggtgc	gcaccttccttctttttgattttgt	328	352	25	E7	ttttttgaattcgctagctaggtcttga	CCGGTTCCTGCGTCAGCTCGAGG	1	SMN2
1329	ctaccaactggtcggggtttgaaacagcaccttccttctttttgattttgttttttgaattcgctagctaggtcttgaCCGGTTCCTGCGTCAGCTCGAGG	101	ctaccaactggtcggggtttgaaac	caaaatcaaaaagaaggaaggtgct	agcaccttccttctttttgattttg	329	353	25	E7	ttttttgaattcgctagctaggtcttga	CCGGTTCCTGCGTCAGCTCGAGG	1	SMN2
1330	ctaccaactggtcggggtttgaaacgagcaccttccttctttttgattttttttttgaattcgctagctaggtcttgaCCGGTTCCTGCGTCAGCTCGAGG	101	ctaccaactggtcggggtttgaaac	aaaatcaaaaagaaggaaggtgctc	gagcaccttccttctttttgatttt	330	354	25	E7	ttttttgaattcgctagctaggtcttga	CCGGTTCCTGCGTCAGCTCGAGG	1	SMN2
1331	ctaccaactggtcggggtttgaaactgagcaccttccttctttttgatttttttttgaattcgctagctaggtcttgaCCGGTTCCTGCGTCAGCTCGAGG	101	ctaccaactggtcggggtttgaaac	aaatcaaaaagaaggaaggtgctca	tgagcaccttccttctttttgattt	331	355	25	E7	ttttttgaattcgctagctaggtcttga	CCGGTTCCTGCGTCAGCTCGAGG	1	SMN2
1332	ctaccaactggtcggggtttgaaacCtgagcaccttccttctttttgattttttttgaattcgctagctaggtcttgaCCGGTTCCTGCGTCAGCTCGAGG	101	ctaccaactggtcggggtttgaaac	aatcaaaaagaaggaaggtgctcaG	Ctgagcaccttccttctttttgatt	332	356	25	E7	ttttttgaattcgctagctaggtcttga	CCGGTTCCTGCGTCAGCTCGAGG	1	SMN2
1333	ctaccaactggtcggggtttgaaacgCtgagcaccttccttctttttgatttttttgaattcgctagctaggtcttgaCCGGTTCCTGCGTCAGCTCGAGG	101	ctaccaactggtcggggtttgaaac	atcaaaaagaaggaaggtgctcaGc	gCtgagcaccttccttctttttgat	333	357	25	E7	ttttttgaattcgctagctaggtcttga	CCGGTTCCTGCGTCAGCTCGAGG	1	SMN2
1334	ctaccaactggtcggggtttgaaactgCtgagcaccttccttctttttgattttttgaattcgctagctaggtcttgaCCGGTTCCTGCGTCAGCTCGAGG	101	ctaccaactggtcggggtttgaaac	tcaaaaagaaggaaggtgctcaGca	tgCtgagcaccttccttctttttga	334	358	25	E7	ttttttgaattcgctagctaggtcttga	CCGGTTCCTGCGTCAGCTCGAGG	1	SMN2
1335	ctaccaactggtcggggtttgaaacatgCtgagcaccttccttctttttgttttttgaattcgctagctaggtcttgaCCGGTTCCTGCGTCAGCTCGAGG	101	ctaccaactggtcggggtttgaaac	caaaaagaaggaaggtgctcaGcat	atgCtgagcaccttccttctttttg	335	359	25	E7	ttttttgaattcgctagctaggtcttga	CCGGTTCCTGCGTCAGCTCGAGG	1	SMN2
1336	ctaccaactggtcggggtttgaaacaatgCtgagcaccttccttctttttttttttgaattcgctagctaggtcttgaCCGGTTCCTGCGTCAGCTCGAGG	101	ctaccaactggtcggggtttgaaac	aaaaagaaggaaggtgctcaGcatt	aatgCtgagcaccttccttcttttt	336	360	25	E7	ttttttgaattcgctagctaggtcttga	CCGGTTCCTGCGTCAGCTCGAGG	1	SMN2
1337	ctaccaactggtcggggtttgaaacgaatgCtgagcaccttccttcttttttttttgaattcgctagctaggtcttgaCCGGTTCCTGCGTCAGCTCGAGG	101	ctaccaactggtcggggtttgaaac	aaaagaaggaaggtgctcaGcattc	gaatgCtgagcaccttccttctttt	337	361	25	E7	ttttttgaattcgctagctaggtcttga	CCGGTTCCTGCGTCAGCTCGAGG	1	SMN2
1338	ctaccaactggtcggggtttgaaacggaatgCtgagcaccttccttctttttttttgaattcgctagctaggtcttgaCCGGTTCCTGCGTCAGCTCGAGG	101	ctaccaactggtcggggtttgaaac	aaagaaggaaggtgctcaGcattcc	ggaatgCtgagcaccttccttcttt	338	362	25	E7	ttttttgaattcgctagctaggtcttga	CCGGTTCCTGCGTCAGCTCGAGG	1	SMN2
1339	ctaccaactggtcggggtttgaaacaggaatgCtgagcaccttccttcttttttttgaattcgctagctaggtcttgaCCGGTTCCTGCGTCAGCTCGAGG	101	ctaccaactggtcggggtttgaaac	aagaaggaaggtgctcaGcattcct	aggaatgCtgagcaccttccttctt	339	363	25	E7	ttttttgaattcgctagctaggtcttga	CCGGTTCCTGCGTCAGCTCGAGG	1	SMN2
1340	ctaccaactggtcggggtttgaaacaaggaatgCtgagcaccttccttctttttttgaattcgctagctaggtcttgaCCGGTTCCTGCGTCAGCTCGAGG	101	ctaccaactggtcggggtttgaaac	agaaggaaggtgctcaGcattcctt	aaggaatgCtgagcaccttccttct	340	364	25	E7	ttttttgaattcgctagctaggtcttga	CCGGTTCCTGCGTCAGCTCGAGG	1	SMN2
1341	ctaccaactggtcggggtttgaaactaaggaatgCtgagcaccttccttcttttttgaattcgctagctaggtcttgaCCGGTTCCTGCGTCAGCTCGAGG	101	ctaccaactggtcggggtttgaaac	gaaggaaggtgctcaGcattcctta	taaggaatgCtgagcaccttccttc	341	365	25	E7	ttttttgaattcgctagctaggtcttga	CCGGTTCCTGCGTCAGCTCGAGG	1	SMN2
1342	ctaccaactggtcggggtttgaaacttaaggaatgCtgagcaccttccttttttttgaattcgctagctaggtcttgaCCGGTTCCTGCGTCAGCTCGAGG	101	ctaccaactggtcggggtttgaaac	aaggaaggtgctcaGcattccttaa	ttaaggaatgCtgagcaccttcctt	342	366	25	E7	ttttttgaattcgctagctaggtcttga	CCGGTTCCTGCGTCAGCTCGAGG	1	SMN2
1343	ctaccaactggtcggggtttgaaactttaaggaatgCtgagcaccttcctttttttgaattcgctagctaggtcttgaCCGGTTCCTGCGTCAGCTCGAGG	101	ctaccaactggtcggggtttgaaac	aggaaggtgctcaGcattccttaaa	tttaaggaatgCtgagcaccttcct	343	367	25	E7	ttttttgaattcgctagctaggtcttga	CCGGTTCCTGCGTCAGCTCGAGG	1	SMN2
1344	ctaccaactggtcggggtttgaaacatttaaggaatgCtgagcaccttccttttttgaattcgctagctaggtcttgaCCGGTTCCTGCGTCAGCTCGAGG	101	ctaccaactggtcggggtttgaaac	ggaaggtgctcaGcattccttaaat	atttaaggaatgCtgagcaccttcc	344	368	25	E7	ttttttgaattcgctagctaggtcttga	CCGGTTCCTGCGTCAGCTCGAGG	1	SMN2
1345	ctaccaactggtcggggtttgaaacAatttaaggaatgCtgagcaccttcttttttgaattcgctagctaggtcttgaCCGGTTCCTGCGTCAGCTCGAGG	101	ctaccaactggtcggggtttgaaac	gaaggtgctcaGcattccttaaatT	AatttaaggaatgCtgagcaccttc	345	369	25	E7	ttttttgaattcgctagctaggtcttga	CCGGTTCCTGCGTCAGCTCGAGG	1	SMN2
1346	ctaccaactggtcggggtttgaaactAatttaaggaatgCtgagcaccttttttttgaattcgctagctaggtcttgaCCGGTTCCTGCGTCAGCTCGAGG	101	ctaccaactggtcggggtttgaaac	aaggtgctcaGcattccttaaatTa	tAatttaaggaatgCtgagcacctt	346	370	25	E7	ttttttgaattcgctagctaggtcttga	CCGGTTCCTGCGTCAGCTCGAGG	1	SMN2
1347	ctaccaactggtcggggtttgaaacttAatttaaggaatgCtgagcacctttttttgaattcgctagctaggtcttgaCCGGTTCCTGCGTCAGCTCGAGG	101	ctaccaactggtcggggtttgaaac	aggtgctcaGcattccttaaatTaa	ttAatttaaggaatgCtgagcacct	347	371	25	E7	ttttttgaattcgctagctaggtcttga	CCGGTTCCTGCGTCAGCTCGAGG	1	SMN2
1348	ctaccaactggtcggggtttgaaaccttAatttaaggaatgCtgagcaccttttttgaattcgctagctaggtcttgaCCGGTTCCTGCGTCAGCTCGAGG	101	ctaccaactggtcggggtttgaaac	ggtgctcaGcattccttaaatTaag	cttAatttaaggaatgCtgagcacc	348	372	25	E7	ttttttgaattcgctagctaggtcttga	CCGGTTCCTGCGTCAGCTCGAGG	1	SMN2
1349	ctaccaactggtcggggtttgaaacccttAatttaaggaatgCtgagcacttttttgaattcgctagctaggtcttgaCCGGTTCCTGCGTCAGCTCGAGG	101	ctaccaactggtcggggtttgaaac	gtgctcaGcattccttaaatTaagg	ccttAatttaaggaatgCtgagcac	349	373	25	E7	ttttttgaattcgctagctaggtcttga	CCGGTTCCTGCGTCAGCTCGAGG	1	SMN2
1350	ctaccaactggtcggggtttgaaactccttAatttaaggaatgCtgagcattttttgaattcgctagctaggtcttgaCCGGTTCCTGCGTCAGCTCGAGG	101	ctaccaactggtcggggtttgaaac	tgctcaGcattccttaaatTaagga	tccttAatttaaggaatgCtgagca	350	374	25	E7	ttttttgaattcgctagctaggtcttga	CCGGTTCCTGCGTCAGCTCGAGG	1	SMN2
1351	ctaccaactggtcggggtttgaaacctccttAatttaaggaatgCtgagcttttttgaattcgctagctaggtcttgaCCGGTTCCTGCGTCAGCTCGAGG	101	ctaccaactggtcggggtttgaaac	gctcaGcattccttaaatTaaggag	ctccttAatttaaggaatgCtgagc	351	375	25	E7I7	ttttttgaattcgctagctaggtcttga	CCGGTTCCTGCGTCAGCTCGAGG	1	SMN2
1352	ctaccaactggtcggggtttgaaacactccttAatttaaggaatgCtgagttttttgaattcgctagctaggtcttgaCCGGTTCCTGCGTCAGCTCGAGG	101	ctaccaactggtcggggtttgaaac	ctcaGcattccttaaatTaaggagt	actccttAatttaaggaatgCtgag	352	376	25	E7I7	ttttttgaattcgctagctaggtcttga	CCGGTTCCTGCGTCAGCTCGAGG	1	SMN2
1353	ctaccaactggtcggggtttgaaactactccttAatttaaggaatgCtgattttttgaattcgctagctaggtcttgaCCGGTTCCTGCGTCAGCTCGAGG	101	ctaccaactggtcggggtttgaaac	tcaGcattccttaaatTaaggagta	tactccttAatttaaggaatgCtga	353	377	25	E7I7	ttttttgaattcgctagctaggtcttga	CCGGTTCCTGCGTCAGCTCGAGG	1	SMN2
1354	ctaccaactggtcggggtttgaaacttactccttAatttaaggaatgCtgttttttgaattcgctagctaggtcttgaCCGGTTCCTGCGTCAGCTCGAGG	101	ctaccaactggtcggggtttgaaac	caGcattccttaaatTaaggagtaa	ttactccttAatttaaggaatgCtg	354	378	25	E7I7	ttttttgaattcgctagctaggtcttga	CCGGTTCCTGCGTCAGCTCGAGG	1	SMN2
1355	ctaccaactggtcggggtttgaaaccttactccttAatttaaggaatgCtttttttgaattcgctagctaggtcttgaCCGGTTCCTGCGTCAGCTCGAGG	101	ctaccaactggtcggggtttgaaac	aGcattccttaaatTaaggagtaag	cttactccttAatttaaggaatgCt	355	379	25	E7I7	ttttttgaattcgctagctaggtcttga	CCGGTTCCTGCGTCAGCTCGAGG	1	SMN2
1356	ctaccaactggtcggggtttgaaacacttactccttAatttaaggaatgCttttttgaattcgctagctaggtcttgaCCGGTTCCTGCGTCAGCTCGAGG	101	ctaccaactggtcggggtttgaaac	GcattccttaaatTaaggagtaagt	acttactccttAatttaaggaatgC	356	380	25	E7I7	ttttttgaattcgctagctaggtcttga	CCGGTTCCTGCGTCAGCTCGAGG	1	SMN2
1357	ctaccaactggtcggggtttgaaacgacttactccttAatttaaggaatgttttttgaattcgctagctaggtcttgaCCGGTTCCTGCGTCAGCTCGAGG	101	ctaccaactggtcggggtttgaaac	cattccttaaatTaaggagtaagtc	gacttactccttAatttaaggaatg	357	381	25	E7I7	ttttttgaattcgctagctaggtcttga	CCGGTTCCTGCGTCAGCTCGAGG	1	SMN2
1358	ctaccaactggtcggggtttgaaacagacttactccttAatttaaggaatttttttgaattcgctagctaggtcttgaCCGGTTCCTGCGTCAGCTCGAGG	101	ctaccaactggtcggggtttgaaac	attccttaaatTaaggagtaagtct	agacttactccttAatttaaggaat	358	382	25	E7I7	ttttttgaattcgctagctaggtcttga	CCGGTTCCTGCGTCAGCTCGAGG	1	SMN2
1359	ctaccaactggtcggggtttgaaaccagacttactccttAatttaaggaattttttgaattcgctagctaggtcttgaCCGGTTCCTGCGTCAGCTCGAGG	101	ctaccaactggtcggggtttgaaac	ttccttaaatTaaggagtaagtctg	cagacttactccttAatttaaggaa	359	383	25	E7I7	ttttttgaattcgctagctaggtcttga	CCGGTTCCTGCGTCAGCTCGAGG	1	SMN2
1360	ctaccaactggtcggggtttgaaacgcagacttactccttAatttaaggattttttgaattcgctagctaggtcttgaCCGGTTCCTGCGTCAGCTCGAGG	101	ctaccaactggtcggggtttgaaac	tccttaaatTaaggagtaagtctgc	gcagacttactccttAatttaagga	360	384	25	E7I7	ttttttgaattcgctagctaggtcttga	CCGGTTCCTGCGTCAGCTCGAGG	1	SMN2
1361	ctaccaactggtcggggtttgaaacggcagacttactccttAatttaaggttttttgaattcgctagctaggtcttgaCCGGTTCCTGCGTCAGCTCGAGG	101	ctaccaactggtcggggtttgaaac	ccttaaatTaaggagtaagtctgcc	ggcagacttactccttAatttaagg	361	385	25	E7I7	ttttttgaattcgctagctaggtcttga	CCGGTTCCTGCGTCAGCTCGAGG	1	SMN2
1362	ctaccaactggtcggggtttgaaactggcagacttactccttAatttaagttttttgaattcgctagctaggtcttgaCCGGTTCCTGCGTCAGCTCGAGG	101	ctaccaactggtcggggtttgaaac	cttaaatTaaggagtaagtctgcca	tggcagacttactccttAatttaag	362	386	25	E7I7	ttttttgaattcgctagctaggtcttga	CCGGTTCCTGCGTCAGCTCGAGG	1	SMN2
1363	ctaccaactggtcggggtttgaaacctggcagacttactccttAatttaattttttgaattcgctagctaggtcttgaCCGGTTCCTGCGTCAGCTCGAGG	101	ctaccaactggtcggggtttgaaac	ttaaatTaaggagtaagtctgccag	ctggcagacttactccttAatttaa	363	387	25	E7I7	ttttttgaattcgctagctaggtcttga	CCGGTTCCTGCGTCAGCTCGAGG	1	SMN2
1364	ctaccaactggtcggggtttgaaacgctggcagacttactccttAatttattttttgaattcgctagctaggtcttgaCCGGTTCCTGCGTCAGCTCGAGG	101	ctaccaactggtcggggtttgaaac	taaatTaaggagtaagtctgccagc	gctggcagacttactccttAattta	364	388	25	E7I7	ttttttgaattcgctagctaggtcttga	CCGGTTCCTGCGTCAGCTCGAGG	1	SMN2
1365	ctaccaactggtcggggtttgaaactgctggcagacttactccttAatttttttttgaattcgctagctaggtcttgaCCGGTTCCTGCGTCAGCTCGAGG	101	ctaccaactggtcggggtttgaaac	aaatTaaggagtaagtctgccagca	tgctggcagacttactccttAattt	365	389	25	E7I7	ttttttgaattcgctagctaggtcttga	CCGGTTCCTGCGTCAGCTCGAGG	1	SMN2
1366	ctaccaactggtcggggtttgaaacatgctggcagacttactccttAattttttttgaattcgctagctaggtcttgaCCGGTTCCTGCGTCAGCTCGAGG	101	ctaccaactggtcggggtttgaaac	aatTaaggagtaagtctgccagcat	atgctggcagacttactccttAatt	366	390	25	E7I7	ttttttgaattcgctagctaggtcttga	CCGGTTCCTGCGTCAGCTCGAGG	1	SMN2
1367	ctaccaactggtcggggtttgaaacaatgctggcagacttactccttAatttttttgaattcgctagctaggtcttgaCCGGTTCCTGCGTCAGCTCGAGG	101	ctaccaactggtcggggtttgaaac	atTaaggagtaagtctgccagcatt	aatgctggcagacttactccttAat	367	391	25	E7I7	ttttttgaattcgctagctaggtcttga	CCGGTTCCTGCGTCAGCTCGAGG	1	SMN2
1368	ctaccaactggtcggggtttgaaactaatgctggcagacttactccttAattttttgaattcgctagctaggtcttgaCCGGTTCCTGCGTCAGCTCGAGG	101	ctaccaactggtcggggtttgaaac	tTaaggagtaagtctgccagcatta	taatgctggcagacttactccttAa	368	392	25	E7I7	ttttttgaattcgctagctaggtcttga	CCGGTTCCTGCGTCAGCTCGAGG	1	SMN2
1369	ctaccaactggtcggggtttgaaacataatgctggcagacttactccttAttttttgaattcgctagctaggtcttgaCCGGTTCCTGCGTCAGCTCGAGG	101	ctaccaactggtcggggtttgaaac	Taaggagtaagtctgccagcattat	ataatgctggcagacttactccttA	369	393	25	E7I7	ttttttgaattcgctagctaggtcttga	CCGGTTCCTGCGTCAGCTCGAGG	1	SMN2
1370	ctaccaactggtcggggtttgaaaccataatgctggcagacttactccttttttttgaattcgctagctaggtcttgaCCGGTTCCTGCGTCAGCTCGAGG	101	ctaccaactggtcggggtttgaaac	aaggagtaagtctgccagcattatg	cataatgctggcagacttactcctt	370	394	25	E7I7	ttttttgaattcgctagctaggtcttga	CCGGTTCCTGCGTCAGCTCGAGG	1	SMN2
1371	ctaccaactggtcggggtttgaaactcataatgctggcagacttactcctttttttgaattcgctagctaggtcttgaCCGGTTCCTGCGTCAGCTCGAGG	101	ctaccaactggtcggggtttgaaac	aggagtaagtctgccagcattatga	tcataatgctggcagacttactcct	371	395	25	E7I7	ttttttgaattcgctagctaggtcttga	CCGGTTCCTGCGTCAGCTCGAGG	1	SMN2
1372	ctaccaactggtcggggtttgaaacttcataatgctggcagacttactccttttttgaattcgctagctaggtcttgaCCGGTTCCTGCGTCAGCTCGAGG	101	ctaccaactggtcggggtttgaaac	ggagtaagtctgccagcattatgaa	ttcataatgctggcagacttactcc	372	396	25	E7I7	ttttttgaattcgctagctaggtcttga	CCGGTTCCTGCGTCAGCTCGAGG	1	SMN2
1373	ctaccaactggtcggggtttgaaactttcataatgctggcagacttactcttttttgaattcgctagctaggtcttgaCCGGTTCCTGCGTCAGCTCGAGG	101	ctaccaactggtcggggtttgaaac	gagtaagtctgccagcattatgaaa	tttcataatgctggcagacttactc	373	397	25	E7I7	ttttttgaattcgctagctaggtcttga	CCGGTTCCTGCGTCAGCTCGAGG	1	SMN2
1374	ctaccaactggtcggggtttgaaacctttcataatgctggcagacttactttttttgaattcgctagctaggtcttgaCCGGTTCCTGCGTCAGCTCGAGG	101	ctaccaactggtcggggtttgaaac	agtaagtctgccagcattatgaaag	ctttcataatgctggcagacttact	374	398	25	E7I7	ttttttgaattcgctagctaggtcttga	CCGGTTCCTGCGTCAGCTCGAGG	1	SMN2
1375	ctaccaactggtcggggtttgaaacactttcataatgctggcagacttacttttttgaattcgctagctaggtcttgaCCGGTTCCTGCGTCAGCTCGAGG	101	ctaccaactggtcggggtttgaaac	gtaagtctgccagcattatgaaagt	actttcataatgctggcagacttac	375	399	25	I7	ttttttgaattcgctagctaggtcttga	CCGGTTCCTGCGTCAGCTCGAGG	1	SMN2
1376	ctaccaactggtcggggtttgaaaccactttcataatgctggcagacttattttttgaattcgctagctaggtcttgaCCGGTTCCTGCGTCAGCTCGAGG	101	ctaccaactggtcggggtttgaaac	taagtctgccagcattatgaaagtg	cactttcataatgctggcagactta	376	400	25	I7	ttttttgaattcgctagctaggtcttga	CCGGTTCCTGCGTCAGCTCGAGG	1	SMN2
1377	ctaccaactggtcggggtttgaaactcactttcataatgctggcagacttttttttgaattcgctagctaggtcttgaCCGGTTCCTGCGTCAGCTCGAGG	101	ctaccaactggtcggggtttgaaac	aagtctgccagcattatgaaagtga	tcactttcataatgctggcagactt	377	401	25	I7	ttttttgaattcgctagctaggtcttga	CCGGTTCCTGCGTCAGCTCGAGG	1	SMN2
1378	ctaccaactggtcggggtttgaaacttcactttcataatgctggcagactttttttgaattcgctagctaggtcttgaCCGGTTCCTGCGTCAGCTCGAGG	101	ctaccaactggtcggggtttgaaac	agtctgccagcattatgaaagtgaa	ttcactttcataatgctggcagact	378	402	25	I7	ttttttgaattcgctagctaggtcttga	CCGGTTCCTGCGTCAGCTCGAGG	1	SMN2
1379	ctaccaactggtcggggtttgaaacattcactttcataatgctggcagacttttttgaattcgctagctaggtcttgaCCGGTTCCTGCGTCAGCTCGAGG	101	ctaccaactggtcggggtttgaaac	gtctgccagcattatgaaagtgaat	attcactttcataatgctggcagac	379	403	25	I7	ttttttgaattcgctagctaggtcttga	CCGGTTCCTGCGTCAGCTCGAGG	1	SMN2
1380	ctaccaactggtcggggtttgaaacgattcactttcataatgctggcagattttttgaattcgctagctaggtcttgaCCGGTTCCTGCGTCAGCTCGAGG	101	ctaccaactggtcggggtttgaaac	tctgccagcattatgaaagtgaatc	gattcactttcataatgctggcaga	380	404	25	I7	ttttttgaattcgctagctaggtcttga	CCGGTTCCTGCGTCAGCTCGAGG	1	SMN2
1381	ctaccaactggtcggggtttgaaacagattcactttcataatgctggcagttttttgaattcgctagctaggtcttgaCCGGTTCCTGCGTCAGCTCGAGG	101	ctaccaactggtcggggtttgaaac	ctgccagcattatgaaagtgaatct	agattcactttcataatgctggcag	381	405	25	I7	ttttttgaattcgctagctaggtcttga	CCGGTTCCTGCGTCAGCTCGAGG	1	SMN2
1382	ctaccaactggtcggggtttgaaacaagattcactttcataatgctggcattttttgaattcgctagctaggtcttgaCCGGTTCCTGCGTCAGCTCGAGG	101	ctaccaactggtcggggtttgaaac	tgccagcattatgaaagtgaatctt	aagattcactttcataatgctggca	382	406	25	I7	ttttttgaattcgctagctaggtcttga	CCGGTTCCTGCGTCAGCTCGAGG	1	SMN2
1383	ctaccaactggtcggggtttgaaactaagattcactttcataatgctggcttttttgaattcgctagctaggtcttgaCCGGTTCCTGCGTCAGCTCGAGG	101	ctaccaactggtcggggtttgaaac	gccagcattatgaaagtgaatctta	taagattcactttcataatgctggc	383	407	25	I7	ttttttgaattcgctagctaggtcttga	CCGGTTCCTGCGTCAGCTCGAGG	1	SMN2
1384	ctaccaactggtcggggtttgaaacgtaagattcactttcataatgctggttttttgaattcgctagctaggtcttgaCCGGTTCCTGCGTCAGCTCGAGG	101	ctaccaactggtcggggtttgaaac	ccagcattatgaaagtgaatcttac	gtaagattcactttcataatgctgg	384	408	25	I7	ttttttgaattcgctagctaggtcttga	CCGGTTCCTGCGTCAGCTCGAGG	1	SMN2
1385	ctaccaactggtcggggtttgaaacagtaagattcactttcataatgctgttttttgaattcgctagctaggtcttgaCCGGTTCCTGCGTCAGCTCGAGG	101	ctaccaactggtcggggtttgaaac	cagcattatgaaagtgaatcttact	agtaagattcactttcataatgctg	385	409	25	I7	ttttttgaattcgctagctaggtcttga	CCGGTTCCTGCGTCAGCTCGAGG	1	SMN2
1386	ctaccaactggtcggggtttgaaacaagtaagattcactttcataatgctttttttgaattcgctagctaggtcttgaCCGGTTCCTGCGTCAGCTCGAGG	101	ctaccaactggtcggggtttgaaac	agcattatgaaagtgaatcttactt	aagtaagattcactttcataatgct	386	410	25	I7	ttttttgaattcgctagctaggtcttga	CCGGTTCCTGCGTCAGCTCGAGG	1	SMN2
1387	ctaccaactggtcggggtttgaaacaaagtaagattcactttcataatgcttttttgaattcgctagctaggtcttgaCCGGTTCCTGCGTCAGCTCGAGG	101	ctaccaactggtcggggtttgaaac	gcattatgaaagtgaatcttacttt	aaagtaagattcactttcataatgc	387	411	25	I7	ttttttgaattcgctagctaggtcttga	CCGGTTCCTGCGTCAGCTCGAGG	1	SMN2
1388	ctaccaactggtcggggtttgaaacaaaagtaagattcactttcataatgttttttgaattcgctagctaggtcttgaCCGGTTCCTGCGTCAGCTCGAGG	101	ctaccaactggtcggggtttgaaac	cattatgaaagtgaatcttactttt	aaaagtaagattcactttcataatg	388	412	25	I7	ttttttgaattcgctagctaggtcttga	CCGGTTCCTGCGTCAGCTCGAGG	1	SMN2
1389	ctaccaactggtcggggtttgaaaccaaaagtaagattcactttcataatttttttgaattcgctagctaggtcttgaCCGGTTCCTGCGTCAGCTCGAGG	101	ctaccaactggtcggggtttgaaac	attatgaaagtgaatcttacttttg	caaaagtaagattcactttcataat	389	413	25	I7	ttttttgaattcgctagctaggtcttga	CCGGTTCCTGCGTCAGCTCGAGG	1	SMN2
1390	ctaccaactggtcggggtttgaaacacaaaagtaagattcactttcataattttttgaattcgctagctaggtcttgaCCGGTTCCTGCGTCAGCTCGAGG	101	ctaccaactggtcggggtttgaaac	ttatgaaagtgaatcttacttttgt	acaaaagtaagattcactttcataa	390	414	25	I7	ttttttgaattcgctagctaggtcttga	CCGGTTCCTGCGTCAGCTCGAGG	1	SMN2
1391	ctaccaactggtcggggtttgaaactacaaaagtaagattcactttcatattttttgaattcgctagctaggtcttgaCCGGTTCCTGCGTCAGCTCGAGG	101	ctaccaactggtcggggtttgaaac	tatgaaagtgaatcttacttttgta	tacaaaagtaagattcactttcata	391	415	25	I7	ttttttgaattcgctagctaggtcttga	CCGGTTCCTGCGTCAGCTCGAGG	1	SMN2
1392	ctaccaactggtcggggtttgaaacttacaaaagtaagattcactttcatttttttgaattcgctagctaggtcttgaCCGGTTCCTGCGTCAGCTCGAGG	101	ctaccaactggtcggggtttgaaac	atgaaagtgaatcttacttttgtaa	ttacaaaagtaagattcactttcat	392	416	25	I7	ttttttgaattcgctagctaggtcttga	CCGGTTCCTGCGTCAGCTCGAGG	1	SMN2
1393	ctaccaactggtcggggtttgaaactttacaaaagtaagattcactttcattttttgaattcgctagctaggtcttgaCCGGTTCCTGCGTCAGCTCGAGG	101	ctaccaactggtcggggtttgaaac	tgaaagtgaatcttacttttgtaaa	tttacaaaagtaagattcactttca	393	417	25	I7	ttttttgaattcgctagctaggtcttga	CCGGTTCCTGCGTCAGCTCGAGG	1	SMN2
1394	ctaccaactggtcggggtttgaaacttttacaaaagtaagattcactttcttttttgaattcgctagctaggtcttgaCCGGTTCCTGCGTCAGCTCGAGG	101	ctaccaactggtcggggtttgaaac	gaaagtgaatcttacttttgtaaaa	ttttacaaaagtaagattcactttc	394	418	25	I7	ttttttgaattcgctagctaggtcttga	CCGGTTCCTGCGTCAGCTCGAGG	1	SMN2
1395	ctaccaactggtcggggtttgaaacgttttacaaaagtaagattcactttttttttgaattcgctagctaggtcttgaCCGGTTCCTGCGTCAGCTCGAGG	101	ctaccaactggtcggggtttgaaac	aaagtgaatcttacttttgtaaaac	gttttacaaaagtaagattcacttt	395	419	25	I7	ttttttgaattcgctagctaggtcttga	CCGGTTCCTGCGTCAGCTCGAGG	1	SMN2
1396	ctaccaactggtcggggtttgaaacagttttacaaaagtaagattcacttttttttgaattcgctagctaggtcttgaCCGGTTCCTGCGTCAGCTCGAGG	101	ctaccaactggtcggggtttgaaac	aagtgaatcttacttttgtaaaact	agttttacaaaagtaagattcactt	396	420	25	I7	ttttttgaattcgctagctaggtcttga	CCGGTTCCTGCGTCAGCTCGAGG	1	SMN2
1397	ctaccaactggtcggggtttgaaacaagttttacaaaagtaagattcactttttttgaattcgctagctaggtcttgaCCGGTTCCTGCGTCAGCTCGAGG	101	ctaccaactggtcggggtttgaaac	agtgaatcttacttttgtaaaactt	aagttttacaaaagtaagattcact	397	421	25	I7	ttttttgaattcgctagctaggtcttga	CCGGTTCCTGCGTCAGCTCGAGG	1	SMN2
1398	ctaccaactggtcggggtttgaaacaaagttttacaaaagtaagattcacttttttgaattcgctagctaggtcttgaCCGGTTCCTGCGTCAGCTCGAGG	101	ctaccaactggtcggggtttgaaac	gtgaatcttacttttgtaaaacttt	aaagttttacaaaagtaagattcac	398	422	25	I7	ttttttgaattcgctagctaggtcttga	CCGGTTCCTGCGTCAGCTCGAGG	1	SMN2
1399	ctaccaactggtcggggtttgaaactaaagttttacaaaagtaagattcattttttgaattcgctagctaggtcttgaCCGGTTCCTGCGTCAGCTCGAGG	101	ctaccaactggtcggggtttgaaac	tgaatcttacttttgtaaaacttta	taaagttttacaaaagtaagattca	399	423	25	I7	ttttttgaattcgctagctaggtcttga	CCGGTTCCTGCGTCAGCTCGAGG	1	SMN2
1400	ctaccaactggtcggggtttgaaacataaagttttacaaaagtaagattcttttttgaattcgctagctaggtcttgaCCGGTTCCTGCGTCAGCTCGAGG	101	ctaccaactggtcggggtttgaaac	gaatcttacttttgtaaaactttat	ataaagttttacaaaagtaagattc	400	424	25	I7	ttttttgaattcgctagctaggtcttga	CCGGTTCCTGCGTCAGCTCGAGG	1	SMN2
1401	ctaccaactggtcggggtttgaaaccataaagttttacaaaagtaagattttttttgaattcgctagctaggtcttgaCCGGTTCCTGCGTCAGCTCGAGG	101	ctaccaactggtcggggtttgaaac	aatcttacttttgtaaaactttatg	cataaagttttacaaaagtaagatt	401	425	25	I7	ttttttgaattcgctagctaggtcttga	CCGGTTCCTGCGTCAGCTCGAGG	1	SMN2
1402	ctaccaactggtcggggtttgaaacccataaagttttacaaaagtaagatttttttgaattcgctagctaggtcttgaCCGGTTCCTGCGTCAGCTCGAGG	101	ctaccaactggtcggggtttgaaac	atcttacttttgtaaaactttatgg	ccataaagttttacaaaagtaagat	402	426	25	I7	ttttttgaattcgctagctaggtcttga	CCGGTTCCTGCGTCAGCTCGAGG	1	SMN2
1403	ctaccaactggtcggggtttgaaacaccataaagttttacaaaagtaagattttttgaattcgctagctaggtcttgaCCGGTTCCTGCGTCAGCTCGAGG	101	ctaccaactggtcggggtttgaaac	tcttacttttgtaaaactttatggt	accataaagttttacaaaagtaaga	403	427	25	I7	ttttttgaattcgctagctaggtcttga	CCGGTTCCTGCGTCAGCTCGAGG	1	SMN2
1404	ctaccaactggtcggggtttgaaacaaccataaagttttacaaaagtaagttttttgaattcgctagctaggtcttgaCCGGTTCCTGCGTCAGCTCGAGG	101	ctaccaactggtcggggtttgaaac	cttacttttgtaaaactttatggtt	aaccataaagttttacaaaagtaag	404	428	25	I7	ttttttgaattcgctagctaggtcttga	CCGGTTCCTGCGTCAGCTCGAGG	1	SMN2
1405	ctaccaactggtcggggtttgaaacaaaccataaagttttacaaaagtaattttttgaattcgctagctaggtcttgaCCGGTTCCTGCGTCAGCTCGAGG	101	ctaccaactggtcggggtttgaaac	ttacttttgtaaaactttatggttt	aaaccataaagttttacaaaagtaa	405	429	25	I7	ttttttgaattcgctagctaggtcttga	CCGGTTCCTGCGTCAGCTCGAGG	1	SMN2
1406	ctaccaactggtcggggtttgaaaccaaaccataaagttttacaaaagtattttttgaattcgctagctaggtcttgaCCGGTTCCTGCGTCAGCTCGAGG	101	ctaccaactggtcggggtttgaaac	tacttttgtaaaactttatggtttg	caaaccataaagttttacaaaagta	406	430	25	I7	ttttttgaattcgctagctaggtcttga	CCGGTTCCTGCGTCAGCTCGAGG	1	SMN2
1407	ctaccaactggtcggggtttgaaacacaaaccataaagttttacaaaagtttttttgaattcgctagctaggtcttgaCCGGTTCCTGCGTCAGCTCGAGG	101	ctaccaactggtcggggtttgaaac	acttttgtaaaactttatggtttgt	acaaaccataaagttttacaaaagt	407	431	25	I7	ttttttgaattcgctagctaggtcttga	CCGGTTCCTGCGTCAGCTCGAGG	1	SMN2
1408	ctaccaactggtcggggtttgaaaccacaaaccataaagttttacaaaagttttttgaattcgctagctaggtcttgaCCGGTTCCTGCGTCAGCTCGAGG	101	ctaccaactggtcggggtttgaaac	cttttgtaaaactttatggtttgtg	cacaaaccataaagttttacaaaag	408	432	25	I7	ttttttgaattcgctagctaggtcttga	CCGGTTCCTGCGTCAGCTCGAGG	1	SMN2
1409	ctaccaactggtcggggtttgaaacccacaaaccataaagttttacaaaattttttgaattcgctagctaggtcttgaCCGGTTCCTGCGTCAGCTCGAGG	101	ctaccaactggtcggggtttgaaac	ttttgtaaaactttatggtttgtgg	ccacaaaccataaagttttacaaaa	409	433	25	I7	ttttttgaattcgctagctaggtcttga	CCGGTTCCTGCGTCAGCTCGAGG	1	SMN2
1410	ctaccaactggtcggggtttgaaactccacaaaccataaagttttacaaattttttgaattcgctagctaggtcttgaCCGGTTCCTGCGTCAGCTCGAGG	101	ctaccaactggtcggggtttgaaac	tttgtaaaactttatggtttgtgga	tccacaaaccataaagttttacaaa	410	434	25	I7	ttttttgaattcgctagctaggtcttga	CCGGTTCCTGCGTCAGCTCGAGG	1	SMN2
1411	ctaccaactggtcggggtttgaaacttccacaaaccataaagttttacaattttttgaattcgctagctaggtcttgaCCGGTTCCTGCGTCAGCTCGAGG	101	ctaccaactggtcggggtttgaaac	ttgtaaaactttatggtttgtggaa	ttccacaaaccataaagttttacaa	411	435	25	I7	ttttttgaattcgctagctaggtcttga	CCGGTTCCTGCGTCAGCTCGAGG	1	SMN2
1412	ctaccaactggtcggggtttgaaactttccacaaaccataaagttttacattttttgaattcgctagctaggtcttgaCCGGTTCCTGCGTCAGCTCGAGG	101	ctaccaactggtcggggtttgaaac	tgtaaaactttatggtttgtggaaa	tttccacaaaccataaagttttaca	412	436	25	I7	ttttttgaattcgctagctaggtcttga	CCGGTTCCTGCGTCAGCTCGAGG	1	SMN2
1413	ctaccaactggtcggggtttgaaacttttccacaaaccataaagttttacttttttgaattcgctagctaggtcttgaCCGGTTCCTGCGTCAGCTCGAGG	101	ctaccaactggtcggggtttgaaac	gtaaaactttatggtttgtggaaaa	ttttccacaaaccataaagttttac	413	437	25	I7	ttttttgaattcgctagctaggtcttga	CCGGTTCCTGCGTCAGCTCGAGG	1	SMN2
1414	ctaccaactggtcggggtttgaaacgttttccacaaaccataaagttttattttttgaattcgctagctaggtcttgaCCGGTTCCTGCGTCAGCTCGAGG	101	ctaccaactggtcggggtttgaaac	taaaactttatggtttgtggaaaac	gttttccacaaaccataaagtttta	414	438	25	I7	ttttttgaattcgctagctaggtcttga	CCGGTTCCTGCGTCAGCTCGAGG	1	SMN2
1415	ctaccaactggtcggggtttgaaactgttttccacaaaccataaagttttttttttgaattcgctagctaggtcttgaCCGGTTCCTGCGTCAGCTCGAGG	101	ctaccaactggtcggggtttgaaac	aaaactttatggtttgtggaaaaca	tgttttccacaaaccataaagtttt	415	439	25	I7	ttttttgaattcgctagctaggtcttga	CCGGTTCCTGCGTCAGCTCGAGG	1	SMN2
1416	ctaccaactggtcggggtttgaaacttgttttccacaaaccataaagtttttttttgaattcgctagctaggtcttgaCCGGTTCCTGCGTCAGCTCGAGG	101	ctaccaactggtcggggtttgaaac	aaactttatggtttgtggaaaacaa	ttgttttccacaaaccataaagttt	416	440	25	I7	ttttttgaattcgctagctaggtcttga	CCGGTTCCTGCGTCAGCTCGAGG	1	SMN2
1417	ctaccaactggtcggggtttgaaactttgttttccacaaaccataaagttttttttgaattcgctagctaggtcttgaCCGGTTCCTGCGTCAGCTCGAGG	101	ctaccaactggtcggggtttgaaac	aactttatggtttgtggaaaacaaa	tttgttttccacaaaccataaagtt	417	441	25	I7	ttttttgaattcgctagctaggtcttga	CCGGTTCCTGCGTCAGCTCGAGG	1	SMN2
1418	ctaccaactggtcggggtttgaaacatttgttttccacaaaccataaagtttttttgaattcgctagctaggtcttgaCCGGTTCCTGCGTCAGCTCGAGG	101	ctaccaactggtcggggtttgaaac	actttatggtttgtggaaaacaaat	atttgttttccacaaaccataaagt	418	442	25	I7	ttttttgaattcgctagctaggtcttga	CCGGTTCCTGCGTCAGCTCGAGG	1	SMN2
1419	ctaccaactggtcggggtttgaaaccatttgttttccacaaaccataaagttttttgaattcgctagctaggtcttgaCCGGTTCCTGCGTCAGCTCGAGG	101	ctaccaactggtcggggtttgaaac	ctttatggtttgtggaaaacaaatg	catttgttttccacaaaccataaag	419	443	25	I7	ttttttgaattcgctagctaggtcttga	CCGGTTCCTGCGTCAGCTCGAGG	1	SMN2
1420	ctaccaactggtcggggtttgaaacacatttgttttccacaaaccataaattttttgaattcgctagctaggtcttgaCCGGTTCCTGCGTCAGCTCGAGG	101	ctaccaactggtcggggtttgaaac	tttatggtttgtggaaaacaaatgt	acatttgttttccacaaaccataaa	420	444	25	I7	ttttttgaattcgctagctaggtcttga	CCGGTTCCTGCGTCAGCTCGAGG	1	SMN2
1421	ctaccaactggtcggggtttgaaacaacatttgttttccacaaaccataattttttgaattcgctagctaggtcttgaCCGGTTCCTGCGTCAGCTCGAGG	101	ctaccaactggtcggggtttgaaac	ttatggtttgtggaaaacaaatgtt	aacatttgttttccacaaaccataa	421	445	25	I7	ttttttgaattcgctagctaggtcttga	CCGGTTCCTGCGTCAGCTCGAGG	1	SMN2
1422	ctaccaactggtcggggtttgaaacaaacatttgttttccacaaaccatattttttgaattcgctagctaggtcttgaCCGGTTCCTGCGTCAGCTCGAGG	101	ctaccaactggtcggggtttgaaac	tatggtttgtggaaaacaaatgttt	aaacatttgttttccacaaaccata	422	446	25	I7	ttttttgaattcgctagctaggtcttga	CCGGTTCCTGCGTCAGCTCGAGG	1	SMN2
1423	ctaccaactggtcggggtttgaaacaaaacatttgttttccacaaaccatttttttgaattcgctagctaggtcttgaCCGGTTCCTGCGTCAGCTCGAGG	101	ctaccaactggtcggggtttgaaac	atggtttgtggaaaacaaatgtttt	aaaacatttgttttccacaaaccat	423	447	25	I7	ttttttgaattcgctagctaggtcttga	CCGGTTCCTGCGTCAGCTCGAGG	1	SMN2
1424	ctaccaactggtcggggtttgaaacaaaaacatttgttttccacaaaccattttttgaattcgctagctaggtcttgaCCGGTTCCTGCGTCAGCTCGAGG	101	ctaccaactggtcggggtttgaaac	tggtttgtggaaaacaaatgttttt	aaaaacatttgttttccacaaacca	424	448	25	I7	ttttttgaattcgctagctaggtcttga	CCGGTTCCTGCGTCAGCTCGAGG	1	SMN2
1425	ctaccaactggtcggggtttgaaaccaaaaacatttgttttccacaaaccttttttgaattcgctagctaggtcttgaCCGGTTCCTGCGTCAGCTCGAGG	101	ctaccaactggtcggggtttgaaac	ggtttgtggaaaacaaatgtttttg	caaaaacatttgttttccacaaacc	425	449	25	I7	ttttttgaattcgctagctaggtcttga	CCGGTTCCTGCGTCAGCTCGAGG	1	SMN2
1426	ctaccaactggtcggggtttgaaactcaaaaacatttgttttccacaaacttttttgaattcgctagctaggtcttgaCCGGTTCCTGCGTCAGCTCGAGG	101	ctaccaactggtcggggtttgaaac	gtttgtggaaaacaaatgtttttga	tcaaaaacatttgttttccacaaac	426	450	25	I7	ttttttgaattcgctagctaggtcttga	CCGGTTCCTGCGTCAGCTCGAGG	1	SMN2
1427	ctaccaactggtcggggtttgaaacttcaaaaacatttgttttccacaaattttttgaattcgctagctaggtcttgaCCGGTTCCTGCGTCAGCTCGAGG	101	ctaccaactggtcggggtttgaaac	tttgtggaaaacaaatgtttttgaa	ttcaaaaacatttgttttccacaaa	427	451	25	I7	ttttttgaattcgctagctaggtcttga	CCGGTTCCTGCGTCAGCTCGAGG	1	SMN2
1428	ctaccaactggtcggggtttgaaacgttcaaaaacatttgttttccacaattttttgaattcgctagctaggtcttgaCCGGTTCCTGCGTCAGCTCGAGG	101	ctaccaactggtcggggtttgaaac	ttgtggaaaacaaatgtttttgaac	gttcaaaaacatttgttttccacaa	428	452	25	I7	ttttttgaattcgctagctaggtcttga	CCGGTTCCTGCGTCAGCTCGAGG	1	SMN2
1429	ctaccaactggtcggggtttgaaactgttcaaaaacatttgttttccacattttttgaattcgctagctaggtcttgaCCGGTTCCTGCGTCAGCTCGAGG	101	ctaccaactggtcggggtttgaaac	tgtggaaaacaaatgtttttgaaca	tgttcaaaaacatttgttttccaca	429	453	25	I7	ttttttgaattcgctagctaggtcttga	CCGGTTCCTGCGTCAGCTCGAGG	1	SMN2
1430	ctaccaactggtcggggtttgaaacatgttcaaaaacatttgttttccacttttttgaattcgctagctaggtcttgaCCGGTTCCTGCGTCAGCTCGAGG	101	ctaccaactggtcggggtttgaaac	gtggaaaacaaatgtttttgaacat	atgttcaaaaacatttgttttccac	430	454	25	I7	ttttttgaattcgctagctaggtcttga	CCGGTTCCTGCGTCAGCTCGAGG	1	SMN2
1431	ctaccaactggtcggggtttgaaacaatgttcaaaaacatttgttttccattttttgaattcgctagctaggtcttgaCCGGTTCCTGCGTCAGCTCGAGG	101	ctaccaactggtcggggtttgaaac	tggaaaacaaatgtttttgaacatt	aatgttcaaaaacatttgttttcca	431	455	25	I7	ttttttgaattcgctagctaggtcttga	CCGGTTCCTGCGTCAGCTCGAGG	1	SMN2
1432	ctaccaactggtcggggtttgaaacaaatgttcaaaaacatttgttttccttttttgaattcgctagctaggtcttgaCCGGTTCCTGCGTCAGCTCGAGG	101	ctaccaactggtcggggtttgaaac	ggaaaacaaatgtttttgaacattt	aaatgttcaaaaacatttgttttcc	432	456	25	I7	ttttttgaattcgctagctaggtcttga	CCGGTTCCTGCGTCAGCTCGAGG	1	SMN2
1433	ctaccaactggtcggggtttgaaactaaatgttcaaaaacatttgttttcttttttgaattcgctagctaggtcttgaCCGGTTCCTGCGTCAGCTCGAGG	101	ctaccaactggtcggggtttgaaac	gaaaacaaatgtttttgaacattta	taaatgttcaaaaacatttgttttc	433	457	25	I7	ttttttgaattcgctagctaggtcttga	CCGGTTCCTGCGTCAGCTCGAGG	1	SMN2
1434	ctaccaactggtcggggtttgaaacttaaatgttcaaaaacatttgttttttttttgaattcgctagctaggtcttgaCCGGTTCCTGCGTCAGCTCGAGG	101	ctaccaactggtcggggtttgaaac	aaaacaaatgtttttgaacatttaa	ttaaatgttcaaaaacatttgtttt	434	458	25	I7	ttttttgaattcgctagctaggtcttga	CCGGTTCCTGCGTCAGCTCGAGG	1	SMN2
1435	ctaccaactggtcggggtttgaaactttaaatgttcaaaaacatttgtttttttttgaattcgctagctaggtcttgaCCGGTTCCTGCGTCAGCTCGAGG	101	ctaccaactggtcggggtttgaaac	aaacaaatgtttttgaacatttaaa	tttaaatgttcaaaaacatttgttt	435	459	25	I7	ttttttgaattcgctagctaggtcttga	CCGGTTCCTGCGTCAGCTCGAGG	1	SMN2
1436	ctaccaactggtcggggtttgaaacttttaaatgttcaaaaacatttgttttttttgaattcgctagctaggtcttgaCCGGTTCCTGCGTCAGCTCGAGG	101	ctaccaactggtcggggtttgaaac	aacaaatgtttttgaacatttaaaa	ttttaaatgttcaaaaacatttgtt	436	460	25	I7	ttttttgaattcgctagctaggtcttga	CCGGTTCCTGCGTCAGCTCGAGG	1	SMN2
1437	ctaccaactggtcggggtttgaaactttttaaatgttcaaaaacatttgtttttttgaattcgctagctaggtcttgaCCGGTTCCTGCGTCAGCTCGAGG	101	ctaccaactggtcggggtttgaaac	acaaatgtttttgaacatttaaaaa	tttttaaatgttcaaaaacatttgt	437	461	25	I7	ttttttgaattcgctagctaggtcttga	CCGGTTCCTGCGTCAGCTCGAGG	1	SMN2
1438	ctaccaactggtcggggtttgaaacctttttaaatgttcaaaaacatttgttttttgaattcgctagctaggtcttgaCCGGTTCCTGCGTCAGCTCGAGG	101	ctaccaactggtcggggtttgaaac	caaatgtttttgaacatttaaaaag	ctttttaaatgttcaaaaacatttg	438	462	25	I7	ttttttgaattcgctagctaggtcttga	CCGGTTCCTGCGTCAGCTCGAGG	1	SMN2
1439	ctaccaactggtcggggtttgaaacactttttaaatgttcaaaaacatttttttttgaattcgctagctaggtcttgaCCGGTTCCTGCGTCAGCTCGAGG	101	ctaccaactggtcggggtttgaaac	aaatgtttttgaacatttaaaaagt	actttttaaatgttcaaaaacattt	439	463	25	I7	ttttttgaattcgctagctaggtcttga	CCGGTTCCTGCGTCAGCTCGAGG	1	SMN2
1440	ctaccaactggtcggggtttgaaacaactttttaaatgttcaaaaacattttttttgaattcgctagctaggtcttgaCCGGTTCCTGCGTCAGCTCGAGG	101	ctaccaactggtcggggtttgaaac	aatgtttttgaacatttaaaaagtt	aactttttaaatgttcaaaaacatt	440	464	25	I7	ttttttgaattcgctagctaggtcttga	CCGGTTCCTGCGTCAGCTCGAGG	1	SMN2
1441	ctaccaactggtcggggtttgaaacgaactttttaaatgttcaaaaacatttttttgaattcgctagctaggtcttgaCCGGTTCCTGCGTCAGCTCGAGG	101	ctaccaactggtcggggtttgaaac	atgtttttgaacatttaaaaagttc	gaactttttaaatgttcaaaaacat	441	465	25	I7	ttttttgaattcgctagctaggtcttga	CCGGTTCCTGCGTCAGCTCGAGG	1	SMN2
1442	ctaccaactggtcggggtttgaaactgaactttttaaatgttcaaaaacattttttgaattcgctagctaggtcttgaCCGGTTCCTGCGTCAGCTCGAGG	101	ctaccaactggtcggggtttgaaac	tgtttttgaacatttaaaaagttca	tgaactttttaaatgttcaaaaaca	442	466	25	I7	ttttttgaattcgctagctaggtcttga	CCGGTTCCTGCGTCAGCTCGAGG	1	SMN2
1443	ctaccaactggtcggggtttgaaacctgaactttttaaatgttcaaaaacttttttgaattcgctagctaggtcttgaCCGGTTCCTGCGTCAGCTCGAGG	101	ctaccaactggtcggggtttgaaac	gtttttgaacatttaaaaagttcag	ctgaactttttaaatgttcaaaaac	443	467	25	I7	ttttttgaattcgctagctaggtcttga	CCGGTTCCTGCGTCAGCTCGAGG	1	SMN2
1444	ctaccaactggtcggggtttgaaactctgaactttttaaatgttcaaaaattttttgaattcgctagctaggtcttgaCCGGTTCCTGCGTCAGCTCGAGG	101	ctaccaactggtcggggtttgaaac	tttttgaacatttaaaaagttcaga	tctgaactttttaaatgttcaaaaa	444	468	25	I7	ttttttgaattcgctagctaggtcttga	CCGGTTCCTGCGTCAGCTCGAGG	1	SMN2
1445	ctaccaactggtcggggtttgaaacatctgaactttttaaatgttcaaaattttttgaattcgctagctaggtcttgaCCGGTTCCTGCGTCAGCTCGAGG	101	ctaccaactggtcggggtttgaaac	ttttgaacatttaaaaagttcagat	atctgaactttttaaatgttcaaaa	445	469	25	I7	ttttttgaattcgctagctaggtcttga	CCGGTTCCTGCGTCAGCTCGAGG	1	SMN2
1446	ctaccaactggtcggggtttgaaaccatctgaactttttaaatgttcaaattttttgaattcgctagctaggtcttgaCCGGTTCCTGCGTCAGCTCGAGG	101	ctaccaactggtcggggtttgaaac	tttgaacatttaaaaagttcagatg	catctgaactttttaaatgttcaaa	446	470	25	I7	ttttttgaattcgctagctaggtcttga	CCGGTTCCTGCGTCAGCTCGAGG	1	SMN2
1447	ctaccaactggtcggggtttgaaacacatctgaactttttaaatgttcaattttttgaattcgctagctaggtcttgaCCGGTTCCTGCGTCAGCTCGAGG	101	ctaccaactggtcggggtttgaaac	ttgaacatttaaaaagttcagatgt	acatctgaactttttaaatgttcaa	447	471	25	I7	ttttttgaattcgctagctaggtcttga	CCGGTTCCTGCGTCAGCTCGAGG	1	SMN2
1448	ctaccaactggtcggggtttgaaacaacatctgaactttttaaatgttcattttttgaattcgctagctaggtcttgaCCGGTTCCTGCGTCAGCTCGAGG	101	ctaccaactggtcggggtttgaaac	tgaacatttaaaaagttcagatgtt	aacatctgaactttttaaatgttca	448	472	25	I7	ttttttgaattcgctagctaggtcttga	CCGGTTCCTGCGTCAGCTCGAGG	1	SMN2
1449	ctaccaactggtcggggtttgaaactaacatctgaactttttaaatgttcttttttgaattcgctagctaggtcttgaCCGGTTCCTGCGTCAGCTCGAGG	101	ctaccaactggtcggggtttgaaac	gaacatttaaaaagttcagatgtta	taacatctgaactttttaaatgttc	449	473	25	I7	ttttttgaattcgctagctaggtcttga	CCGGTTCCTGCGTCAGCTCGAGG	1	SMN2
1450	ctaccaactggtcggggtttgaaacctaacatctgaactttttaaatgttttttttgaattcgctagctaggtcttgaCCGGTTCCTGCGTCAGCTCGAGG	101	ctaccaactggtcggggtttgaaac	aacatttaaaaagttcagatgttag	ctaacatctgaactttttaaatgtt	450	474	25	I7	ttttttgaattcgctagctaggtcttga	CCGGTTCCTGCGTCAGCTCGAGG	1	SMN2
1451	ctaccaactggtcggggtttgaaactctaacatctgaactttttaaatgtttttttgaattcgctagctaggtcttgaCCGGTTCCTGCGTCAGCTCGAGG	101	ctaccaactggtcggggtttgaaac	acatttaaaaagttcagatgttaga	tctaacatctgaactttttaaatgt	451	475	25	I7	ttttttgaattcgctagctaggtcttga	CCGGTTCCTGCGTCAGCTCGAGG	1	SMN2
1452	ctaccaactggtcggggtttgaaacttctaacatctgaactttttaaatgttttttgaattcgctagctaggtcttgaCCGGTTCCTGCGTCAGCTCGAGG	101	ctaccaactggtcggggtttgaaac	catttaaaaagttcagatgttagaa	ttctaacatctgaactttttaaatg	452	476	25	I7	ttttttgaattcgctagctaggtcttga	CCGGTTCCTGCGTCAGCTCGAGG	1	SMN2
1453	ctaccaactggtcggggtttgaaactttctaacatctgaactttttaaatttttttgaattcgctagctaggtcttgaCCGGTTCCTGCGTCAGCTCGAGG	101	ctaccaactggtcggggtttgaaac	atttaaaaagttcagatgttagaaa	tttctaacatctgaactttttaaat	453	477	25	I7	ttttttgaattcgctagctaggtcttga	CCGGTTCCTGCGTCAGCTCGAGG	1	SMN2
1454	ctaccaactggtcggggtttgaaacctttctaacatctgaactttttaaattttttgaattcgctagctaggtcttgaCCGGTTCCTGCGTCAGCTCGAGG	101	ctaccaactggtcggggtttgaaac	tttaaaaagttcagatgttagaaag	ctttctaacatctgaactttttaaa	454	478	25	I7	ttttttgaattcgctagctaggtcttga	CCGGTTCCTGCGTCAGCTCGAGG	1	SMN2
1455	ctaccaactggtcggggtttgaaacactttctaacatctgaactttttaattttttgaattcgctagctaggtcttgaCCGGTTCCTGCGTCAGCTCGAGG	101	ctaccaactggtcggggtttgaaac	ttaaaaagttcagatgttagaaagt	actttctaacatctgaactttttaa	455	479	25	I7	ttttttgaattcgctagctaggtcttga	CCGGTTCCTGCGTCAGCTCGAGG	1	SMN2
1456	ctaccaactggtcggggtttgaaacaactttctaacatctgaactttttattttttgaattcgctagctaggtcttgaCCGGTTCCTGCGTCAGCTCGAGG	101	ctaccaactggtcggggtttgaaac	taaaaagttcagatgttagaaagtt	aactttctaacatctgaacttttta	456	480	25	I7	ttttttgaattcgctagctaggtcttga	CCGGTTCCTGCGTCAGCTCGAGG	1	SMN2
1457	ctaccaactggtcggggtttgaaaccaactttctaacatctgaactttttttttttgaattcgctagctaggtcttgaCCGGTTCCTGCGTCAGCTCGAGG	101	ctaccaactggtcggggtttgaaac	aaaaagttcagatgttagaaagttg	caactttctaacatctgaacttttt	457	481	25	I7	ttttttgaattcgctagctaggtcttga	CCGGTTCCTGCGTCAGCTCGAGG	1	SMN2
1458	ctaccaactggtcggggtttgaaactcaactttctaacatctgaacttttttttttgaattcgctagctaggtcttgaCCGGTTCCTGCGTCAGCTCGAGG	101	ctaccaactggtcggggtttgaaac	aaaagttcagatgttagaaagttga	tcaactttctaacatctgaactttt	458	482	25	I7	ttttttgaattcgctagctaggtcttga	CCGGTTCCTGCGTCAGCTCGAGG	1	SMN2
1459	ctaccaactggtcggggtttgaaacttcaactttctaacatctgaactttttttttgaattcgctagctaggtcttgaCCGGTTCCTGCGTCAGCTCGAGG	101	ctaccaactggtcggggtttgaaac	aaagttcagatgttagaaagttgaa	ttcaactttctaacatctgaacttt	459	483	25	I7	ttttttgaattcgctagctaggtcttga	CCGGTTCCTGCGTCAGCTCGAGG	1	SMN2
1460	ctaccaactggtcggggtttgaaactttcaactttctaacatctgaacttttttttgaattcgctagctaggtcttgaCCGGTTCCTGCGTCAGCTCGAGG	101	ctaccaactggtcggggtttgaaac	aagttcagatgttagaaagttgaaa	tttcaactttctaacatctgaactt	460	484	25	I7	ttttttgaattcgctagctaggtcttga	CCGGTTCCTGCGTCAGCTCGAGG	1	SMN2
1461	ctaccaactggtcggggtttgaaacctttcaactttctaacatctgaactttttttgaattcgctagctaggtcttgaCCGGTTCCTGCGTCAGCTCGAGG	101	ctaccaactggtcggggtttgaaac	agttcagatgttagaaagttgaaag	ctttcaactttctaacatctgaact	461	485	25	I7	ttttttgaattcgctagctaggtcttga	CCGGTTCCTGCGTCAGCTCGAGG	1	SMN2
1462	ctaccaactggtcggggtttgaaaccctttcaactttctaacatctgaacttttttgaattcgctagctaggtcttgaCCGGTTCCTGCGTCAGCTCGAGG	101	ctaccaactggtcggggtttgaaac	gttcagatgttagaaagttgaaagg	cctttcaactttctaacatctgaac	462	486	25	I7	ttttttgaattcgctagctaggtcttga	CCGGTTCCTGCGTCAGCTCGAGG	1	SMN2
1463	ctaccaactggtcggggtttgaaacacctttcaactttctaacatctgaattttttgaattcgctagctaggtcttgaCCGGTTCCTGCGTCAGCTCGAGG	101	ctaccaactggtcggggtttgaaac	ttcagatgttagaaagttgaaaggt	acctttcaactttctaacatctgaa	463	487	25	I7	ttttttgaattcgctagctaggtcttga	CCGGTTCCTGCGTCAGCTCGAGG	1	SMN2
1464	ctaccaactggtcggggtttgaaacaacctttcaactttctaacatctgattttttgaattcgctagctaggtcttgaCCGGTTCCTGCGTCAGCTCGAGG	101	ctaccaactggtcggggtttgaaac	tcagatgttagaaagttgaaaggtt	aacctttcaactttctaacatctga	464	488	25	I7	ttttttgaattcgctagctaggtcttga	CCGGTTCCTGCGTCAGCTCGAGG	1	SMN2
1465	ctaccaactggtcggggtttgaaactaacctttcaactttctaacatctgttttttgaattcgctagctaggtcttgaCCGGTTCCTGCGTCAGCTCGAGG	101	ctaccaactggtcggggtttgaaac	cagatgttagaaagttgaaaggtta	taacctttcaactttctaacatctg	465	489	25	I7	ttttttgaattcgctagctaggtcttga	CCGGTTCCTGCGTCAGCTCGAGG	1	SMN2
1466	ctaccaactggtcggggtttgaaacttaacctttcaactttctaacatctttttttgaattcgctagctaggtcttgaCCGGTTCCTGCGTCAGCTCGAGG	101	ctaccaactggtcggggtttgaaac	agatgttagaaagttgaaaggttaa	ttaacctttcaactttctaacatct	466	490	25	I7	ttttttgaattcgctagctaggtcttga	CCGGTTCCTGCGTCAGCTCGAGG	1	SMN2
1467	ctaccaactggtcggggtttgaaacattaacctttcaactttctaacatcttttttgaattcgctagctaggtcttgaCCGGTTCCTGCGTCAGCTCGAGG	101	ctaccaactggtcggggtttgaaac	gatgttagaaagttgaaaggttaat	attaacctttcaactttctaacatc	467	491	25	I7	ttttttgaattcgctagctaggtcttga	CCGGTTCCTGCGTCAGCTCGAGG	1	SMN2
1468	ctaccaactggtcggggtttgaaaccattaacctttcaactttctaacatttttttgaattcgctagctaggtcttgaCCGGTTCCTGCGTCAGCTCGAGG	101	ctaccaactggtcggggtttgaaac	atgttagaaagttgaaaggttaatg	cattaacctttcaactttctaacat	468	492	25	I7	ttttttgaattcgctagctaggtcttga	CCGGTTCCTGCGTCAGCTCGAGG	1	SMN2
1469	ctaccaactggtcggggtttgaaacacattaacctttcaactttctaacattttttgaattcgctagctaggtcttgaCCGGTTCCTGCGTCAGCTCGAGG	101	ctaccaactggtcggggtttgaaac	tgttagaaagttgaaaggttaatgt	acattaacctttcaactttctaaca	469	493	25	I7	ttttttgaattcgctagctaggtcttga	CCGGTTCCTGCGTCAGCTCGAGG	1	SMN2
1470	ctaccaactggtcggggtttgaaactacattaacctttcaactttctaacttttttgaattcgctagctaggtcttgaCCGGTTCCTGCGTCAGCTCGAGG	101	ctaccaactggtcggggtttgaaac	gttagaaagttgaaaggttaatgta	tacattaacctttcaactttctaac	470	494	25	I7	ttttttgaattcgctagctaggtcttga	CCGGTTCCTGCGTCAGCTCGAGG	1	SMN2
1471	ctaccaactggtcggggtttgaaacttacattaacctttcaactttctaattttttgaattcgctagctaggtcttgaCCGGTTCCTGCGTCAGCTCGAGG	101	ctaccaactggtcggggtttgaaac	ttagaaagttgaaaggttaatgtaa	ttacattaacctttcaactttctaa	471	495	25	I7	ttttttgaattcgctagctaggtcttga	CCGGTTCCTGCGTCAGCTCGAGG	1	SMN2
1472	ctaccaactggtcggggtttgaaactttacattaacctttcaactttctattttttgaattcgctagctaggtcttgaCCGGTTCCTGCGTCAGCTCGAGG	101	ctaccaactggtcggggtttgaaac	tagaaagttgaaaggttaatgtaaa	tttacattaacctttcaactttcta	472	496	25	I7	ttttttgaattcgctagctaggtcttga	CCGGTTCCTGCGTCAGCTCGAGG	1	SMN2
1473	ctaccaactggtcggggtttgaaacttttacattaacctttcaactttctttttttgaattcgctagctaggtcttgaCCGGTTCCTGCGTCAGCTCGAGG	101	ctaccaactggtcggggtttgaaac	agaaagttgaaaggttaatgtaaaa	ttttacattaacctttcaactttct	473	497	25	I7	ttttttgaattcgctagctaggtcttga	CCGGTTCCTGCGTCAGCTCGAGG	1	SMN2
1474	ctaccaactggtcggggtttgaaacgttttacattaacctttcaactttcttttttgaattcgctagctaggtcttgaCCGGTTCCTGCGTCAGCTCGAGG	101	ctaccaactggtcggggtttgaaac	gaaagttgaaaggttaatgtaaaac	gttttacattaacctttcaactttc	474	498	25	I7	ttttttgaattcgctagctaggtcttga	CCGGTTCCTGCGTCAGCTCGAGG	1	SMN2
1475	ctaccaactggtcggggtttgaaactgttttacattaacctttcaactttttttttgaattcgctagctaggtcttgaCCGGTTCCTGCGTCAGCTCGAGG	101	ctaccaactggtcggggtttgaaac	aaagttgaaaggttaatgtaaaaca	tgttttacattaacctttcaacttt	475	499	25	I7	ttttttgaattcgctagctaggtcttga	CCGGTTCCTGCGTCAGCTCGAGG	1	SMN2
1476	ctaccaactggtcggggtttgaaacttgttttacattaacctttcaacttttttttgaattcgctagctaggtcttgaCCGGTTCCTGCGTCAGCTCGAGG	101	ctaccaactggtcggggtttgaaac	aagttgaaaggttaatgtaaaacaa	ttgttttacattaacctttcaactt	476	500	25	I7	ttttttgaattcgctagctaggtcttga	CCGGTTCCTGCGTCAGCTCGAGG	1	SMN2
1477	ctaccaactggtcggggtttgaaacattgttttacattaacctttcaactttttttgaattcgctagctaggtcttgaCCGGTTCCTGCGTCAGCTCGAGG	101	ctaccaactggtcggggtttgaaac	agttgaaaggttaatgtaaaacaat	attgttttacattaacctttcaact	477	501	25	I7	ttttttgaattcgctagctaggtcttga	CCGGTTCCTGCGTCAGCTCGAGG	1	SMN2
1478	ctaccaactggtcggggtttgaaacgattgttttacattaacctttcaacttttttgaattcgctagctaggtcttgaCCGGTTCCTGCGTCAGCTCGAGG	101	ctaccaactggtcggggtttgaaac	gttgaaaggttaatgtaaaacaatc	gattgttttacattaacctttcaac	478	502	25	I7	ttttttgaattcgctagctaggtcttga	CCGGTTCCTGCGTCAGCTCGAGG	1	SMN2
1479	ctaccaactggtcggggtttgaaactgattgttttacattaacctttcaattttttgaattcgctagctaggtcttgaCCGGTTCCTGCGTCAGCTCGAGG	101	ctaccaactggtcggggtttgaaac	ttgaaaggttaatgtaaaacaatca	tgattgttttacattaacctttcaa	479	503	25	I7	ttttttgaattcgctagctaggtcttga	CCGGTTCCTGCGTCAGCTCGAGG	1	SMN2
1480	ctaccaactggtcggggtttgaaacttgattgttttacattaacctttcattttttgaattcgctagctaggtcttgaCCGGTTCCTGCGTCAGCTCGAGG	101	ctaccaactggtcggggtttgaaac	tgaaaggttaatgtaaaacaatcaa	ttgattgttttacattaacctttca	480	504	25	I7	ttttttgaattcgctagctaggtcttga	CCGGTTCCTGCGTCAGCTCGAGG	1	SMN2
1481	ctaccaactggtcggggtttgaaacattgattgttttacattaacctttcttttttgaattcgctagctaggtcttgaCCGGTTCCTGCGTCAGCTCGAGG	101	ctaccaactggtcggggtttgaaac	gaaaggttaatgtaaaacaatcaat	attgattgttttacattaacctttc	481	505	25	I7	ttttttgaattcgctagctaggtcttga	CCGGTTCCTGCGTCAGCTCGAGG	1	SMN2
1482	ctaccaactggtcggggtttgaaactattgattgttttacattaacctttttttttgaattcgctagctaggtcttgaCCGGTTCCTGCGTCAGCTCGAGG	101	ctaccaactggtcggggtttgaaac	aaaggttaatgtaaaacaatcaata	tattgattgttttacattaaccttt	482	506	25	I7	ttttttgaattcgctagctaggtcttga	CCGGTTCCTGCGTCAGCTCGAGG	1	SMN2
1483	ctaccaactggtcggggtttgaaacatattgattgttttacattaaccttttttttgaattcgctagctaggtcttgaCCGGTTCCTGCGTCAGCTCGAGG	101	ctaccaactggtcggggtttgaaac	aaggttaatgtaaaacaatcaatat	atattgattgttttacattaacctt	483	507	25	I7	ttttttgaattcgctagctaggtcttga	CCGGTTCCTGCGTCAGCTCGAGG	1	SMN2
1484	ctaccaactggtcggggtttgaaacaatattgattgttttacattaacctttttttgaattcgctagctaggtcttgaCCGGTTCCTGCGTCAGCTCGAGG	101	ctaccaactggtcggggtttgaaac	aggttaatgtaaaacaatcaatatt	aatattgattgttttacattaacct	484	508	25	I7	ttttttgaattcgctagctaggtcttga	CCGGTTCCTGCGTCAGCTCGAGG	1	SMN2
1485	ctaccaactggtcggggtttgaaactaatattgattgttttacattaaccttttttgaattcgctagctaggtcttgaCCGGTTCCTGCGTCAGCTCGAGG	101	ctaccaactggtcggggtttgaaac	ggttaatgtaaaacaatcaatatta	taatattgattgttttacattaacc	485	509	25	I7	ttttttgaattcgctagctaggtcttga	CCGGTTCCTGCGTCAGCTCGAGG	1	SMN2
1486	ctaccaactggtcggggtttgaaacttaatattgattgttttacattaacttttttgaattcgctagctaggtcttgaCCGGTTCCTGCGTCAGCTCGAGG	101	ctaccaactggtcggggtttgaaac	gttaatgtaaaacaatcaatattaa	ttaatattgattgttttacattaac	486	510	25	I7	ttttttgaattcgctagctaggtcttga	CCGGTTCCTGCGTCAGCTCGAGG	1	SMN2
1487	ctaccaactggtcggggtttgaaactttaatattgattgttttacattaattttttgaattcgctagctaggtcttgaCCGGTTCCTGCGTCAGCTCGAGG	101	ctaccaactggtcggggtttgaaac	ttaatgtaaaacaatcaatattaaa	tttaatattgattgttttacattaa	487	511	25	I7	ttttttgaattcgctagctaggtcttga	CCGGTTCCTGCGTCAGCTCGAGG	1	SMN2
1488	ctaccaactggtcggggtttgaaacctttaatattgattgttttacattattttttgaattcgctagctaggtcttgaCCGGTTCCTGCGTCAGCTCGAGG	101	ctaccaactggtcggggtttgaaac	taatgtaaaacaatcaatattaaag	ctttaatattgattgttttacatta	488	512	25	I7	ttttttgaattcgctagctaggtcttga	CCGGTTCCTGCGTCAGCTCGAGG	1	SMN2
1489	ctaccaactggtcggggtttgaaactctttaatattgattgttttacattttttttgaattcgctagctaggtcttgaCCGGTTCCTGCGTCAGCTCGAGG	101	ctaccaactggtcggggtttgaaac	aatgtaaaacaatcaatattaaaga	tctttaatattgattgttttacatt	489	513	25	I7	ttttttgaattcgctagctaggtcttga	CCGGTTCCTGCGTCAGCTCGAGG	1	SMN2
1490	ctaccaactggtcggggtttgaaacttctttaatattgattgttttacatttttttgaattcgctagctaggtcttgaCCGGTTCCTGCGTCAGCTCGAGG	101	ctaccaactggtcggggtttgaaac	atgtaaaacaatcaatattaaagaa	ttctttaatattgattgttttacat	490	514	25	I7	ttttttgaattcgctagctaggtcttga	CCGGTTCCTGCGTCAGCTCGAGG	1	SMN2
1491	ctaccaactggtcggggtttgaaacattctttaatattgattgttttacattttttgaattcgctagctaggtcttgaCCGGTTCCTGCGTCAGCTCGAGG	101	ctaccaactggtcggggtttgaaac	tgtaaaacaatcaatattaaagaat	attctttaatattgattgttttaca	491	515	25	I7	ttttttgaattcgctagctaggtcttga	CCGGTTCCTGCGTCAGCTCGAGG	1	SMN2
1492	ctaccaactggtcggggtttgaaacaattctttaatattgattgttttacttttttgaattcgctagctaggtcttgaCCGGTTCCTGCGTCAGCTCGAGG	101	ctaccaactggtcggggtttgaaac	gtaaaacaatcaatattaaagaatt	aattctttaatattgattgttttac	492	516	25	I7	ttttttgaattcgctagctaggtcttga	CCGGTTCCTGCGTCAGCTCGAGG	1	SMN2
1493	ctaccaactggtcggggtttgaaacaaattctttaatattgattgttttattttttgaattcgctagctaggtcttgaCCGGTTCCTGCGTCAGCTCGAGG	101	ctaccaactggtcggggtttgaaac	taaaacaatcaatattaaagaattt	aaattctttaatattgattgtttta	493	517	25	I7	ttttttgaattcgctagctaggtcttga	CCGGTTCCTGCGTCAGCTCGAGG	1	SMN2
1494	ctaccaactggtcggggtttgaaacaaaattctttaatattgattgttttttttttgaattcgctagctaggtcttgaCCGGTTCCTGCGTCAGCTCGAGG	101	ctaccaactggtcggggtttgaaac	aaaacaatcaatattaaagaatttt	aaaattctttaatattgattgtttt	494	518	25	I7	ttttttgaattcgctagctaggtcttga	CCGGTTCCTGCGTCAGCTCGAGG	1	SMN2
1495	ctaccaactggtcggggtttgaaaccaaaattctttaatattgattgtttttttttgaattcgctagctaggtcttgaCCGGTTCCTGCGTCAGCTCGAGG	101	ctaccaactggtcggggtttgaaac	aaacaatcaatattaaagaattttg	caaaattctttaatattgattgttt	495	519	25	I7	ttttttgaattcgctagctaggtcttga	CCGGTTCCTGCGTCAGCTCGAGG	1	SMN2
1496	ctaccaactggtcggggtttgaaactcaaaattctttaatattgattgttttttttgaattcgctagctaggtcttgaCCGGTTCCTGCGTCAGCTCGAGG	101	ctaccaactggtcggggtttgaaac	aacaatcaatattaaagaattttga	tcaaaattctttaatattgattgtt	496	520	25	I7	ttttttgaattcgctagctaggtcttga	CCGGTTCCTGCGTCAGCTCGAGG	1	SMN2
1497	ctaccaactggtcggggtttgaaacatcaaaattctttaatattgattgtttttttgaattcgctagctaggtcttgaCCGGTTCCTGCGTCAGCTCGAGG	101	ctaccaactggtcggggtttgaaac	acaatcaatattaaagaattttgat	atcaaaattctttaatattgattgt	497	521	25	I7	ttttttgaattcgctagctaggtcttga	CCGGTTCCTGCGTCAGCTCGAGG	1	SMN2
1498	ctaccaactggtcggggtttgaaaccatcaaaattctttaatattgattgttttttgaattcgctagctaggtcttgaCCGGTTCCTGCGTCAGCTCGAGG	101	ctaccaactggtcggggtttgaaac	caatcaatattaaagaattttgatg	catcaaaattctttaatattgattg	498	522	25	I7	ttttttgaattcgctagctaggtcttga	CCGGTTCCTGCGTCAGCTCGAGG	1	SMN2
1499	ctaccaactggtcggggtttgaaacgcatcaaaattctttaatattgattttttttgaattcgctagctaggtcttgaCCGGTTCCTGCGTCAGCTCGAGG	101	ctaccaactggtcggggtttgaaac	aatcaatattaaagaattttgatgc	gcatcaaaattctttaatattgatt	499	523	25	I7	ttttttgaattcgctagctaggtcttga	CCGGTTCCTGCGTCAGCTCGAGG	1	SMN2
1500	ctaccaactggtcggggtttgaaacggcatcaaaattctttaatattgatttttttgaattcgctagctaggtcttgaCCGGTTCCTGCGTCAGCTCGAGG	101	ctaccaactggtcggggtttgaaac	atcaatattaaagaattttgatgcc	ggcatcaaaattctttaatattgat	500	524	25	I7	ttttttgaattcgctagctaggtcttga	CCGGTTCCTGCGTCAGCTCGAGG	1	SMN2
1501	ctaccaactggtcggggtttgaaactggcatcaaaattctttaatattgattttttgaattcgctagctaggtcttgaCCGGTTCCTGCGTCAGCTCGAGG	101	ctaccaactggtcggggtttgaaac	tcaatattaaagaattttgatgcca	tggcatcaaaattctttaatattga	501	525	25	I7	ttttttgaattcgctagctaggtcttga	CCGGTTCCTGCGTCAGCTCGAGG	1	SMN2
1502	ctaccaactggtcggggtttgaaacttggcatcaaaattctttaatattgttttttgaattcgctagctaggtcttgaCCGGTTCCTGCGTCAGCTCGAGG	101	ctaccaactggtcggggtttgaaac	caatattaaagaattttgatgccaa	ttggcatcaaaattctttaatattg	502	526	25	I7	ttttttgaattcgctagctaggtcttga	CCGGTTCCTGCGTCAGCTCGAGG	1	SMN2
1503	ctaccaactggtcggggtttgaaactttggcatcaaaattctttaatattttttttgaattcgctagctaggtcttgaCCGGTTCCTGCGTCAGCTCGAGG	101	ctaccaactggtcggggtttgaaac	aatattaaagaattttgatgccaaa	tttggcatcaaaattctttaatatt	503	527	25	I7	ttttttgaattcgctagctaggtcttga	CCGGTTCCTGCGTCAGCTCGAGG	1	SMN2
1504	ctaccaactggtcggggtttgaaacttttggcatcaaaattctttaatatttttttgaattcgctagctaggtcttgaCCGGTTCCTGCGTCAGCTCGAGG	101	ctaccaactggtcggggtttgaaac	atattaaagaattttgatgccaaaa	ttttggcatcaaaattctttaatat	504	528	25	I7	ttttttgaattcgctagctaggtcttga	CCGGTTCCTGCGTCAGCTCGAGG	1	SMN2
1505	ctaccaactggtcggggtttgaaacgttttggcatcaaaattctttaatattttttgaattcgctagctaggtcttgaCCGGTTCCTGCGTCAGCTCGAGG	101	ctaccaactggtcggggtttgaaac	tattaaagaattttgatgccaaaac	gttttggcatcaaaattctttaata	505	529	25	I7	ttttttgaattcgctagctaggtcttga	CCGGTTCCTGCGTCAGCTCGAGG	1	SMN2
1506	ctaccaactggtcggggtttgaaacagttttggcatcaaaattctttaatttttttgaattcgctagctaggtcttgaCCGGTTCCTGCGTCAGCTCGAGG	101	ctaccaactggtcggggtttgaaac	attaaagaattttgatgccaaaact	agttttggcatcaaaattctttaat	506	530	25	I7	ttttttgaattcgctagctaggtcttga	CCGGTTCCTGCGTCAGCTCGAGG	1	SMN2
1507	ctaccaactggtcggggtttgaaactagttttggcatcaaaattctttaattttttgaattcgctagctaggtcttgaCCGGTTCCTGCGTCAGCTCGAGG	101	ctaccaactggtcggggtttgaaac	ttaaagaattttgatgccaaaacta	tagttttggcatcaaaattctttaa	507	531	25	I7	ttttttgaattcgctagctaggtcttga	CCGGTTCCTGCGTCAGCTCGAGG	1	SMN2
1508	ctaccaactggtcggggtttgaaacatagttttggcatcaaaattctttattttttgaattcgctagctaggtcttgaCCGGTTCCTGCGTCAGCTCGAGG	101	ctaccaactggtcggggtttgaaac	taaagaattttgatgccaaaactat	atagttttggcatcaaaattcttta	508	532	25	I7	ttttttgaattcgctagctaggtcttga	CCGGTTCCTGCGTCAGCTCGAGG	1	SMN2
1509	ctaccaactggtcggggtttgaaacaatagttttggcatcaaaattctttttttttgaattcgctagctaggtcttgaCCGGTTCCTGCGTCAGCTCGAGG	101	ctaccaactggtcggggtttgaaac	aaagaattttgatgccaaaactatt	aatagttttggcatcaaaattcttt	509	533	25	I7	ttttttgaattcgctagctaggtcttga	CCGGTTCCTGCGTCAGCTCGAGG	1	SMN2
1510	ctaccaactggtcggggtttgaaactaatagttttggcatcaaaattcttttttttgaattcgctagctaggtcttgaCCGGTTCCTGCGTCAGCTCGAGG	101	ctaccaactggtcggggtttgaaac	aagaattttgatgccaaaactatta	taatagttttggcatcaaaattctt	510	534	25	I7	ttttttgaattcgctagctaggtcttga	CCGGTTCCTGCGTCAGCTCGAGG	1	SMN2
1511	ctaccaactggtcggggtttgaaacctaatagttttggcatcaaaattctttttttgaattcgctagctaggtcttgaCCGGTTCCTGCGTCAGCTCGAGG	101	ctaccaactggtcggggtttgaaac	agaattttgatgccaaaactattag	ctaatagttttggcatcaaaattct	511	535	25	I7	ttttttgaattcgctagctaggtcttga	CCGGTTCCTGCGTCAGCTCGAGG	1	SMN2
1512	ctaccaactggtcggggtttgaaactctaatagttttggcatcaaaattcttttttgaattcgctagctaggtcttgaCCGGTTCCTGCGTCAGCTCGAGG	101	ctaccaactggtcggggtttgaaac	gaattttgatgccaaaactattaga	tctaatagttttggcatcaaaattc	512	536	25	I7	ttttttgaattcgctagctaggtcttga	CCGGTTCCTGCGTCAGCTCGAGG	1	SMN2
1513	ctaccaactggtcggggtttgaaacatctaatagttttggcatcaaaattttttttgaattcgctagctaggtcttgaCCGGTTCCTGCGTCAGCTCGAGG	101	ctaccaactggtcggggtttgaaac	aattttgatgccaaaactattagat	atctaatagttttggcatcaaaatt	513	537	25	I7	ttttttgaattcgctagctaggtcttga	CCGGTTCCTGCGTCAGCTCGAGG	1	SMN2
1514	ctaccaactggtcggggtttgaaactatctaatagttttggcatcaaaatttttttgaattcgctagctaggtcttgaCCGGTTCCTGCGTCAGCTCGAGG	101	ctaccaactggtcggggtttgaaac	attttgatgccaaaactattagata	tatctaatagttttggcatcaaaat	514	538	25	I7	ttttttgaattcgctagctaggtcttga	CCGGTTCCTGCGTCAGCTCGAGG	1	SMN2
1515	ctaccaactggtcggggtttgaaacttatctaatagttttggcatcaaaattttttgaattcgctagctaggtcttgaCCGGTTCCTGCGTCAGCTCGAGG	101	ctaccaactggtcggggtttgaaac	ttttgatgccaaaactattagataa	ttatctaatagttttggcatcaaaa	515	539	25	I7	ttttttgaattcgctagctaggtcttga	CCGGTTCCTGCGTCAGCTCGAGG	1	SMN2
1516	ctaccaactggtcggggtttgaaactttatctaatagttttggcatcaaattttttgaattcgctagctaggtcttgaCCGGTTCCTGCGTCAGCTCGAGG	101	ctaccaactggtcggggtttgaaac	tttgatgccaaaactattagataaa	tttatctaatagttttggcatcaaa	516	540	25	I7	ttttttgaattcgctagctaggtcttga	CCGGTTCCTGCGTCAGCTCGAGG	1	SMN2
1517	ctaccaactggtcggggtttgaaacttttatctaatagttttggcatcaattttttgaattcgctagctaggtcttgaCCGGTTCCTGCGTCAGCTCGAGG	101	ctaccaactggtcggggtttgaaac	ttgatgccaaaactattagataaaa	ttttatctaatagttttggcatcaa	517	541	25	I7	ttttttgaattcgctagctaggtcttga	CCGGTTCCTGCGTCAGCTCGAGG	1	SMN2
1518	ctaccaactggtcggggtttgaaaccttttatctaatagttttggcatcattttttgaattcgctagctaggtcttgaCCGGTTCCTGCGTCAGCTCGAGG	101	ctaccaactggtcggggtttgaaac	tgatgccaaaactattagataaaag	cttttatctaatagttttggcatca	518	542	25	I7	ttttttgaattcgctagctaggtcttga	CCGGTTCCTGCGTCAGCTCGAGG	1	SMN2
1519	ctaccaactggtcggggtttgaaacccttttatctaatagttttggcatcttttttgaattcgctagctaggtcttgaCCGGTTCCTGCGTCAGCTCGAGG	101	ctaccaactggtcggggtttgaaac	gatgccaaaactattagataaaagg	ccttttatctaatagttttggcatc	519	543	25	I7	ttttttgaattcgctagctaggtcttga	CCGGTTCCTGCGTCAGCTCGAGG	1	SMN2
1520	ctaccaactggtcggggtttgaaacaccttttatctaatagttttggcatttttttgaattcgctagctaggtcttgaCCGGTTCCTGCGTCAGCTCGAGG	101	ctaccaactggtcggggtttgaaac	atgccaaaactattagataaaaggt	accttttatctaatagttttggcat	520	544	25	I7	ttttttgaattcgctagctaggtcttga	CCGGTTCCTGCGTCAGCTCGAGG	1	SMN2
1521	ctaccaactggtcggggtttgaaacaaccttttatctaatagttttggcattttttgaattcgctagctaggtcttgaCCGGTTCCTGCGTCAGCTCGAGG	101	ctaccaactggtcggggtttgaaac	tgccaaaactattagataaaaggtt	aaccttttatctaatagttttggca	521	545	25	I7	ttttttgaattcgctagctaggtcttga	CCGGTTCCTGCGTCAGCTCGAGG	1	SMN2
1522	ctaccaactggtcggggtttgaaactaaccttttatctaatagttttggcttttttgaattcgctagctaggtcttgaCCGGTTCCTGCGTCAGCTCGAGG	101	ctaccaactggtcggggtttgaaac	gccaaaactattagataaaaggtta	taaccttttatctaatagttttggc	522	546	25	I7	ttttttgaattcgctagctaggtcttga	CCGGTTCCTGCGTCAGCTCGAGG	1	SMN2
1523	ctaccaactggtcggggtttgaaacttaaccttttatctaatagttttggttttttgaattcgctagctaggtcttgaCCGGTTCCTGCGTCAGCTCGAGG	101	ctaccaactggtcggggtttgaaac	ccaaaactattagataaaaggttaa	ttaaccttttatctaatagttttgg	523	547	25	I7	ttttttgaattcgctagctaggtcttga	CCGGTTCCTGCGTCAGCTCGAGG	1	SMN2
1524	ctaccaactggtcggggtttgaaacattaaccttttatctaatagttttgttttttgaattcgctagctaggtcttgaCCGGTTCCTGCGTCAGCTCGAGG	101	ctaccaactggtcggggtttgaaac	caaaactattagataaaaggttaat	attaaccttttatctaatagttttg	524	548	25	I7	ttttttgaattcgctagctaggtcttga	CCGGTTCCTGCGTCAGCTCGAGG	1	SMN2
1525	ctaccaactggtcggggtttgaaacgattaaccttttatctaatagttttttttttgaattcgctagctaggtcttgaCCGGTTCCTGCGTCAGCTCGAGG	101	ctaccaactggtcggggtttgaaac	aaaactattagataaaaggttaatc	gattaaccttttatctaatagtttt	525	549	25	I7	ttttttgaattcgctagctaggtcttga	CCGGTTCCTGCGTCAGCTCGAGG	1	SMN2
1526	ctaccaactggtcggggtttgaaacagattaaccttttatctaatagtttttttttgaattcgctagctaggtcttgaCCGGTTCCTGCGTCAGCTCGAGG	101	ctaccaactggtcggggtttgaaac	aaactattagataaaaggttaatct	agattaaccttttatctaatagttt	526	550	25	I7	ttttttgaattcgctagctaggtcttga	CCGGTTCCTGCGTCAGCTCGAGG	1	SMN2
1527	ctaccaactggtcggggtttgaaactagattaaccttttatctaatagttttttttgaattcgctagctaggtcttgaCCGGTTCCTGCGTCAGCTCGAGG	101	ctaccaactggtcggggtttgaaac	aactattagataaaaggttaatcta	tagattaaccttttatctaatagtt	527	551	25	I7	ttttttgaattcgctagctaggtcttga	CCGGTTCCTGCGTCAGCTCGAGG	1	SMN2
1528	ctaccaactggtcggggtttgaaacctagattaaccttttatctaatagtttttttgaattcgctagctaggtcttgaCCGGTTCCTGCGTCAGCTCGAGG	101	ctaccaactggtcggggtttgaaac	actattagataaaaggttaatctag	ctagattaaccttttatctaatagt	528	552	25	I7	ttttttgaattcgctagctaggtcttga	CCGGTTCCTGCGTCAGCTCGAGG	1	SMN2
1529	ctaccaactggtcggggtttgaaactctagattaaccttttatctaatagttttttgaattcgctagctaggtcttgaCCGGTTCCTGCGTCAGCTCGAGG	101	ctaccaactggtcggggtttgaaac	ctattagataaaaggttaatctaga	tctagattaaccttttatctaatag	529	553	25	I7	ttttttgaattcgctagctaggtcttga	CCGGTTCCTGCGTCAGCTCGAGG	1	SMN2
1530	ctaccaactggtcggggtttgaaacatctagattaaccttttatctaatattttttgaattcgctagctaggtcttgaCCGGTTCCTGCGTCAGCTCGAGG	101	ctaccaactggtcggggtttgaaac	tattagataaaaggttaatctagat	atctagattaaccttttatctaata	530	554	25	I7	ttttttgaattcgctagctaggtcttga	CCGGTTCCTGCGTCAGCTCGAGG	1	SMN2
1531	ctaccaactggtcggggtttgaaacgatctagattaaccttttatctaatttttttgaattcgctagctaggtcttgaCCGGTTCCTGCGTCAGCTCGAGG	101	ctaccaactggtcggggtttgaaac	attagataaaaggttaatctagatc	gatctagattaaccttttatctaat	531	555	25	I7	ttttttgaattcgctagctaggtcttga	CCGGTTCCTGCGTCAGCTCGAGG	1	SMN2
1532	ctaccaactggtcggggtttgaaacggatctagattaaccttttatctaattttttgaattcgctagctaggtcttgaCCGGTTCCTGCGTCAGCTCGAGG	101	ctaccaactggtcggggtttgaaac	ttagataaaaggttaatctagatcc	ggatctagattaaccttttatctaa	532	556	25	I7	ttttttgaattcgctagctaggtcttga	CCGGTTCCTGCGTCAGCTCGAGG	1	SMN2
1533	ctaccaactggtcggggtttgaaacgggatctagattaaccttttatctattttttgaattcgctagctaggtcttgaCCGGTTCCTGCGTCAGCTCGAGG	101	ctaccaactggtcggggtttgaaac	tagataaaaggttaatctagatccc	gggatctagattaaccttttatcta	533	557	25	I7	ttttttgaattcgctagctaggtcttga	CCGGTTCCTGCGTCAGCTCGAGG	1	SMN2
1534	ctaccaactggtcggggtttgaaacagggatctagattaaccttttatctttttttgaattcgctagctaggtcttgaCCGGTTCCTGCGTCAGCTCGAGG	101	ctaccaactggtcggggtttgaaac	agataaaaggttaatctagatccct	agggatctagattaaccttttatct	534	558	25	I7	ttttttgaattcgctagctaggtcttga	CCGGTTCCTGCGTCAGCTCGAGG	1	SMN2
1535	ctaccaactggtcggggtttgaaactagggatctagattaaccttttatcttttttgaattcgctagctaggtcttgaCCGGTTCCTGCGTCAGCTCGAGG	101	ctaccaactggtcggggtttgaaac	gataaaaggttaatctagatcccta	tagggatctagattaaccttttatc	535	559	25	I7	ttttttgaattcgctagctaggtcttga	CCGGTTCCTGCGTCAGCTCGAGG	1	SMN2
1536	ctaccaactggtcggggtttgaaacgtagggatctagattaaccttttatttttttgaattcgctagctaggtcttgaCCGGTTCCTGCGTCAGCTCGAGG	101	ctaccaactggtcggggtttgaaac	ataaaaggttaatctagatccctac	gtagggatctagattaaccttttat	536	560	25	I7	ttttttgaattcgctagctaggtcttga	CCGGTTCCTGCGTCAGCTCGAGG	1	SMN2
1537	ctaccaactggtcggggtttgaaacagtagggatctagattaaccttttattttttgaattcgctagctaggtcttgaCCGGTTCCTGCGTCAGCTCGAGG	101	ctaccaactggtcggggtttgaaac	taaaaggttaatctagatccctact	agtagggatctagattaacctttta	537	561	25	I7	ttttttgaattcgctagctaggtcttga	CCGGTTCCTGCGTCAGCTCGAGG	1	SMN2
1538	ctaccaactggtcggggtttgaaactagtagggatctagattaaccttttttttttgaattcgctagctaggtcttgaCCGGTTCCTGCGTCAGCTCGAGG	101	ctaccaactggtcggggtttgaaac	aaaaggttaatctagatccctacta	tagtagggatctagattaacctttt	538	562	25	I7	ttttttgaattcgctagctaggtcttga	CCGGTTCCTGCGTCAGCTCGAGG	1	SMN2
1539	ctaccaactggtcggggtttgaaacctagtagggatctagattaacctttttttttgaattcgctagctaggtcttgaCCGGTTCCTGCGTCAGCTCGAGG	101	ctaccaactggtcggggtttgaaac	aaaggttaatctagatccctactag	ctagtagggatctagattaaccttt	539	563	25	I7	ttttttgaattcgctagctaggtcttga	CCGGTTCCTGCGTCAGCTCGAGG	1	SMN2
1540	ctaccaactggtcggggtttgaaactctagtagggatctagattaaccttttttttgaattcgctagctaggtcttgaCCGGTTCCTGCGTCAGCTCGAGG	101	ctaccaactggtcggggtttgaaac	aaggttaatctagatccctactaga	tctagtagggatctagattaacctt	540	564	25	I7	ttttttgaattcgctagctaggtcttga	CCGGTTCCTGCGTCAGCTCGAGG	1	SMN2
1541	ctaccaactggtcggggtttgaaacttctagtagggatctagattaacctttttttgaattcgctagctaggtcttgaCCGGTTCCTGCGTCAGCTCGAGG	101	ctaccaactggtcggggtttgaaac	aggttaatctagatccctactagaa	ttctagtagggatctagattaacct	541	565	25	I7	ttttttgaattcgctagctaggtcttga	CCGGTTCCTGCGTCAGCTCGAGG	1	SMN2
1542	ctaccaactggtcggggtttgaaacattctagtagggatctagattaaccttttttgaattcgctagctaggtcttgaCCGGTTCCTGCGTCAGCTCGAGG	101	ctaccaactggtcggggtttgaaac	ggttaatctagatccctactagaat	attctagtagggatctagattaacc	542	566	25	I7	ttttttgaattcgctagctaggtcttga	CCGGTTCCTGCGTCAGCTCGAGG	1	SMN2
1543	ctaccaactggtcggggtttgaaacaattctagtagggatctagattaacttttttgaattcgctagctaggtcttgaCCGGTTCCTGCGTCAGCTCGAGG	101	ctaccaactggtcggggtttgaaac	gttaatctagatccctactagaatt	aattctagtagggatctagattaac	543	567	25	I7	ttttttgaattcgctagctaggtcttga	CCGGTTCCTGCGTCAGCTCGAGG	1	SMN2
1544	ctaccaactggtcggggtttgaaacgaattctagtagggatctagattaattttttgaattcgctagctaggtcttgaCCGGTTCCTGCGTCAGCTCGAGG	101	ctaccaactggtcggggtttgaaac	ttaatctagatccctactagaattc	gaattctagtagggatctagattaa	544	568	25	I7	ttttttgaattcgctagctaggtcttga	CCGGTTCCTGCGTCAGCTCGAGG	1	SMN2
1545	ctaccaactggtcggggtttgaaacagaattctagtagggatctagattattttttgaattcgctagctaggtcttgaCCGGTTCCTGCGTCAGCTCGAGG	101	ctaccaactggtcggggtttgaaac	taatctagatccctactagaattct	agaattctagtagggatctagatta	545	569	25	I7	ttttttgaattcgctagctaggtcttga	CCGGTTCCTGCGTCAGCTCGAGG	1	SMN2
1546	ctaccaactggtcggggtttgaaacgagaattctagtagggatctagattttttttgaattcgctagctaggtcttgaCCGGTTCCTGCGTCAGCTCGAGG	101	ctaccaactggtcggggtttgaaac	aatctagatccctactagaattctc	gagaattctagtagggatctagatt	546	570	25	I7	ttttttgaattcgctagctaggtcttga	CCGGTTCCTGCGTCAGCTCGAGG	1	SMN2
1547	ctaccaactggtcggggtttgaaactgagaattctagtagggatctagatttttttgaattcgctagctaggtcttgaCCGGTTCCTGCGTCAGCTCGAGG	101	ctaccaactggtcggggtttgaaac	atctagatccctactagaattctca	tgagaattctagtagggatctagat	547	571	25	I7	ttttttgaattcgctagctaggtcttga	CCGGTTCCTGCGTCAGCTCGAGG	1	SMN2
1548	ctaccaactggtcggggtttgaaacatgagaattctagtagggatctagattttttgaattcgctagctaggtcttgaCCGGTTCCTGCGTCAGCTCGAGG	101	ctaccaactggtcggggtttgaaac	tctagatccctactagaattctcat	atgagaattctagtagggatctaga	548	572	25	I7	ttttttgaattcgctagctaggtcttga	CCGGTTCCTGCGTCAGCTCGAGG	1	SMN2
1549	ctaccaactggtcggggtttgaaactatgagaattctagtagggatctagttttttgaattcgctagctaggtcttgaCCGGTTCCTGCGTCAGCTCGAGG	101	ctaccaactggtcggggtttgaaac	ctagatccctactagaattctcata	tatgagaattctagtagggatctag	549	573	25	I7	ttttttgaattcgctagctaggtcttga	CCGGTTCCTGCGTCAGCTCGAGG	1	SMN2
1550	ctaccaactggtcggggtttgaaacgtatgagaattctagtagggatctattttttgaattcgctagctaggtcttgaCCGGTTCCTGCGTCAGCTCGAGG	101	ctaccaactggtcggggtttgaaac	tagatccctactagaattctcatac	gtatgagaattctagtagggatcta	550	574	25	I7	ttttttgaattcgctagctaggtcttga	CCGGTTCCTGCGTCAGCTCGAGG	1	SMN2
1551	ctaccaactggtcggggtttgaaacagtatgagaattctagtagggatctttttttgaattcgctagctaggtcttgaCCGGTTCCTGCGTCAGCTCGAGG	101	ctaccaactggtcggggtttgaaac	agatccctactagaattctcatact	agtatgagaattctagtagggatct	551	575	25	I7	ttttttgaattcgctagctaggtcttga	CCGGTTCCTGCGTCAGCTCGAGG	1	SMN2
1552	ctaccaactggtcggggtttgaaacaagtatgagaattctagtagggatcttttttgaattcgctagctaggtcttgaCCGGTTCCTGCGTCAGCTCGAGG	101	ctaccaactggtcggggtttgaaac	gatccctactagaattctcatactt	aagtatgagaattctagtagggatc	552	576	25	I7	ttttttgaattcgctagctaggtcttga	CCGGTTCCTGCGTCAGCTCGAGG	1	SMN2
1553	ctaccaactggtcggggtttgaaactaagtatgagaattctagtagggatttttttgaattcgctagctaggtcttgaCCGGTTCCTGCGTCAGCTCGAGG	101	ctaccaactggtcggggtttgaaac	atccctactagaattctcatactta	taagtatgagaattctagtagggat	553	577	25	I7	ttttttgaattcgctagctaggtcttga	CCGGTTCCTGCGTCAGCTCGAGG	1	SMN2
1554	ctaccaactggtcggggtttgaaacttaagtatgagaattctagtagggattttttgaattcgctagctaggtcttgaCCGGTTCCTGCGTCAGCTCGAGG	101	ctaccaactggtcggggtttgaaac	tccctactagaattctcatacttaa	ttaagtatgagaattctagtaggga	554	578	25	I7	ttttttgaattcgctagctaggtcttga	CCGGTTCCTGCGTCAGCTCGAGG	1	SMN2
1555	ctaccaactggtcggggtttgaaacgttaagtatgagaattctagtagggttttttgaattcgctagctaggtcttgaCCGGTTCCTGCGTCAGCTCGAGG	101	ctaccaactggtcggggtttgaaac	ccctactagaattctcatacttaac	gttaagtatgagaattctagtaggg	555	579	25	I7	ttttttgaattcgctagctaggtcttga	CCGGTTCCTGCGTCAGCTCGAGG	1	SMN2
1556	ctaccaactggtcggggtttgaaacagttaagtatgagaattctagtaggttttttgaattcgctagctaggtcttgaCCGGTTCCTGCGTCAGCTCGAGG	101	ctaccaactggtcggggtttgaaac	cctactagaattctcatacttaact	agttaagtatgagaattctagtagg	556	580	25	I7	ttttttgaattcgctagctaggtcttga	CCGGTTCCTGCGTCAGCTCGAGG	1	SMN2
1557	ctaccaactggtcggggtttgaaaccagttaagtatgagaattctagtagttttttgaattcgctagctaggtcttgaCCGGTTCCTGCGTCAGCTCGAGG	101	ctaccaactggtcggggtttgaaac	ctactagaattctcatacttaactg	cagttaagtatgagaattctagtag	557	581	25	I7	ttttttgaattcgctagctaggtcttga	CCGGTTCCTGCGTCAGCTCGAGG	1	SMN2
1558	ctaccaactggtcggggtttgaaacccagttaagtatgagaattctagtattttttgaattcgctagctaggtcttgaCCGGTTCCTGCGTCAGCTCGAGG	101	ctaccaactggtcggggtttgaaac	tactagaattctcatacttaactgg	ccagttaagtatgagaattctagta	558	582	25	I7	ttttttgaattcgctagctaggtcttga	CCGGTTCCTGCGTCAGCTCGAGG	1	SMN2
1559	ctaccaactggtcggggtttgaaacaccagttaagtatgagaattctagtttttttgaattcgctagctaggtcttgaCCGGTTCCTGCGTCAGCTCGAGG	101	ctaccaactggtcggggtttgaaac	actagaattctcatacttaactggt	accagttaagtatgagaattctagt	559	583	25	I7	ttttttgaattcgctagctaggtcttga	CCGGTTCCTGCGTCAGCTCGAGG	1	SMN2
1560	ctaccaactggtcggggtttgaaacaaccagttaagtatgagaattctagttttttgaattcgctagctaggtcttgaCCGGTTCCTGCGTCAGCTCGAGG	101	ctaccaactggtcggggtttgaaac	ctagaattctcatacttaactggtt	aaccagttaagtatgagaattctag	560	584	25	I7	ttttttgaattcgctagctaggtcttga	CCGGTTCCTGCGTCAGCTCGAGG	1	SMN2
1561	ctaccaactggtcggggtttgaaaccaaccagttaagtatgagaattctattttttgaattcgctagctaggtcttgaCCGGTTCCTGCGTCAGCTCGAGG	101	ctaccaactggtcggggtttgaaac	tagaattctcatacttaactggttg	caaccagttaagtatgagaattcta	561	585	25	I7	ttttttgaattcgctagctaggtcttga	CCGGTTCCTGCGTCAGCTCGAGG	1	SMN2
1562	ctaccaactggtcggggtttgaaacccaaccagttaagtatgagaattctttttttgaattcgctagctaggtcttgaCCGGTTCCTGCGTCAGCTCGAGG	101	ctaccaactggtcggggtttgaaac	agaattctcatacttaactggttgg	ccaaccagttaagtatgagaattct	562	586	25	I7	ttttttgaattcgctagctaggtcttga	CCGGTTCCTGCGTCAGCTCGAGG	1	SMN2
1563	ctaccaactggtcggggtttgaaacaccaaccagttaagtatgagaattcttttttgaattcgctagctaggtcttgaCCGGTTCCTGCGTCAGCTCGAGG	101	ctaccaactggtcggggtttgaaac	gaattctcatacttaactggttggt	accaaccagttaagtatgagaattc	563	587	25	I7	ttttttgaattcgctagctaggtcttga	CCGGTTCCTGCGTCAGCTCGAGG	1	SMN2
1564	ctaccaactggtcggggtttgaaacaaccaaccagttaagtatgagaattttttttgaattcgctagctaggtcttgaCCGGTTCCTGCGTCAGCTCGAGG	101	ctaccaactggtcggggtttgaaac	aattctcatacttaactggttggtt	aaccaaccagttaagtatgagaatt	564	588	25	I7	ttttttgaattcgctagctaggtcttga	CCGGTTCCTGCGTCAGCTCGAGG	1	SMN2
1565	ctaccaactggtcggggtttgaaactaaccaaccagttaagtatgagaatttttttgaattcgctagctaggtcttgaCCGGTTCCTGCGTCAGCTCGAGG	101	ctaccaactggtcggggtttgaaac	attctcatacttaactggttggtta	taaccaaccagttaagtatgagaat	565	589	25	I7	ttttttgaattcgctagctaggtcttga	CCGGTTCCTGCGTCAGCTCGAGG	1	SMN2
1566	ctaccaactggtcggggtttgaaacataaccaaccagttaagtatgagaattttttgaattcgctagctaggtcttgaCCGGTTCCTGCGTCAGCTCGAGG	101	ctaccaactggtcggggtttgaaac	ttctcatacttaactggttggttat	ataaccaaccagttaagtatgagaa	566	590	25	I7	ttttttgaattcgctagctaggtcttga	CCGGTTCCTGCGTCAGCTCGAGG	1	SMN2
1567	ctaccaactggtcggggtttgaaaccataaccaaccagttaagtatgagattttttgaattcgctagctaggtcttgaCCGGTTCCTGCGTCAGCTCGAGG	101	ctaccaactggtcggggtttgaaac	tctcatacttaactggttggttatg	cataaccaaccagttaagtatgaga	567	591	25	I7	ttttttgaattcgctagctaggtcttga	CCGGTTCCTGCGTCAGCTCGAGG	1	SMN2
1568	ctaccaactggtcggggtttgaaacacataaccaaccagttaagtatgagttttttgaattcgctagctaggtcttgaCCGGTTCCTGCGTCAGCTCGAGG	101	ctaccaactggtcggggtttgaaac	ctcatacttaactggttggttatgt	acataaccaaccagttaagtatgag	568	592	25	I7	ttttttgaattcgctagctaggtcttga	CCGGTTCCTGCGTCAGCTCGAGG	1	SMN2
1569	ctaccaactggtcggggtttgaaaccacataaccaaccagttaagtatgattttttgaattcgctagctaggtcttgaCCGGTTCCTGCGTCAGCTCGAGG	101	ctaccaactggtcggggtttgaaac	tcatacttaactggttggttatgtg	cacataaccaaccagttaagtatga	569	593	25	I7	ttttttgaattcgctagctaggtcttga	CCGGTTCCTGCGTCAGCTCGAGG	1	SMN2
1570	ctaccaactggtcggggtttgaaacccacataaccaaccagttaagtatgttttttgaattcgctagctaggtcttgaCCGGTTCCTGCGTCAGCTCGAGG	101	ctaccaactggtcggggtttgaaac	catacttaactggttggttatgtgg	ccacataaccaaccagttaagtatg	570	594	25	I7	ttttttgaattcgctagctaggtcttga	CCGGTTCCTGCGTCAGCTCGAGG	1	SMN2
1571	ctaccaactggtcggggtttgaaactccacataaccaaccagttaagtatttttttgaattcgctagctaggtcttgaCCGGTTCCTGCGTCAGCTCGAGG	101	ctaccaactggtcggggtttgaaac	atacttaactggttggttatgtgga	tccacataaccaaccagttaagtat	571	595	25	I7	ttttttgaattcgctagctaggtcttga	CCGGTTCCTGCGTCAGCTCGAGG	1	SMN2
1572	ctaccaactggtcggggtttgaaacttccacataaccaaccagttaagtattttttgaattcgctagctaggtcttgaCCGGTTCCTGCGTCAGCTCGAGG	101	ctaccaactggtcggggtttgaaac	tacttaactggttggttatgtggaa	ttccacataaccaaccagttaagta	572	596	25	I7	ttttttgaattcgctagctaggtcttga	CCGGTTCCTGCGTCAGCTCGAGG	1	SMN2
1573	ctaccaactggtcggggtttgaaaccttccacataaccaaccagttaagtttttttgaattcgctagctaggtcttgaCCGGTTCCTGCGTCAGCTCGAGG	101	ctaccaactggtcggggtttgaaac	acttaactggttggttatgtggaag	cttccacataaccaaccagttaagt	573	597	25	I7	ttttttgaattcgctagctaggtcttga	CCGGTTCCTGCGTCAGCTCGAGG	1	SMN2
1574	ctaccaactggtcggggtttgaaactcttccacataaccaaccagttaagttttttgaattcgctagctaggtcttgaCCGGTTCCTGCGTCAGCTCGAGG	101	ctaccaactggtcggggtttgaaac	cttaactggttggttatgtggaaga	tcttccacataaccaaccagttaag	574	598	25	I7	ttttttgaattcgctagctaggtcttga	CCGGTTCCTGCGTCAGCTCGAGG	1	SMN2
1575	ctaccaactggtcggggtttgaaacttcttccacataaccaaccagttaattttttgaattcgctagctaggtcttgaCCGGTTCCTGCGTCAGCTCGAGG	101	ctaccaactggtcggggtttgaaac	ttaactggttggttatgtggaagaa	ttcttccacataaccaaccagttaa	575	599	25	I7	ttttttgaattcgctagctaggtcttga	CCGGTTCCTGCGTCAGCTCGAGG	1	SMN2
1576	ctaccaactggtcggggtttgaaactttcttccacataaccaaccagttattttttgaattcgctagctaggtcttgaCCGGTTCCTGCGTCAGCTCGAGG	101	ctaccaactggtcggggtttgaaac	taactggttggttatgtggaagaaa	tttcttccacataaccaaccagtta	576	600	25	I7	ttttttgaattcgctagctaggtcttga	CCGGTTCCTGCGTCAGCTCGAGG	1	SMN2
1577	ctaccaactggtcggggtttgaaacgtttcttccacataaccaaccagttttttttgaattcgctagctaggtcttgaCCGGTTCCTGCGTCAGCTCGAGG	101	ctaccaactggtcggggtttgaaac	aactggttggttatgtggaagaaac	gtttcttccacataaccaaccagtt	577	601	25	I7	ttttttgaattcgctagctaggtcttga	CCGGTTCCTGCGTCAGCTCGAGG	1	SMN2
1578	ctaccaactggtcggggtttgaaactgtttcttccacataaccaaccagtttttttgaattcgctagctaggtcttgaCCGGTTCCTGCGTCAGCTCGAGG	101	ctaccaactggtcggggtttgaaac	actggttggttatgtggaagaaaca	tgtttcttccacataaccaaccagt	578	602	25	I7	ttttttgaattcgctagctaggtcttga	CCGGTTCCTGCGTCAGCTCGAGG	1	SMN2
1579	ctaccaactggtcggggtttgaaacatgtttcttccacataaccaaccagttttttgaattcgctagctaggtcttgaCCGGTTCCTGCGTCAGCTCGAGG	101	ctaccaactggtcggggtttgaaac	ctggttggttatgtggaagaaacat	atgtttcttccacataaccaaccag	579	603	25	I7	ttttttgaattcgctagctaggtcttga	CCGGTTCCTGCGTCAGCTCGAGG	1	SMN2
1580	ctaccaactggtcggggtttgaaactatgtttcttccacataaccaaccattttttgaattcgctagctaggtcttgaCCGGTTCCTGCGTCAGCTCGAGG	101	ctaccaactggtcggggtttgaaac	tggttggttatgtggaagaaacata	tatgtttcttccacataaccaacca	580	604	25	I7	ttttttgaattcgctagctaggtcttga	CCGGTTCCTGCGTCAGCTCGAGG	1	SMN2
1581	ctaccaactggtcggggtttgaaacgtatgtttcttccacataaccaaccttttttgaattcgctagctaggtcttgaCCGGTTCCTGCGTCAGCTCGAGG	101	ctaccaactggtcggggtttgaaac	ggttggttatgtggaagaaacatac	gtatgtttcttccacataaccaacc	581	605	25	I7	ttttttgaattcgctagctaggtcttga	CCGGTTCCTGCGTCAGCTCGAGG	1	SMN2
1582	ctaccaactggtcggggtttgaaacagtatgtttcttccacataaccaacttttttgaattcgctagctaggtcttgaCCGGTTCCTGCGTCAGCTCGAGG	101	ctaccaactggtcggggtttgaaac	gttggttatgtggaagaaacatact	agtatgtttcttccacataaccaac	582	606	25	I7	ttttttgaattcgctagctaggtcttga	CCGGTTCCTGCGTCAGCTCGAGG	1	SMN2
1583	ctaccaactggtcggggtttgaaacaagtatgtttcttccacataaccaattttttgaattcgctagctaggtcttgaCCGGTTCCTGCGTCAGCTCGAGG	101	ctaccaactggtcggggtttgaaac	ttggttatgtggaagaaacatactt	aagtatgtttcttccacataaccaa	583	607	25	I7	ttttttgaattcgctagctaggtcttga	CCGGTTCCTGCGTCAGCTCGAGG	1	SMN2
1584	ctaccaactggtcggggtttgaaacaaagtatgtttcttccacataaccattttttgaattcgctagctaggtcttgaCCGGTTCCTGCGTCAGCTCGAGG	101	ctaccaactggtcggggtttgaaac	tggttatgtggaagaaacatacttt	aaagtatgtttcttccacataacca	584	608	25	I7	ttttttgaattcgctagctaggtcttga	CCGGTTCCTGCGTCAGCTCGAGG	1	SMN2
1585	ctaccaactggtcggggtttgaaacgaaagtatgtttcttccacataaccttttttgaattcgctagctaggtcttgaCCGGTTCCTGCGTCAGCTCGAGG	101	ctaccaactggtcggggtttgaaac	ggttatgtggaagaaacatactttc	gaaagtatgtttcttccacataacc	585	609	25	I7	ttttttgaattcgctagctaggtcttga	CCGGTTCCTGCGTCAGCTCGAGG	1	SMN2
1586	ctaccaactggtcggggtttgaaactgaaagtatgtttcttccacataacttttttgaattcgctagctaggtcttgaCCGGTTCCTGCGTCAGCTCGAGG	101	ctaccaactggtcggggtttgaaac	gttatgtggaagaaacatactttca	tgaaagtatgtttcttccacataac	586	610	25	I7	ttttttgaattcgctagctaggtcttga	CCGGTTCCTGCGTCAGCTCGAGG	1	SMN2
1587	ctaccaactggtcggggtttgaaacgtgaaagtatgtttcttccacataattttttgaattcgctagctaggtcttgaCCGGTTCCTGCGTCAGCTCGAGG	101	ctaccaactggtcggggtttgaaac	ttatgtggaagaaacatactttcac	gtgaaagtatgtttcttccacataa	587	611	25	I7	ttttttgaattcgctagctaggtcttga	CCGGTTCCTGCGTCAGCTCGAGG	1	SMN2
1588	ctaccaactggtcggggtttgaaactgtgaaagtatgtttcttccacatattttttgaattcgctagctaggtcttgaCCGGTTCCTGCGTCAGCTCGAGG	101	ctaccaactggtcggggtttgaaac	tatgtggaagaaacatactttcaca	tgtgaaagtatgtttcttccacata	588	612	25	I7	ttttttgaattcgctagctaggtcttga	CCGGTTCCTGCGTCAGCTCGAGG	1	SMN2
1589	ctaccaactggtcggggtttgaaacttgtgaaagtatgtttcttccacatttttttgaattcgctagctaggtcttgaCCGGTTCCTGCGTCAGCTCGAGG	101	ctaccaactggtcggggtttgaaac	atgtggaagaaacatactttcacaa	ttgtgaaagtatgtttcttccacat	589	613	25	I7	ttttttgaattcgctagctaggtcttga	CCGGTTCCTGCGTCAGCTCGAGG	1	SMN2
1590	ctaccaactggtcggggtttgaaacattgtgaaagtatgtttcttccacattttttgaattcgctagctaggtcttgaCCGGTTCCTGCGTCAGCTCGAGG	101	ctaccaactggtcggggtttgaaac	tgtggaagaaacatactttcacaat	attgtgaaagtatgtttcttccaca	590	614	25	I7	ttttttgaattcgctagctaggtcttga	CCGGTTCCTGCGTCAGCTCGAGG	1	SMN2
1591	ctaccaactggtcggggtttgaaactattgtgaaagtatgtttcttccacttttttgaattcgctagctaggtcttgaCCGGTTCCTGCGTCAGCTCGAGG	101	ctaccaactggtcggggtttgaaac	gtggaagaaacatactttcacaata	tattgtgaaagtatgtttcttccac	591	615	25	I7	ttttttgaattcgctagctaggtcttga	CCGGTTCCTGCGTCAGCTCGAGG	1	SMN2
1592	ctaccaactggtcggggtttgaaacttattgtgaaagtatgtttcttccattttttgaattcgctagctaggtcttgaCCGGTTCCTGCGTCAGCTCGAGG	101	ctaccaactggtcggggtttgaaac	tggaagaaacatactttcacaataa	ttattgtgaaagtatgtttcttcca	592	616	25	I7	ttttttgaattcgctagctaggtcttga	CCGGTTCCTGCGTCAGCTCGAGG	1	SMN2
1593	ctaccaactggtcggggtttgaaactttattgtgaaagtatgtttcttccttttttgaattcgctagctaggtcttgaCCGGTTCCTGCGTCAGCTCGAGG	101	ctaccaactggtcggggtttgaaac	ggaagaaacatactttcacaataaa	tttattgtgaaagtatgtttcttcc	593	617	25	I7	ttttttgaattcgctagctaggtcttga	CCGGTTCCTGCGTCAGCTCGAGG	1	SMN2
1594	ctaccaactggtcggggtttgaaacctttattgtgaaagtatgtttcttcttttttgaattcgctagctaggtcttgaCCGGTTCCTGCGTCAGCTCGAGG	101	ctaccaactggtcggggtttgaaac	gaagaaacatactttcacaataaag	ctttattgtgaaagtatgtttcttc	594	618	25	I7	ttttttgaattcgctagctaggtcttga	CCGGTTCCTGCGTCAGCTCGAGG	1	SMN2
1595	ctaccaactggtcggggtttgaaactctttattgtgaaagtatgtttcttttttttgaattcgctagctaggtcttgaCCGGTTCCTGCGTCAGCTCGAGG	101	ctaccaactggtcggggtttgaaac	aagaaacatactttcacaataaaga	tctttattgtgaaagtatgtttctt	595	619	25	I7	ttttttgaattcgctagctaggtcttga	CCGGTTCCTGCGTCAGCTCGAGG	1	SMN2
1596	ctaccaactggtcggggtttgaaacctctttattgtgaaagtatgtttctttttttgaattcgctagctaggtcttgaCCGGTTCCTGCGTCAGCTCGAGG	101	ctaccaactggtcggggtttgaaac	agaaacatactttcacaataaagag	ctctttattgtgaaagtatgtttct	596	620	25	I7	ttttttgaattcgctagctaggtcttga	CCGGTTCCTGCGTCAGCTCGAGG	1	SMN2
1597	ctaccaactggtcggggtttgaaacgctctttattgtgaaagtatgtttcttttttgaattcgctagctaggtcttgaCCGGTTCCTGCGTCAGCTCGAGG	101	ctaccaactggtcggggtttgaaac	gaaacatactttcacaataaagagc	gctctttattgtgaaagtatgtttc	597	621	25	I7	ttttttgaattcgctagctaggtcttga	CCGGTTCCTGCGTCAGCTCGAGG	1	SMN2
1598	ctaccaactggtcggggtttgaaacagctctttattgtgaaagtatgtttttttttgaattcgctagctaggtcttgaCCGGTTCCTGCGTCAGCTCGAGG	101	ctaccaactggtcggggtttgaaac	aaacatactttcacaataaagagct	agctctttattgtgaaagtatgttt	598	622	25	I7	ttttttgaattcgctagctaggtcttga	CCGGTTCCTGCGTCAGCTCGAGG	1	SMN2
1599	ctaccaactggtcggggtttgaaacaagctctttattgtgaaagtatgttttttttgaattcgctagctaggtcttgaCCGGTTCCTGCGTCAGCTCGAGG	101	ctaccaactggtcggggtttgaaac	aacatactttcacaataaagagctt	aagctctttattgtgaaagtatgtt	599	623	25	I7	ttttttgaattcgctagctaggtcttga	CCGGTTCCTGCGTCAGCTCGAGG	1	SMN2
1600	ctaccaactggtcggggtttgaaacaaagctctttattgtgaaagtatgtttttttgaattcgctagctaggtcttgaCCGGTTCCTGCGTCAGCTCGAGG	101	ctaccaactggtcggggtttgaaac	acatactttcacaataaagagcttt	aaagctctttattgtgaaagtatgt	600	624	25	I7	ttttttgaattcgctagctaggtcttga	CCGGTTCCTGCGTCAGCTCGAGG	1	SMN2
1601	ctaccaactggtcggggtttgaaactaaagctctttattgtgaaagtatgttttttgaattcgctagctaggtcttgaCCGGTTCCTGCGTCAGCTCGAGG	101	ctaccaactggtcggggtttgaaac	catactttcacaataaagagcttta	taaagctctttattgtgaaagtatg	601	625	25	I7	ttttttgaattcgctagctaggtcttga	CCGGTTCCTGCGTCAGCTCGAGG	1	SMN2
1602	ctaccaactggtcggggtttgaaacctaaagctctttattgtgaaagtatttttttgaattcgctagctaggtcttgaCCGGTTCCTGCGTCAGCTCGAGG	101	ctaccaactggtcggggtttgaaac	atactttcacaataaagagctttag	ctaaagctctttattgtgaaagtat	602	626	25	I7	ttttttgaattcgctagctaggtcttga	CCGGTTCCTGCGTCAGCTCGAGG	1	SMN2
1603	ctaccaactggtcggggtttgaaaccctaaagctctttattgtgaaagtattttttgaattcgctagctaggtcttgaCCGGTTCCTGCGTCAGCTCGAGG	101	ctaccaactggtcggggtttgaaac	tactttcacaataaagagctttagg	cctaaagctctttattgtgaaagta	603	627	25	I7	ttttttgaattcgctagctaggtcttga	CCGGTTCCTGCGTCAGCTCGAGG	1	SMN2
1604	ctaccaactggtcggggtttgaaactcctaaagctctttattgtgaaagtttttttgaattcgctagctaggtcttgaCCGGTTCCTGCGTCAGCTCGAGG	101	ctaccaactggtcggggtttgaaac	actttcacaataaagagctttagga	tcctaaagctctttattgtgaaagt	604	628	25	I7	ttttttgaattcgctagctaggtcttga	CCGGTTCCTGCGTCAGCTCGAGG	1	SMN2
1605	ctaccaactggtcggggtttgaaacatcctaaagctctttattgtgaaagttttttgaattcgctagctaggtcttgaCCGGTTCCTGCGTCAGCTCGAGG	101	ctaccaactggtcggggtttgaaac	ctttcacaataaagagctttaggat	atcctaaagctctttattgtgaaag	605	629	25	I7	ttttttgaattcgctagctaggtcttga	CCGGTTCCTGCGTCAGCTCGAGG	1	SMN2
1606	ctaccaactggtcggggtttgaaactatcctaaagctctttattgtgaaattttttgaattcgctagctaggtcttgaCCGGTTCCTGCGTCAGCTCGAGG	101	ctaccaactggtcggggtttgaaac	tttcacaataaagagctttaggata	tatcctaaagctctttattgtgaaa	606	630	25	I7	ttttttgaattcgctagctaggtcttga	CCGGTTCCTGCGTCAGCTCGAGG	1	SMN2
1607	ctaccaactggtcggggtttgaaacatatcctaaagctctttattgtgaattttttgaattcgctagctaggtcttgaCCGGTTCCTGCGTCAGCTCGAGG	101	ctaccaactggtcggggtttgaaac	ttcacaataaagagctttaggatat	atatcctaaagctctttattgtgaa	607	631	25	I7	ttttttgaattcgctagctaggtcttga	CCGGTTCCTGCGTCAGCTCGAGG	1	SMN2
1608	ctaccaactggtcggggtttgaaaccatatcctaaagctctttattgtgattttttgaattcgctagctaggtcttgaCCGGTTCCTGCGTCAGCTCGAGG	101	ctaccaactggtcggggtttgaaac	tcacaataaagagctttaggatatg	catatcctaaagctctttattgtga	608	632	25	I7	ttttttgaattcgctagctaggtcttga	CCGGTTCCTGCGTCAGCTCGAGG	1	SMN2
1609	ctaccaactggtcggggtttgaaactcatatcctaaagctctttattgtgttttttgaattcgctagctaggtcttgaCCGGTTCCTGCGTCAGCTCGAGG	101	ctaccaactggtcggggtttgaaac	cacaataaagagctttaggatatga	tcatatcctaaagctctttattgtg	609	633	25	I7	ttttttgaattcgctagctaggtcttga	CCGGTTCCTGCGTCAGCTCGAGG	1	SMN2
1610	ctaccaactggtcggggtttgaaacatcatatcctaaagctctttattgtttttttgaattcgctagctaggtcttgaCCGGTTCCTGCGTCAGCTCGAGG	101	ctaccaactggtcggggtttgaaac	acaataaagagctttaggatatgat	atcatatcctaaagctctttattgt	610	634	25	I7	ttttttgaattcgctagctaggtcttga	CCGGTTCCTGCGTCAGCTCGAGG	1	SMN2
1611	ctaccaactggtcggggtttgaaaccatcatatcctaaagctctttattgttttttgaattcgctagctaggtcttgaCCGGTTCCTGCGTCAGCTCGAGG	101	ctaccaactggtcggggtttgaaac	caataaagagctttaggatatgatg	catcatatcctaaagctctttattg	611	635	25	I7	ttttttgaattcgctagctaggtcttga	CCGGTTCCTGCGTCAGCTCGAGG	1	SMN2
1612	ctaccaactggtcggggtttgaaacgcatcatatcctaaagctctttattttttttgaattcgctagctaggtcttgaCCGGTTCCTGCGTCAGCTCGAGG	101	ctaccaactggtcggggtttgaaac	aataaagagctttaggatatgatgc	gcatcatatcctaaagctctttatt	612	636	25	I7	ttttttgaattcgctagctaggtcttga	CCGGTTCCTGCGTCAGCTCGAGG	1	SMN2
1613	ctaccaactggtcggggtttgaaacggcatcatatcctaaagctctttatttttttgaattcgctagctaggtcttgaCCGGTTCCTGCGTCAGCTCGAGG	101	ctaccaactggtcggggtttgaaac	ataaagagctttaggatatgatgcc	ggcatcatatcctaaagctctttat	613	637	25	I7	ttttttgaattcgctagctaggtcttga	CCGGTTCCTGCGTCAGCTCGAGG	1	SMN2
1614	ctaccaactggtcggggtttgaaactggcatcatatcctaaagctctttattttttgaattcgctagctaggtcttgaCCGGTTCCTGCGTCAGCTCGAGG	101	ctaccaactggtcggggtttgaaac	taaagagctttaggatatgatgcca	tggcatcatatcctaaagctcttta	614	638	25	I7	ttttttgaattcgctagctaggtcttga	CCGGTTCCTGCGTCAGCTCGAGG	1	SMN2
1615	ctaccaactggtcggggtttgaaacatggcatcatatcctaaagctctttttttttgaattcgctagctaggtcttgaCCGGTTCCTGCGTCAGCTCGAGG	101	ctaccaactggtcggggtttgaaac	aaagagctttaggatatgatgccat	atggcatcatatcctaaagctcttt	615	639	25	I7	ttttttgaattcgctagctaggtcttga	CCGGTTCCTGCGTCAGCTCGAGG	1	SMN2
1616	ctaccaactggtcggggtttgaaacaatggcatcatatcctaaagctcttttttttgaattcgctagctaggtcttgaCCGGTTCCTGCGTCAGCTCGAGG	101	ctaccaactggtcggggtttgaaac	aagagctttaggatatgatgccatt	aatggcatcatatcctaaagctctt	616	640	25	I7	ttttttgaattcgctagctaggtcttga	CCGGTTCCTGCGTCAGCTCGAGG	1	SMN2
1617	ctaccaactggtcggggtttgaaacaaatggcatcatatcctaaagctctttttttgaattcgctagctaggtcttgaCCGGTTCCTGCGTCAGCTCGAGG	101	ctaccaactggtcggggtttgaaac	agagctttaggatatgatgccattt	aaatggcatcatatcctaaagctct	617	641	25	I7	ttttttgaattcgctagctaggtcttga	CCGGTTCCTGCGTCAGCTCGAGG	1	SMN2
1618	ctaccaactggtcggggtttgaaacaaaatggcatcatatcctaaagctcttttttgaattcgctagctaggtcttgaCCGGTTCCTGCGTCAGCTCGAGG	101	ctaccaactggtcggggtttgaaac	gagctttaggatatgatgccatttt	aaaatggcatcatatcctaaagctc	618	642	25	I7	ttttttgaattcgctagctaggtcttga	CCGGTTCCTGCGTCAGCTCGAGG	1	SMN2
1619	ctaccaactggtcggggtttgaaactaaaatggcatcatatcctaaagctttttttgaattcgctagctaggtcttgaCCGGTTCCTGCGTCAGCTCGAGG	101	ctaccaactggtcggggtttgaaac	agctttaggatatgatgccatttta	taaaatggcatcatatcctaaagct	619	643	25	I7	ttttttgaattcgctagctaggtcttga	CCGGTTCCTGCGTCAGCTCGAGG	1	SMN2
1620	ctaccaactggtcggggtttgaaacataaaatggcatcatatcctaaagcttttttgaattcgctagctaggtcttgaCCGGTTCCTGCGTCAGCTCGAGG	101	ctaccaactggtcggggtttgaaac	gctttaggatatgatgccattttat	ataaaatggcatcatatcctaaagc	620	644	25	I7	ttttttgaattcgctagctaggtcttga	CCGGTTCCTGCGTCAGCTCGAGG	1	SMN2
1621	ctaccaactggtcggggtttgaaactataaaatggcatcatatcctaaagttttttgaattcgctagctaggtcttgaCCGGTTCCTGCGTCAGCTCGAGG	101	ctaccaactggtcggggtttgaaac	ctttaggatatgatgccattttata	tataaaatggcatcatatcctaaag	621	645	25	I7	ttttttgaattcgctagctaggtcttga	CCGGTTCCTGCGTCAGCTCGAGG	1	SMN2
1622	ctaccaactggtcggggtttgaaacatataaaatggcatcatatcctaaattttttgaattcgctagctaggtcttgaCCGGTTCCTGCGTCAGCTCGAGG	101	ctaccaactggtcggggtttgaaac	tttaggatatgatgccattttatat	atataaaatggcatcatatcctaaa	622	646	25	I7	ttttttgaattcgctagctaggtcttga	CCGGTTCCTGCGTCAGCTCGAGG	1	SMN2
1623	ctaccaactggtcggggtttgaaacgatataaaatggcatcatatcctaattttttgaattcgctagctaggtcttgaCCGGTTCCTGCGTCAGCTCGAGG	101	ctaccaactggtcggggtttgaaac	ttaggatatgatgccattttatatc	gatataaaatggcatcatatcctaa	623	647	25	I7	ttttttgaattcgctagctaggtcttga	CCGGTTCCTGCGTCAGCTCGAGG	1	SMN2
1624	ctaccaactggtcggggtttgaaactgatataaaatggcatcatatcctattttttgaattcgctagctaggtcttgaCCGGTTCCTGCGTCAGCTCGAGG	101	ctaccaactggtcggggtttgaaac	taggatatgatgccattttatatca	tgatataaaatggcatcatatccta	624	648	25	I7	ttttttgaattcgctagctaggtcttga	CCGGTTCCTGCGTCAGCTCGAGG	1	SMN2
1625	ctaccaactggtcggggtttgaaacgtgatataaaatggcatcatatcctttttttgaattcgctagctaggtcttgaCCGGTTCCTGCGTCAGCTCGAGG	101	ctaccaactggtcggggtttgaaac	aggatatgatgccattttatatcac	gtgatataaaatggcatcatatcct	625	649	25	I7	ttttttgaattcgctagctaggtcttga	CCGGTTCCTGCGTCAGCTCGAGG	1	SMN2
1626	ctaccaactggtcggggtttgaaacagtgatataaaatggcatcatatccttttttgaattcgctagctaggtcttgaCCGGTTCCTGCGTCAGCTCGAGG	101	ctaccaactggtcggggtttgaaac	ggatatgatgccattttatatcact	agtgatataaaatggcatcatatcc	626	650	25	I7	ttttttgaattcgctagctaggtcttga	CCGGTTCCTGCGTCAGCTCGAGG	1	SMN2
1627	ctaccaactggtcggggtttgaaactagtgatataaaatggcatcatatcttttttgaattcgctagctaggtcttgaCCGGTTCCTGCGTCAGCTCGAGG	101	ctaccaactggtcggggtttgaaac	gatatgatgccattttatatcacta	tagtgatataaaatggcatcatatc	627	651	25	I7	ttttttgaattcgctagctaggtcttga	CCGGTTCCTGCGTCAGCTCGAGG	1	SMN2
1628	ctaccaactggtcggggtttgaaacctagtgatataaaatggcatcatatttttttgaattcgctagctaggtcttgaCCGGTTCCTGCGTCAGCTCGAGG	101	ctaccaactggtcggggtttgaaac	atatgatgccattttatatcactag	ctagtgatataaaatggcatcatat	628	652	25	I7	ttttttgaattcgctagctaggtcttga	CCGGTTCCTGCGTCAGCTCGAGG	1	SMN2
1629	ctaccaactggtcggggtttgaaacactagtgatataaaatggcatcatattttttgaattcgctagctaggtcttgaCCGGTTCCTGCGTCAGCTCGAGG	101	ctaccaactggtcggggtttgaaac	tatgatgccattttatatcactagt	actagtgatataaaatggcatcata	629	653	25	I7	ttttttgaattcgctagctaggtcttga	CCGGTTCCTGCGTCAGCTCGAGG	1	SMN2
1630	ctaccaactggtcggggtttgaaactactagtgatataaaatggcatcatttttttgaattcgctagctaggtcttgaCCGGTTCCTGCGTCAGCTCGAGG	101	ctaccaactggtcggggtttgaaac	atgatgccattttatatcactagta	tactagtgatataaaatggcatcat	630	654	25	I7	ttttttgaattcgctagctaggtcttga	CCGGTTCCTGCGTCAGCTCGAGG	1	SMN2
1631	ctaccaactggtcggggtttgaaacctactagtgatataaaatggcatcattttttgaattcgctagctaggtcttgaCCGGTTCCTGCGTCAGCTCGAGG	101	ctaccaactggtcggggtttgaaac	tgatgccattttatatcactagtag	ctactagtgatataaaatggcatca	631	655	25	I7	ttttttgaattcgctagctaggtcttga	CCGGTTCCTGCGTCAGCTCGAGG	1	SMN2
1632	ctaccaactggtcggggtttgaaaccctactagtgatataaaatggcatcttttttgaattcgctagctaggtcttgaCCGGTTCCTGCGTCAGCTCGAGG	101	ctaccaactggtcggggtttgaaac	gatgccattttatatcactagtagg	cctactagtgatataaaatggcatc	632	656	25	I7	ttttttgaattcgctagctaggtcttga	CCGGTTCCTGCGTCAGCTCGAGG	1	SMN2
1633	ctaccaactggtcggggtttgaaacgcctactagtgatataaaatggcatttttttgaattcgctagctaggtcttgaCCGGTTCCTGCGTCAGCTCGAGG	101	ctaccaactggtcggggtttgaaac	atgccattttatatcactagtaggc	gcctactagtgatataaaatggcat	633	657	25	I7	ttttttgaattcgctagctaggtcttga	CCGGTTCCTGCGTCAGCTCGAGG	1	SMN2
1634	ctaccaactggtcggggtttgaaactgcctactagtgatataaaatggcattttttgaattcgctagctaggtcttgaCCGGTTCCTGCGTCAGCTCGAGG	101	ctaccaactggtcggggtttgaaac	tgccattttatatcactagtaggca	tgcctactagtgatataaaatggca	634	658	25	I7	ttttttgaattcgctagctaggtcttga	CCGGTTCCTGCGTCAGCTCGAGG	1	SMN2
1635	ctaccaactggtcggggtttgaaacctgcctactagtgatataaaatggcttttttgaattcgctagctaggtcttgaCCGGTTCCTGCGTCAGCTCGAGG	101	ctaccaactggtcggggtttgaaac	gccattttatatcactagtaggcag	ctgcctactagtgatataaaatggc	635	659	25	I7	ttttttgaattcgctagctaggtcttga	CCGGTTCCTGCGTCAGCTCGAGG	1	SMN2
1636	ctaccaactggtcggggtttgaaactctgcctactagtgatataaaatggttttttgaattcgctagctaggtcttgaCCGGTTCCTGCGTCAGCTCGAGG	101	ctaccaactggtcggggtttgaaac	ccattttatatcactagtaggcaga	tctgcctactagtgatataaaatgg	636	660	25	I7	ttttttgaattcgctagctaggtcttga	CCGGTTCCTGCGTCAGCTCGAGG	1	SMN2
1637	ctaccaactggtcggggtttgaaacgtctgcctactagtgatataaaatgttttttgaattcgctagctaggtcttgaCCGGTTCCTGCGTCAGCTCGAGG	101	ctaccaactggtcggggtttgaaac	cattttatatcactagtaggcagac	gtctgcctactagtgatataaaatg	637	661	25	I7	ttttttgaattcgctagctaggtcttga	CCGGTTCCTGCGTCAGCTCGAGG	1	SMN2
1638	ctaccaactggtcggggtttgaaacggtctgcctactagtgatataaaatttttttgaattcgctagctaggtcttgaCCGGTTCCTGCGTCAGCTCGAGG	101	ctaccaactggtcggggtttgaaac	attttatatcactagtaggcagacc	ggtctgcctactagtgatataaaat	638	662	25	I7	ttttttgaattcgctagctaggtcttga	CCGGTTCCTGCGTCAGCTCGAGG	1	SMN2
1639	ctaccaactggtcggggtttgaaactggtctgcctactagtgatataaaattttttgaattcgctagctaggtcttgaCCGGTTCCTGCGTCAGCTCGAGG	101	ctaccaactggtcggggtttgaaac	ttttatatcactagtaggcagacca	tggtctgcctactagtgatataaaa	639	663	25	I7	ttttttgaattcgctagctaggtcttga	CCGGTTCCTGCGTCAGCTCGAGG	1	SMN2
1640	ctaccaactggtcggggtttgaaacctggtctgcctactagtgatataaattttttgaattcgctagctaggtcttgaCCGGTTCCTGCGTCAGCTCGAGG	101	ctaccaactggtcggggtttgaaac	tttatatcactagtaggcagaccag	ctggtctgcctactagtgatataaa	640	664	25	I7	ttttttgaattcgctagctaggtcttga	CCGGTTCCTGCGTCAGCTCGAGG	1	SMN2
1641	ctaccaactggtcggggtttgaaacgctggtctgcctactagtgatataattttttgaattcgctagctaggtcttgaCCGGTTCCTGCGTCAGCTCGAGG	101	ctaccaactggtcggggtttgaaac	ttatatcactagtaggcagaccagc	gctggtctgcctactagtgatataa	641	665	25	I7	ttttttgaattcgctagctaggtcttga	CCGGTTCCTGCGTCAGCTCGAGG	1	SMN2
1642	ctaccaactggtcggggtttgaaactgctggtctgcctactagtgatatattttttgaattcgctagctaggtcttgaCCGGTTCCTGCGTCAGCTCGAGG	101	ctaccaactggtcggggtttgaaac	tatatcactagtaggcagaccagca	tgctggtctgcctactagtgatata	642	666	25	I7	ttttttgaattcgctagctaggtcttga	CCGGTTCCTGCGTCAGCTCGAGG	1	SMN2
1643	ctaccaactggtcggggtttgaaacctgctggtctgcctactagtgatatttttttgaattcgctagctaggtcttgaCCGGTTCCTGCGTCAGCTCGAGG	101	ctaccaactggtcggggtttgaaac	atatcactagtaggcagaccagcag	ctgctggtctgcctactagtgatat	643	667	25	I7	ttttttgaattcgctagctaggtcttga	CCGGTTCCTGCGTCAGCTCGAGG	1	SMN2
1644	ctaccaactggtcggggtttgaaactctgctggtctgcctactagtgatattttttgaattcgctagctaggtcttgaCCGGTTCCTGCGTCAGCTCGAGG	101	ctaccaactggtcggggtttgaaac	tatcactagtaggcagaccagcaga	tctgctggtctgcctactagtgata	644	668	25	I7	ttttttgaattcgctagctaggtcttga	CCGGTTCCTGCGTCAGCTCGAGG	1	SMN2
1645	ctaccaactggtcggggtttgaaacgtctgctggtctgcctactagtgatttttttgaattcgctagctaggtcttgaCCGGTTCCTGCGTCAGCTCGAGG	101	ctaccaactggtcggggtttgaaac	atcactagtaggcagaccagcagac	gtctgctggtctgcctactagtgat	645	669	25	I7	ttttttgaattcgctagctaggtcttga	CCGGTTCCTGCGTCAGCTCGAGG	1	SMN2
1646	ctaccaactggtcggggtttgaaacagtctgctggtctgcctactagtgattttttgaattcgctagctaggtcttgaCCGGTTCCTGCGTCAGCTCGAGG	101	ctaccaactggtcggggtttgaaac	tcactagtaggcagaccagcagact	agtctgctggtctgcctactagtga	646	670	25	I7	ttttttgaattcgctagctaggtcttga	CCGGTTCCTGCGTCAGCTCGAGG	1	SMN2
1647	ctaccaactggtcggggtttgaaacaagtctgctggtctgcctactagtgttttttgaattcgctagctaggtcttgaCCGGTTCCTGCGTCAGCTCGAGG	101	ctaccaactggtcggggtttgaaac	cactagtaggcagaccagcagactt	aagtctgctggtctgcctactagtg	647	671	25	I7	ttttttgaattcgctagctaggtcttga	CCGGTTCCTGCGTCAGCTCGAGG	1	SMN2
1648	ctaccaactggtcggggtttgaaacaaagtctgctggtctgcctactagtttttttgaattcgctagctaggtcttgaCCGGTTCCTGCGTCAGCTCGAGG	101	ctaccaactggtcggggtttgaaac	actagtaggcagaccagcagacttt	aaagtctgctggtctgcctactagt	648	672	25	I7	ttttttgaattcgctagctaggtcttga	CCGGTTCCTGCGTCAGCTCGAGG	1	SMN2
1649	ctaccaactggtcggggtttgaaacaaaagtctgctggtctgcctactagttttttgaattcgctagctaggtcttgaCCGGTTCCTGCGTCAGCTCGAGG	101	ctaccaactggtcggggtttgaaac	ctagtaggcagaccagcagactttt	aaaagtctgctggtctgcctactag	649	673	25	I7	ttttttgaattcgctagctaggtcttga	CCGGTTCCTGCGTCAGCTCGAGG	1	SMN2
1650	ctaccaactggtcggggtttgaaacaaaaagtctgctggtctgcctactattttttgaattcgctagctaggtcttgaCCGGTTCCTGCGTCAGCTCGAGG	101	ctaccaactggtcggggtttgaaac	tagtaggcagaccagcagacttttt	aaaaagtctgctggtctgcctacta	650	674	25	I7	ttttttgaattcgctagctaggtcttga	CCGGTTCCTGCGTCAGCTCGAGG	1	SMN2
1651	ctaccaactggtcggggtttgaaacaaaaaagtctgctggtctgcctactttttttgaattcgctagctaggtcttgaCCGGTTCCTGCGTCAGCTCGAGG	101	ctaccaactggtcggggtttgaaac	agtaggcagaccagcagactttttt	aaaaaagtctgctggtctgcctact	651	675	25	I7	ttttttgaattcgctagctaggtcttga	CCGGTTCCTGCGTCAGCTCGAGG	1	SMN2
1652	ctaccaactggtcggggtttgaaacaaaaaaagtctgctggtctgcctacttttttgaattcgctagctaggtcttgaCCGGTTCCTGCGTCAGCTCGAGG	101	ctaccaactggtcggggtttgaaac	gtaggcagaccagcagacttttttt	aaaaaaagtctgctggtctgcctac	652	676	25	I7	ttttttgaattcgctagctaggtcttga	CCGGTTCCTGCGTCAGCTCGAGG	1	SMN2
1653	ctaccaactggtcggggtttgaaacaaaaaaaagtctgctggtctgcctattttttgaattcgctagctaggtcttgaCCGGTTCCTGCGTCAGCTCGAGG	101	ctaccaactggtcggggtttgaaac	taggcagaccagcagactttttttt	aaaaaaaagtctgctggtctgccta	653	677	25	I7	ttttttgaattcgctagctaggtcttga	CCGGTTCCTGCGTCAGCTCGAGG	1	SMN2
1654	ctaccaactggtcggggtttgaaactaaaaaaaagtctgctggtctgcctttttttgaattcgctagctaggtcttgaCCGGTTCCTGCGTCAGCTCGAGG	101	ctaccaactggtcggggtttgaaac	aggcagaccagcagactttttttta	taaaaaaaagtctgctggtctgcct	654	678	25	I7	ttttttgaattcgctagctaggtcttga	CCGGTTCCTGCGTCAGCTCGAGG	1	SMN2
1655	ctaccaactggtcggggtttgaaacataaaaaaaagtctgctggtctgccttttttgaattcgctagctaggtcttgaCCGGTTCCTGCGTCAGCTCGAGG	101	ctaccaactggtcggggtttgaaac	ggcagaccagcagacttttttttat	ataaaaaaaagtctgctggtctgcc	655	679	25	I7	ttttttgaattcgctagctaggtcttga	CCGGTTCCTGCGTCAGCTCGAGG	1	SMN2
1656	ctaccaactggtcggggtttgaaacaataaaaaaaagtctgctggtctgcttttttgaattcgctagctaggtcttgaCCGGTTCCTGCGTCAGCTCGAGG	101	ctaccaactggtcggggtttgaaac	gcagaccagcagacttttttttatt	aataaaaaaaagtctgctggtctgc	656	680	25	I7	ttttttgaattcgctagctaggtcttga	CCGGTTCCTGCGTCAGCTCGAGG	1	SMN2
1657	ctaccaactggtcggggtttgaaaccaataaaaaaaagtctgctggtctgttttttgaattcgctagctaggtcttgaCCGGTTCCTGCGTCAGCTCGAGG	101	ctaccaactggtcggggtttgaaac	cagaccagcagacttttttttattg	caataaaaaaaagtctgctggtctg	657	681	25	I7	ttttttgaattcgctagctaggtcttga	CCGGTTCCTGCGTCAGCTCGAGG	1	SMN2
1658	ctaccaactggtcggggtttgaaacacaataaaaaaaagtctgctggtctttttttgaattcgctagctaggtcttgaCCGGTTCCTGCGTCAGCTCGAGG	101	ctaccaactggtcggggtttgaaac	agaccagcagacttttttttattgt	acaataaaaaaaagtctgctggtct	658	682	25	I7	ttttttgaattcgctagctaggtcttga	CCGGTTCCTGCGTCAGCTCGAGG	1	SMN2
1659	ctaccaactggtcggggtttgaaaccacaataaaaaaaagtctgctggtcttttttgaattcgctagctaggtcttgaCCGGTTCCTGCGTCAGCTCGAGG	101	ctaccaactggtcggggtttgaaac	gaccagcagacttttttttattgtg	cacaataaaaaaaagtctgctggtc	659	683	25	I7	ttttttgaattcgctagctaggtcttga	CCGGTTCCTGCGTCAGCTCGAGG	1	SMN2
1660	ctaccaactggtcggggtttgaaactcacaataaaaaaaagtctgctggtttttttgaattcgctagctaggtcttgaCCGGTTCCTGCGTCAGCTCGAGG	101	ctaccaactggtcggggtttgaaac	accagcagacttttttttattgtga	tcacaataaaaaaaagtctgctggt	660	684	25	I7	ttttttgaattcgctagctaggtcttga	CCGGTTCCTGCGTCAGCTCGAGG	1	SMN2
1661	ctaccaactggtcggggtttgaaacatcacaataaaaaaaagtctgctggttttttgaattcgctagctaggtcttgaCCGGTTCCTGCGTCAGCTCGAGG	101	ctaccaactggtcggggtttgaaac	ccagcagacttttttttattgtgat	atcacaataaaaaaaagtctgctgg	661	685	25	I7	ttttttgaattcgctagctaggtcttga	CCGGTTCCTGCGTCAGCTCGAGG	1	SMN2
1662	ctaccaactggtcggggtttgaaactatcacaataaaaaaaagtctgctgttttttgaattcgctagctaggtcttgaCCGGTTCCTGCGTCAGCTCGAGG	101	ctaccaactggtcggggtttgaaac	cagcagacttttttttattgtgata	tatcacaataaaaaaaagtctgctg	662	686	25	I7	ttttttgaattcgctagctaggtcttga	CCGGTTCCTGCGTCAGCTCGAGG	1	SMN2
1663	ctaccaactggtcggggtttgaaacatatcacaataaaaaaaagtctgctttttttgaattcgctagctaggtcttgaCCGGTTCCTGCGTCAGCTCGAGG	101	ctaccaactggtcggggtttgaaac	agcagacttttttttattgtgatat	atatcacaataaaaaaaagtctgct	663	687	25	I7	ttttttgaattcgctagctaggtcttga	CCGGTTCCTGCGTCAGCTCGAGG	1	SMN2
1664	ctaccaactggtcggggtttgaaaccatatcacaataaaaaaaagtctgcttttttgaattcgctagctaggtcttgaCCGGTTCCTGCGTCAGCTCGAGG	101	ctaccaactggtcggggtttgaaac	gcagacttttttttattgtgatatg	catatcacaataaaaaaaagtctgc	664	688	25	I7	ttttttgaattcgctagctaggtcttga	CCGGTTCCTGCGTCAGCTCGAGG	1	SMN2
1665	ctaccaactggtcggggtttgaaacccatatcacaataaaaaaaagtctgttttttgaattcgctagctaggtcttgaCCGGTTCCTGCGTCAGCTCGAGG	101	ctaccaactggtcggggtttgaaac	cagacttttttttattgtgatatgg	ccatatcacaataaaaaaaagtctg	665	689	25	I7	ttttttgaattcgctagctaggtcttga	CCGGTTCCTGCGTCAGCTCGAGG	1	SMN2
1666	ctaccaactggtcggggtttgaaaccccatatcacaataaaaaaaagtctttttttgaattcgctagctaggtcttgaCCGGTTCCTGCGTCAGCTCGAGG	101	ctaccaactggtcggggtttgaaac	agacttttttttattgtgatatggg	cccatatcacaataaaaaaaagtct	666	690	25	I7	ttttttgaattcgctagctaggtcttga	CCGGTTCCTGCGTCAGCTCGAGG	1	SMN2
1667	ctaccaactggtcggggtttgaaactcccatatcacaataaaaaaaagtcttttttgaattcgctagctaggtcttgaCCGGTTCCTGCGTCAGCTCGAGG	101	ctaccaactggtcggggtttgaaac	gacttttttttattgtgatatggga	tcccatatcacaataaaaaaaagtc	667	691	25	I7	ttttttgaattcgctagctaggtcttga	CCGGTTCCTGCGTCAGCTCGAGG	1	SMN2
1668	ctaccaactggtcggggtttgaaacatcccatatcacaataaaaaaaagtttttttgaattcgctagctaggtcttgaCCGGTTCCTGCGTCAGCTCGAGG	101	ctaccaactggtcggggtttgaaac	acttttttttattgtgatatgggat	atcccatatcacaataaaaaaaagt	668	692	25	I7	ttttttgaattcgctagctaggtcttga	CCGGTTCCTGCGTCAGCTCGAGG	1	SMN2
1669	ctaccaactggtcggggtttgaaactatcccatatcacaataaaaaaaagttttttgaattcgctagctaggtcttgaCCGGTTCCTGCGTCAGCTCGAGG	101	ctaccaactggtcggggtttgaaac	cttttttttattgtgatatgggata	tatcccatatcacaataaaaaaaag	669	693	25	I7	ttttttgaattcgctagctaggtcttga	CCGGTTCCTGCGTCAGCTCGAGG	1	SMN2
1670	ctaccaactggtcggggtttgaaacttatcccatatcacaataaaaaaaattttttgaattcgctagctaggtcttgaCCGGTTCCTGCGTCAGCTCGAGG	101	ctaccaactggtcggggtttgaaac	ttttttttattgtgatatgggataa	ttatcccatatcacaataaaaaaaa	670	694	25	I7	ttttttgaattcgctagctaggtcttga	CCGGTTCCTGCGTCAGCTCGAGG	1	SMN2
1671	ctaccaactggtcggggtttgaaacgttatcccatatcacaataaaaaaattttttgaattcgctagctaggtcttgaCCGGTTCCTGCGTCAGCTCGAGG	101	ctaccaactggtcggggtttgaaac	tttttttattgtgatatgggataac	gttatcccatatcacaataaaaaaa	671	695	25	I7	ttttttgaattcgctagctaggtcttga	CCGGTTCCTGCGTCAGCTCGAGG	1	SMN2
1672	ctaccaactggtcggggtttgaaacggttatcccatatcacaataaaaaattttttgaattcgctagctaggtcttgaCCGGTTCCTGCGTCAGCTCGAGG	101	ctaccaactggtcggggtttgaaac	ttttttattgtgatatgggataacc	ggttatcccatatcacaataaaaaa	672	696	25	I7	ttttttgaattcgctagctaggtcttga	CCGGTTCCTGCGTCAGCTCGAGG	1	SMN2
1673	ctaccaactggtcggggtttgaaacaggttatcccatatcacaataaaaattttttgaattcgctagctaggtcttgaCCGGTTCCTGCGTCAGCTCGAGG	101	ctaccaactggtcggggtttgaaac	tttttattgtgatatgggataacct	aggttatcccatatcacaataaaaa	673	697	25	I7	ttttttgaattcgctagctaggtcttga	CCGGTTCCTGCGTCAGCTCGAGG	1	SMN2
1674	ctaccaactggtcggggtttgaaactaggttatcccatatcacaataaaattttttgaattcgctagctaggtcttgaCCGGTTCCTGCGTCAGCTCGAGG	101	ctaccaactggtcggggtttgaaac	ttttattgtgatatgggataaccta	taggttatcccatatcacaataaaa	674	698	25	I7	ttttttgaattcgctagctaggtcttga	CCGGTTCCTGCGTCAGCTCGAGG	1	SMN2
1675	ctaccaactggtcggggtttgaaacctaggttatcccatatcacaataaattttttgaattcgctagctaggtcttgaCCGGTTCCTGCGTCAGCTCGAGG	101	ctaccaactggtcggggtttgaaac	tttattgtgatatgggataacctag	ctaggttatcccatatcacaataaa	675	699	25	I7	ttttttgaattcgctagctaggtcttga	CCGGTTCCTGCGTCAGCTCGAGG	1	SMN2
1676	ctaccaactggtcggggtttgaaaccctaggttatcccatatcacaataattttttgaattcgctagctaggtcttgaCCGGTTCCTGCGTCAGCTCGAGG	101	ctaccaactggtcggggtttgaaac	ttattgtgatatgggataacctagg	cctaggttatcccatatcacaataa	676	700	25	I7	ttttttgaattcgctagctaggtcttga	CCGGTTCCTGCGTCAGCTCGAGG	1	SMN2
1677	ctaccaactggtcggggtttgaaacgcctaggttatcccatatcacaatattttttgaattcgctagctaggtcttgaCCGGTTCCTGCGTCAGCTCGAGG	101	ctaccaactggtcggggtttgaaac	tattgtgatatgggataacctaggc	gcctaggttatcccatatcacaata	677	701	25	I7	ttttttgaattcgctagctaggtcttga	CCGGTTCCTGCGTCAGCTCGAGG	1	SMN2
1678	ctaccaactggtcggggtttgaaactgcctaggttatcccatatcacaatttttttgaattcgctagctaggtcttgaCCGGTTCCTGCGTCAGCTCGAGG	101	ctaccaactggtcggggtttgaaac	attgtgatatgggataacctaggca	tgcctaggttatcccatatcacaat	678	702	25	I7	ttttttgaattcgctagctaggtcttga	CCGGTTCCTGCGTCAGCTCGAGG	1	SMN2
1679	ctaccaactggtcggggtttgaaacatgcctaggttatcccatatcacaattttttgaattcgctagctaggtcttgaCCGGTTCCTGCGTCAGCTCGAGG	101	ctaccaactggtcggggtttgaaac	ttgtgatatgggataacctaggcat	atgcctaggttatcccatatcacaa	679	703	25	I7	ttttttgaattcgctagctaggtcttga	CCGGTTCCTGCGTCAGCTCGAGG	1	SMN2
1680	ctaccaactggtcggggtttgaaactatgcctaggttatcccatatcacattttttgaattcgctagctaggtcttgaCCGGTTCCTGCGTCAGCTCGAGG	101	ctaccaactggtcggggtttgaaac	tgtgatatgggataacctaggcata	tatgcctaggttatcccatatcaca	680	704	25	I7	ttttttgaattcgctagctaggtcttga	CCGGTTCCTGCGTCAGCTCGAGG	1	SMN2
1681	ctaccaactggtcggggtttgaaacgtatgcctaggttatcccatatcacttttttgaattcgctagctaggtcttgaCCGGTTCCTGCGTCAGCTCGAGG	101	ctaccaactggtcggggtttgaaac	gtgatatgggataacctaggcatac	gtatgcctaggttatcccatatcac	681	705	25	I7	ttttttgaattcgctagctaggtcttga	CCGGTTCCTGCGTCAGCTCGAGG	1	SMN2
1682	ctaccaactggtcggggtttgaaacagtatgcctaggttatcccatatcattttttgaattcgctagctaggtcttgaCCGGTTCCTGCGTCAGCTCGAGG	101	ctaccaactggtcggggtttgaaac	tgatatgggataacctaggcatact	agtatgcctaggttatcccatatca	682	706	25	I7	ttttttgaattcgctagctaggtcttga	CCGGTTCCTGCGTCAGCTCGAGG	1	SMN2
1683	ctaccaactggtcggggtttgaaaccagtatgcctaggttatcccatatcttttttgaattcgctagctaggtcttgaCCGGTTCCTGCGTCAGCTCGAGG	101	ctaccaactggtcggggtttgaaac	gatatgggataacctaggcatactg	cagtatgcctaggttatcccatatc	683	707	25	I7	ttttttgaattcgctagctaggtcttga	CCGGTTCCTGCGTCAGCTCGAGG	1	SMN2
1684	ctaccaactggtcggggtttgaaacgcagtatgcctaggttatcccatatttttttgaattcgctagctaggtcttgaCCGGTTCCTGCGTCAGCTCGAGG	101	ctaccaactggtcggggtttgaaac	atatgggataacctaggcatactgc	gcagtatgcctaggttatcccatat	684	708	25	I7	ttttttgaattcgctagctaggtcttga	CCGGTTCCTGCGTCAGCTCGAGG	1	SMN2
1685	ctaccaactggtcggggtttgaaactgcagtatgcctaggttatcccatattttttgaattcgctagctaggtcttgaCCGGTTCCTGCGTCAGCTCGAGG	101	ctaccaactggtcggggtttgaaac	tatgggataacctaggcatactgca	tgcagtatgcctaggttatcccata	685	709	25	I7	ttttttgaattcgctagctaggtcttga	CCGGTTCCTGCGTCAGCTCGAGG	1	SMN2
1686	ctaccaactggtcggggtttgaaacgtgcagtatgcctaggttatcccatttttttgaattcgctagctaggtcttgaCCGGTTCCTGCGTCAGCTCGAGG	101	ctaccaactggtcggggtttgaaac	atgggataacctaggcatactgcac	gtgcagtatgcctaggttatcccat	686	710	25	I7	ttttttgaattcgctagctaggtcttga	CCGGTTCCTGCGTCAGCTCGAGG	1	SMN2
1687	ctaccaactggtcggggtttgaaacagtgcagtatgcctaggttatcccattttttgaattcgctagctaggtcttgaCCGGTTCCTGCGTCAGCTCGAGG	101	ctaccaactggtcggggtttgaaac	tgggataacctaggcatactgcact	agtgcagtatgcctaggttatccca	687	711	25	I7	ttttttgaattcgctagctaggtcttga	CCGGTTCCTGCGTCAGCTCGAGG	1	SMN2
1688	ctaccaactggtcggggtttgaaaccagtgcagtatgcctaggttatcccttttttgaattcgctagctaggtcttgaCCGGTTCCTGCGTCAGCTCGAGG	101	ctaccaactggtcggggtttgaaac	gggataacctaggcatactgcactg	cagtgcagtatgcctaggttatccc	688	712	25	I7	ttttttgaattcgctagctaggtcttga	CCGGTTCCTGCGTCAGCTCGAGG	1	SMN2
1689	ctaccaactggtcggggtttgaaacacagtgcagtatgcctaggttatccttttttgaattcgctagctaggtcttgaCCGGTTCCTGCGTCAGCTCGAGG	101	ctaccaactggtcggggtttgaaac	ggataacctaggcatactgcactgt	acagtgcagtatgcctaggttatcc	689	713	25	I7	ttttttgaattcgctagctaggtcttga	CCGGTTCCTGCGTCAGCTCGAGG	1	SMN2
1690	ctaccaactggtcggggtttgaaactacagtgcagtatgcctaggttatcttttttgaattcgctagctaggtcttgaCCGGTTCCTGCGTCAGCTCGAGG	101	ctaccaactggtcggggtttgaaac	gataacctaggcatactgcactgta	tacagtgcagtatgcctaggttatc	690	714	25	I7	ttttttgaattcgctagctaggtcttga	CCGGTTCCTGCGTCAGCTCGAGG	1	SMN2
1691	ctaccaactggtcggggtttgaaacgtacagtgcagtatgcctaggttatttttttgaattcgctagctaggtcttgaCCGGTTCCTGCGTCAGCTCGAGG	101	ctaccaactggtcggggtttgaaac	ataacctaggcatactgcactgtac	gtacagtgcagtatgcctaggttat	691	715	25	I7	ttttttgaattcgctagctaggtcttga	CCGGTTCCTGCGTCAGCTCGAGG	1	SMN2
1692	ctaccaactggtcggggtttgaaactgtacagtgcagtatgcctaggttattttttgaattcgctagctaggtcttgaCCGGTTCCTGCGTCAGCTCGAGG	101	ctaccaactggtcggggtttgaaac	taacctaggcatactgcactgtaca	tgtacagtgcagtatgcctaggtta	692	716	25	I7	ttttttgaattcgctagctaggtcttga	CCGGTTCCTGCGTCAGCTCGAGG	1	SMN2
1693	ctaccaactggtcggggtttgaaacgtgtacagtgcagtatgcctaggttttttttgaattcgctagctaggtcttgaCCGGTTCCTGCGTCAGCTCGAGG	101	ctaccaactggtcggggtttgaaac	aacctaggcatactgcactgtacac	gtgtacagtgcagtatgcctaggtt	693	717	25	I7	ttttttgaattcgctagctaggtcttga	CCGGTTCCTGCGTCAGCTCGAGG	1	SMN2
1694	ctaccaactggtcggggtttgaaacagtgtacagtgcagtatgcctaggtttttttgaattcgctagctaggtcttgaCCGGTTCCTGCGTCAGCTCGAGG	101	ctaccaactggtcggggtttgaaac	acctaggcatactgcactgtacact	agtgtacagtgcagtatgcctaggt	694	718	25	I7	ttttttgaattcgctagctaggtcttga	CCGGTTCCTGCGTCAGCTCGAGG	1	SMN2
1695	ctaccaactggtcggggtttgaaacgagtgtacagtgcagtatgcctaggttttttgaattcgctagctaggtcttgaCCGGTTCCTGCGTCAGCTCGAGG	101	ctaccaactggtcggggtttgaaac	cctaggcatactgcactgtacactc	gagtgtacagtgcagtatgcctagg	695	719	25	I7	ttttttgaattcgctagctaggtcttga	CCGGTTCCTGCGTCAGCTCGAGG	1	SMN2
1696	ctaccaactggtcggggtttgaaacagagtgtacagtgcagtatgcctagttttttgaattcgctagctaggtcttgaCCGGTTCCTGCGTCAGCTCGAGG	101	ctaccaactggtcggggtttgaaac	ctaggcatactgcactgtacactct	agagtgtacagtgcagtatgcctag	696	720	25	I7	ttttttgaattcgctagctaggtcttga	CCGGTTCCTGCGTCAGCTCGAGG	1	SMN2
1697	ctaccaactggtcggggtttgaaaccagagtgtacagtgcagtatgcctattttttgaattcgctagctaggtcttgaCCGGTTCCTGCGTCAGCTCGAGG	101	ctaccaactggtcggggtttgaaac	taggcatactgcactgtacactctg	cagagtgtacagtgcagtatgccta	697	721	25	I7	ttttttgaattcgctagctaggtcttga	CCGGTTCCTGCGTCAGCTCGAGG	1	SMN2
1698	ctaccaactggtcggggtttgaaactcagagtgtacagtgcagtatgcctttttttgaattcgctagctaggtcttgaCCGGTTCCTGCGTCAGCTCGAGG	101	ctaccaactggtcggggtttgaaac	aggcatactgcactgtacactctga	tcagagtgtacagtgcagtatgcct	698	722	25	I7	ttttttgaattcgctagctaggtcttga	CCGGTTCCTGCGTCAGCTCGAGG	1	SMN2
1699	ctaccaactggtcggggtttgaaacgtcagagtgtacagtgcagtatgccttttttgaattcgctagctaggtcttgaCCGGTTCCTGCGTCAGCTCGAGG	101	ctaccaactggtcggggtttgaaac	ggcatactgcactgtacactctgac	gtcagagtgtacagtgcagtatgcc	699	723	25	I7	ttttttgaattcgctagctaggtcttga	CCGGTTCCTGCGTCAGCTCGAGG	1	SMN2
1700	ctaccaactggtcggggtttgaaactgtcagagtgtacagtgcagtatgcttttttgaattcgctagctaggtcttgaCCGGTTCCTGCGTCAGCTCGAGG	101	ctaccaactggtcggggtttgaaac	gcatactgcactgtacactctgaca	tgtcagagtgtacagtgcagtatgc	700	724	25	I7	ttttttgaattcgctagctaggtcttga	CCGGTTCCTGCGTCAGCTCGAGG	1	SMN2
1701	ctaccaactggtcggggtttgaaacatgtcagagtgtacagtgcagtatgttttttgaattcgctagctaggtcttgaCCGGTTCCTGCGTCAGCTCGAGG	101	ctaccaactggtcggggtttgaaac	catactgcactgtacactctgacat	atgtcagagtgtacagtgcagtatg	701	725	25	I7	ttttttgaattcgctagctaggtcttga	CCGGTTCCTGCGTCAGCTCGAGG	1	SMN2
1702	ctaccaactggtcggggtttgaaactatgtcagagtgtacagtgcagtatttttttgaattcgctagctaggtcttgaCCGGTTCCTGCGTCAGCTCGAGG	101	ctaccaactggtcggggtttgaaac	atactgcactgtacactctgacata	tatgtcagagtgtacagtgcagtat	702	726	25	I7	ttttttgaattcgctagctaggtcttga	CCGGTTCCTGCGTCAGCTCGAGG	1	SMN2
1703	ctaccaactggtcggggtttgaaacatatgtcagagtgtacagtgcagtattttttgaattcgctagctaggtcttgaCCGGTTCCTGCGTCAGCTCGAGG	101	ctaccaactggtcggggtttgaaac	tactgcactgtacactctgacatat	atatgtcagagtgtacagtgcagta	703	727	25	I7	ttttttgaattcgctagctaggtcttga	CCGGTTCCTGCGTCAGCTCGAGG	1	SMN2
1704	ctaccaactggtcggggtttgaaaccatatgtcagagtgtacagtgcagtttttttgaattcgctagctaggtcttgaCCGGTTCCTGCGTCAGCTCGAGG	101	ctaccaactggtcggggtttgaaac	actgcactgtacactctgacatatg	catatgtcagagtgtacagtgcagt	704	728	25	I7	ttttttgaattcgctagctaggtcttga	CCGGTTCCTGCGTCAGCTCGAGG	1	SMN2
1705	ctaccaactggtcggggtttgaaactcatatgtcagagtgtacagtgcagttttttgaattcgctagctaggtcttgaCCGGTTCCTGCGTCAGCTCGAGG	101	ctaccaactggtcggggtttgaaac	ctgcactgtacactctgacatatga	tcatatgtcagagtgtacagtgcag	705	729	25	I7	ttttttgaattcgctagctaggtcttga	CCGGTTCCTGCGTCAGCTCGAGG	1	SMN2
1706	ctaccaactggtcggggtttgaaacttcatatgtcagagtgtacagtgcattttttgaattcgctagctaggtcttgaCCGGTTCCTGCGTCAGCTCGAGG	101	ctaccaactggtcggggtttgaaac	tgcactgtacactctgacatatgaa	ttcatatgtcagagtgtacagtgca	706	730	25	I7	ttttttgaattcgctagctaggtcttga	CCGGTTCCTGCGTCAGCTCGAGG	1	SMN2
1707	ctaccaactggtcggggtttgaaaccttcatatgtcagagtgtacagtgcttttttgaattcgctagctaggtcttgaCCGGTTCCTGCGTCAGCTCGAGG	101	ctaccaactggtcggggtttgaaac	gcactgtacactctgacatatgaag	cttcatatgtcagagtgtacagtgc	707	731	25	I7	ttttttgaattcgctagctaggtcttga	CCGGTTCCTGCGTCAGCTCGAGG	1	SMN2
1708	ctaccaactggtcggggtttgaaacacttcatatgtcagagtgtacagtgttttttgaattcgctagctaggtcttgaCCGGTTCCTGCGTCAGCTCGAGG	101	ctaccaactggtcggggtttgaaac	cactgtacactctgacatatgaagt	acttcatatgtcagagtgtacagtg	708	732	25	I7	ttttttgaattcgctagctaggtcttga	CCGGTTCCTGCGTCAGCTCGAGG	1	SMN2
1709	ctaccaactggtcggggtttgaaaccacttcatatgtcagagtgtacagtttttttgaattcgctagctaggtcttgaCCGGTTCCTGCGTCAGCTCGAGG	101	ctaccaactggtcggggtttgaaac	actgtacactctgacatatgaagtg	cacttcatatgtcagagtgtacagt	709	733	25	I7	ttttttgaattcgctagctaggtcttga	CCGGTTCCTGCGTCAGCTCGAGG	1	SMN2
1710	ctaccaactggtcggggtttgaaacgcacttcatatgtcagagtgtacagttttttgaattcgctagctaggtcttgaCCGGTTCCTGCGTCAGCTCGAGG	101	ctaccaactggtcggggtttgaaac	ctgtacactctgacatatgaagtgc	gcacttcatatgtcagagtgtacag	710	734	25	I7	ttttttgaattcgctagctaggtcttga	CCGGTTCCTGCGTCAGCTCGAGG	1	SMN2
1711	ctaccaactggtcggggtttgaaacagcacttcatatgtcagagtgtacattttttgaattcgctagctaggtcttgaCCGGTTCCTGCGTCAGCTCGAGG	101	ctaccaactggtcggggtttgaaac	tgtacactctgacatatgaagtgct	agcacttcatatgtcagagtgtaca	711	735	25	I7	ttttttgaattcgctagctaggtcttga	CCGGTTCCTGCGTCAGCTCGAGG	1	SMN2
1712	ctaccaactggtcggggtttgaaacgagcacttcatatgtcagagtgtacttttttgaattcgctagctaggtcttgaCCGGTTCCTGCGTCAGCTCGAGG	101	ctaccaactggtcggggtttgaaac	gtacactctgacatatgaagtgctc	gagcacttcatatgtcagagtgtac	712	736	25	I7	ttttttgaattcgctagctaggtcttga	CCGGTTCCTGCGTCAGCTCGAGG	1	SMN2
1713	ctaccaactggtcggggtttgaaacagagcacttcatatgtcagagtgtattttttgaattcgctagctaggtcttgaCCGGTTCCTGCGTCAGCTCGAGG	101	ctaccaactggtcggggtttgaaac	tacactctgacatatgaagtgctct	agagcacttcatatgtcagagtgta	713	737	25	I7	ttttttgaattcgctagctaggtcttga	CCGGTTCCTGCGTCAGCTCGAGG	1	SMN2
1714	ctaccaactggtcggggtttgaaactagagcacttcatatgtcagagtgtttttttgaattcgctagctaggtcttgaCCGGTTCCTGCGTCAGCTCGAGG	101	ctaccaactggtcggggtttgaaac	acactctgacatatgaagtgctcta	tagagcacttcatatgtcagagtgt	714	738	25	I7	ttttttgaattcgctagctaggtcttga	CCGGTTCCTGCGTCAGCTCGAGG	1	SMN2
1715	ctaccaactggtcggggtttgaaacctagagcacttcatatgtcagagtgttttttgaattcgctagctaggtcttgaCCGGTTCCTGCGTCAGCTCGAGG	101	ctaccaactggtcggggtttgaaac	cactctgacatatgaagtgctctag	ctagagcacttcatatgtcagagtg	715	739	25	I7	ttttttgaattcgctagctaggtcttga	CCGGTTCCTGCGTCAGCTCGAGG	1	SMN2
1716	ctaccaactggtcggggtttgaaacactagagcacttcatatgtcagagtttttttgaattcgctagctaggtcttgaCCGGTTCCTGCGTCAGCTCGAGG	101	ctaccaactggtcggggtttgaaac	actctgacatatgaagtgctctagt	actagagcacttcatatgtcagagt	716	740	25	I7	ttttttgaattcgctagctaggtcttga	CCGGTTCCTGCGTCAGCTCGAGG	1	SMN2
1717	ctaccaactggtcggggtttgaaacgactagagcacttcatatgtcagagttttttgaattcgctagctaggtcttgaCCGGTTCCTGCGTCAGCTCGAGG	101	ctaccaactggtcggggtttgaaac	ctctgacatatgaagtgctctagtc	gactagagcacttcatatgtcagag	717	741	25	I7	ttttttgaattcgctagctaggtcttga	CCGGTTCCTGCGTCAGCTCGAGG	1	SMN2
1718	ctaccaactggtcggggtttgaaactgactagagcacttcatatgtcagattttttgaattcgctagctaggtcttgaCCGGTTCCTGCGTCAGCTCGAGG	101	ctaccaactggtcggggtttgaaac	tctgacatatgaagtgctctagtca	tgactagagcacttcatatgtcaga	718	742	25	I7	ttttttgaattcgctagctaggtcttga	CCGGTTCCTGCGTCAGCTCGAGG	1	SMN2
1719	ctaccaactggtcggggtttgaaacttgactagagcacttcatatgtcagttttttgaattcgctagctaggtcttgaCCGGTTCCTGCGTCAGCTCGAGG	101	ctaccaactggtcggggtttgaaac	ctgacatatgaagtgctctagtcaa	ttgactagagcacttcatatgtcag	719	743	25	I7	ttttttgaattcgctagctaggtcttga	CCGGTTCCTGCGTCAGCTCGAGG	1	SMN2
1720	ctaccaactggtcggggtttgaaaccttgactagagcacttcatatgtcattttttgaattcgctagctaggtcttgaCCGGTTCCTGCGTCAGCTCGAGG	101	ctaccaactggtcggggtttgaaac	tgacatatgaagtgctctagtcaag	cttgactagagcacttcatatgtca	720	744	25	I7	ttttttgaattcgctagctaggtcttga	CCGGTTCCTGCGTCAGCTCGAGG	1	SMN2
1721	ctaccaactggtcggggtttgaaacacttgactagagcacttcatatgtcttttttgaattcgctagctaggtcttgaCCGGTTCCTGCGTCAGCTCGAGG	101	ctaccaactggtcggggtttgaaac	gacatatgaagtgctctagtcaagt	acttgactagagcacttcatatgtc	721	745	25	I7	ttttttgaattcgctagctaggtcttga	CCGGTTCCTGCGTCAGCTCGAGG	1	SMN2
1722	ctaccaactggtcggggtttgaaacaacttgactagagcacttcatatgtttttttgaattcgctagctaggtcttgaCCGGTTCCTGCGTCAGCTCGAGG	101	ctaccaactggtcggggtttgaaac	acatatgaagtgctctagtcaagtt	aacttgactagagcacttcatatgt	722	746	25	I7	ttttttgaattcgctagctaggtcttga	CCGGTTCCTGCGTCAGCTCGAGG	1	SMN2
1723	ctaccaactggtcggggtttgaaacaaacttgactagagcacttcatatgttttttgaattcgctagctaggtcttgaCCGGTTCCTGCGTCAGCTCGAGG	101	ctaccaactggtcggggtttgaaac	catatgaagtgctctagtcaagttt	aaacttgactagagcacttcatatg	723	747	25	I7	ttttttgaattcgctagctaggtcttga	CCGGTTCCTGCGTCAGCTCGAGG	1	SMN2
1724	ctaccaactggtcggggtttgaaactaaacttgactagagcacttcatatttttttgaattcgctagctaggtcttgaCCGGTTCCTGCGTCAGCTCGAGG	101	ctaccaactggtcggggtttgaaac	atatgaagtgctctagtcaagttta	taaacttgactagagcacttcatat	724	748	25	I7	ttttttgaattcgctagctaggtcttga	CCGGTTCCTGCGTCAGCTCGAGG	1	SMN2
1725	ctaccaactggtcggggtttgaaacttaaacttgactagagcacttcatattttttgaattcgctagctaggtcttgaCCGGTTCCTGCGTCAGCTCGAGG	101	ctaccaactggtcggggtttgaaac	tatgaagtgctctagtcaagtttaa	ttaaacttgactagagcacttcata	725	749	25	I7	ttttttgaattcgctagctaggtcttga	CCGGTTCCTGCGTCAGCTCGAGG	1	SMN2
1726	ctaccaactggtcggggtttgaaacgttaaacttgactagagcacttcatttttttgaattcgctagctaggtcttgaCCGGTTCCTGCGTCAGCTCGAGG	101	ctaccaactggtcggggtttgaaac	atgaagtgctctagtcaagtttaac	gttaaacttgactagagcacttcat	726	750	25	I7	ttttttgaattcgctagctaggtcttga	CCGGTTCCTGCGTCAGCTCGAGG	1	SMN2
1727	ctaccaactggtcggggtttgaaacagttaaacttgactagagcacttcattttttgaattcgctagctaggtcttgaCCGGTTCCTGCGTCAGCTCGAGG	101	ctaccaactggtcggggtttgaaac	tgaagtgctctagtcaagtttaact	agttaaacttgactagagcacttca	727	751	25	I7	ttttttgaattcgctagctaggtcttga	CCGGTTCCTGCGTCAGCTCGAGG	1	SMN2
1728	ctaccaactggtcggggtttgaaaccagttaaacttgactagagcacttcttttttgaattcgctagctaggtcttgaCCGGTTCCTGCGTCAGCTCGAGG	101	ctaccaactggtcggggtttgaaac	gaagtgctctagtcaagtttaactg	cagttaaacttgactagagcacttc	728	752	25	I7	ttttttgaattcgctagctaggtcttga	CCGGTTCCTGCGTCAGCTCGAGG	1	SMN2
1729	ctaccaactggtcggggtttgaaacccagttaaacttgactagagcacttttttttgaattcgctagctaggtcttgaCCGGTTCCTGCGTCAGCTCGAGG	101	ctaccaactggtcggggtttgaaac	aagtgctctagtcaagtttaactgg	ccagttaaacttgactagagcactt	729	753	25	I7	ttttttgaattcgctagctaggtcttga	CCGGTTCCTGCGTCAGCTCGAGG	1	SMN2
1730	ctaccaactggtcggggtttgaaacaccagttaaacttgactagagcactttttttgaattcgctagctaggtcttgaCCGGTTCCTGCGTCAGCTCGAGG	101	ctaccaactggtcggggtttgaaac	agtgctctagtcaagtttaactggt	accagttaaacttgactagagcact	730	754	25	I7	ttttttgaattcgctagctaggtcttga	CCGGTTCCTGCGTCAGCTCGAGG	1	SMN2
1731	ctaccaactggtcggggtttgaaaccaccagttaaacttgactagagcacttttttgaattcgctagctaggtcttgaCCGGTTCCTGCGTCAGCTCGAGG	101	ctaccaactggtcggggtttgaaac	gtgctctagtcaagtttaactggtg	caccagttaaacttgactagagcac	731	755	25	I7	ttttttgaattcgctagctaggtcttga	CCGGTTCCTGCGTCAGCTCGAGG	1	SMN2
1732	ctaccaactggtcggggtttgaaacacaccagttaaacttgactagagcattttttgaattcgctagctaggtcttgaCCGGTTCCTGCGTCAGCTCGAGG	101	ctaccaactggtcggggtttgaaac	tgctctagtcaagtttaactggtgt	acaccagttaaacttgactagagca	732	756	25	I7	ttttttgaattcgctagctaggtcttga	CCGGTTCCTGCGTCAGCTCGAGG	1	SMN2
1733	ctaccaactggtcggggtttgaaacgacaccagttaaacttgactagagcttttttgaattcgctagctaggtcttgaCCGGTTCCTGCGTCAGCTCGAGG	101	ctaccaactggtcggggtttgaaac	gctctagtcaagtttaactggtgtc	gacaccagttaaacttgactagagc	733	757	25	I7	ttttttgaattcgctagctaggtcttga	CCGGTTCCTGCGTCAGCTCGAGG	1	SMN2
1734	ctaccaactggtcggggtttgaaacggacaccagttaaacttgactagagttttttgaattcgctagctaggtcttgaCCGGTTCCTGCGTCAGCTCGAGG	101	ctaccaactggtcggggtttgaaac	ctctagtcaagtttaactggtgtcc	ggacaccagttaaacttgactagag	734	758	25	I7	ttttttgaattcgctagctaggtcttga	CCGGTTCCTGCGTCAGCTCGAGG	1	SMN2
1735	ctaccaactggtcggggtttgaaactggacaccagttaaacttgactagattttttgaattcgctagctaggtcttgaCCGGTTCCTGCGTCAGCTCGAGG	101	ctaccaactggtcggggtttgaaac	tctagtcaagtttaactggtgtcca	tggacaccagttaaacttgactaga	735	759	25	I7	ttttttgaattcgctagctaggtcttga	CCGGTTCCTGCGTCAGCTCGAGG	1	SMN2
1736	ctaccaactggtcggggtttgaaacgtggacaccagttaaacttgactagttttttgaattcgctagctaggtcttgaCCGGTTCCTGCGTCAGCTCGAGG	101	ctaccaactggtcggggtttgaaac	ctagtcaagtttaactggtgtccac	gtggacaccagttaaacttgactag	736	760	25	I7	ttttttgaattcgctagctaggtcttga	CCGGTTCCTGCGTCAGCTCGAGG	1	SMN2
1737	ctaccaactggtcggggtttgaaactgtggacaccagttaaacttgactattttttgaattcgctagctaggtcttgaCCGGTTCCTGCGTCAGCTCGAGG	101	ctaccaactggtcggggtttgaaac	tagtcaagtttaactggtgtccaca	tgtggacaccagttaaacttgacta	737	761	25	I7	ttttttgaattcgctagctaggtcttga	CCGGTTCCTGCGTCAGCTCGAGG	1	SMN2
1738	ctaccaactggtcggggtttgaaacctgtggacaccagttaaacttgactttttttgaattcgctagctaggtcttgaCCGGTTCCTGCGTCAGCTCGAGG	101	ctaccaactggtcggggtttgaaac	agtcaagtttaactggtgtccacag	ctgtggacaccagttaaacttgact	738	762	25	I7	ttttttgaattcgctagctaggtcttga	CCGGTTCCTGCGTCAGCTCGAGG	1	SMN2
1739	ctaccaactggtcggggtttgaaactctgtggacaccagttaaacttgacttttttgaattcgctagctaggtcttgaCCGGTTCCTGCGTCAGCTCGAGG	101	ctaccaactggtcggggtttgaaac	gtcaagtttaactggtgtccacaga	tctgtggacaccagttaaacttgac	739	763	25	I7	ttttttgaattcgctagctaggtcttga	CCGGTTCCTGCGTCAGCTCGAGG	1	SMN2
1740	ctaccaactggtcggggtttgaaacctctgtggacaccagttaaacttgattttttgaattcgctagctaggtcttgaCCGGTTCCTGCGTCAGCTCGAGG	101	ctaccaactggtcggggtttgaaac	tcaagtttaactggtgtccacagag	ctctgtggacaccagttaaacttga	740	764	25	I7	ttttttgaattcgctagctaggtcttga	CCGGTTCCTGCGTCAGCTCGAGG	1	SMN2
1741	ctaccaactggtcggggtttgaaaccctctgtggacaccagttaaacttgttttttgaattcgctagctaggtcttgaCCGGTTCCTGCGTCAGCTCGAGG	101	ctaccaactggtcggggtttgaaac	caagtttaactggtgtccacagagg	cctctgtggacaccagttaaacttg	741	765	25	I7	ttttttgaattcgctagctaggtcttga	CCGGTTCCTGCGTCAGCTCGAGG	1	SMN2
1742	ctaccaactggtcggggtttgaaactcctctgtggacaccagttaaacttttttttgaattcgctagctaggtcttgaCCGGTTCCTGCGTCAGCTCGAGG	101	ctaccaactggtcggggtttgaaac	aagtttaactggtgtccacagagga	tcctctgtggacaccagttaaactt	742	766	25	I7	ttttttgaattcgctagctaggtcttga	CCGGTTCCTGCGTCAGCTCGAGG	1	SMN2
1743	ctaccaactggtcggggtttgaaacgtcctctgtggacaccagttaaactttttttgaattcgctagctaggtcttgaCCGGTTCCTGCGTCAGCTCGAGG	101	ctaccaactggtcggggtttgaaac	agtttaactggtgtccacagaggac	gtcctctgtggacaccagttaaact	743	767	25	I7	ttttttgaattcgctagctaggtcttga	CCGGTTCCTGCGTCAGCTCGAGG	1	SMN2
1744	ctaccaactggtcggggtttgaaactgtcctctgtggacaccagttaaacttttttgaattcgctagctaggtcttgaCCGGTTCCTGCGTCAGCTCGAGG	101	ctaccaactggtcggggtttgaaac	gtttaactggtgtccacagaggaca	tgtcctctgtggacaccagttaaac	744	768	25	I7	ttttttgaattcgctagctaggtcttga	CCGGTTCCTGCGTCAGCTCGAGG	1	SMN2
1745	ctaccaactggtcggggtttgaaacatgtcctctgtggacaccagttaaattttttgaattcgctagctaggtcttgaCCGGTTCCTGCGTCAGCTCGAGG	101	ctaccaactggtcggggtttgaaac	tttaactggtgtccacagaggacat	atgtcctctgtggacaccagttaaa	745	769	25	I7	ttttttgaattcgctagctaggtcttga	CCGGTTCCTGCGTCAGCTCGAGG	1	SMN2
1746	ctaccaactggtcggggtttgaaaccatgtcctctgtggacaccagttaattttttgaattcgctagctaggtcttgaCCGGTTCCTGCGTCAGCTCGAGG	101	ctaccaactggtcggggtttgaaac	ttaactggtgtccacagaggacatg	catgtcctctgtggacaccagttaa	746	770	25	I7	ttttttgaattcgctagctaggtcttga	CCGGTTCCTGCGTCAGCTCGAGG	1	SMN2
1747	ctaccaactggtcggggtttgaaacccatgtcctctgtggacaccagttattttttgaattcgctagctaggtcttgaCCGGTTCCTGCGTCAGCTCGAGG	101	ctaccaactggtcggggtttgaaac	taactggtgtccacagaggacatgg	ccatgtcctctgtggacaccagtta	747	771	25	I7	ttttttgaattcgctagctaggtcttga	CCGGTTCCTGCGTCAGCTCGAGG	1	SMN2
1748	ctaccaactggtcggggtttgaaacaccatgtcctctgtggacaccagttttttttgaattcgctagctaggtcttgaCCGGTTCCTGCGTCAGCTCGAGG	101	ctaccaactggtcggggtttgaaac	aactggtgtccacagaggacatggt	accatgtcctctgtggacaccagtt	748	772	25	I7	ttttttgaattcgctagctaggtcttga	CCGGTTCCTGCGTCAGCTCGAGG	1	SMN2
1749	ctaccaactggtcggggtttgaaacaaccatgtcctctgtggacaccagtttttttgaattcgctagctaggtcttgaCCGGTTCCTGCGTCAGCTCGAGG	101	ctaccaactggtcggggtttgaaac	actggtgtccacagaggacatggtt	aaccatgtcctctgtggacaccagt	749	773	25	I7	ttttttgaattcgctagctaggtcttga	CCGGTTCCTGCGTCAGCTCGAGG	1	SMN2
1750	ctaccaactggtcggggtttgaaacaaaccatgtcctctgtggacaccagttttttgaattcgctagctaggtcttgaCCGGTTCCTGCGTCAGCTCGAGG	101	ctaccaactggtcggggtttgaaac	ctggtgtccacagaggacatggttt	aaaccatgtcctctgtggacaccag	750	774	25	I7	ttttttgaattcgctagctaggtcttga	CCGGTTCCTGCGTCAGCTCGAGG	1	SMN2
1751	ctaccaactggtcggggtttgaaactaaaccatgtcctctgtggacaccattttttgaattcgctagctaggtcttgaCCGGTTCCTGCGTCAGCTCGAGG	101	ctaccaactggtcggggtttgaaac	tggtgtccacagaggacatggttta	taaaccatgtcctctgtggacacca	751	775	25	I7	ttttttgaattcgctagctaggtcttga	CCGGTTCCTGCGTCAGCTCGAGG	1	SMN2
1752	ctaccaactggtcggggtttgaaacttaaaccatgtcctctgtggacaccttttttgaattcgctagctaggtcttgaCCGGTTCCTGCGTCAGCTCGAGG	101	ctaccaactggtcggggtttgaaac	ggtgtccacagaggacatggtttaa	ttaaaccatgtcctctgtggacacc	752	776	25	I7	ttttttgaattcgctagctaggtcttga	CCGGTTCCTGCGTCAGCTCGAGG	1	SMN2
1753	ctaccaactggtcggggtttgaaacgttaaaccatgtcctctgtggacacttttttgaattcgctagctaggtcttgaCCGGTTCCTGCGTCAGCTCGAGG	101	ctaccaactggtcggggtttgaaac	gtgtccacagaggacatggtttaac	gttaaaccatgtcctctgtggacac	753	777	25	I7	ttttttgaattcgctagctaggtcttga	CCGGTTCCTGCGTCAGCTCGAGG	1	SMN2
1754	ctaccaactggtcggggtttgaaacagttaaaccatgtcctctgtggacattttttgaattcgctagctaggtcttgaCCGGTTCCTGCGTCAGCTCGAGG	101	ctaccaactggtcggggtttgaaac	tgtccacagaggacatggtttaact	agttaaaccatgtcctctgtggaca	754	778	25	I7	ttttttgaattcgctagctaggtcttga	CCGGTTCCTGCGTCAGCTCGAGG	1	SMN2
1755	ctaccaactggtcggggtttgaaaccagttaaaccatgtcctctgtggacttttttgaattcgctagctaggtcttgaCCGGTTCCTGCGTCAGCTCGAGG	101	ctaccaactggtcggggtttgaaac	gtccacagaggacatggtttaactg	cagttaaaccatgtcctctgtggac	755	779	25	I7	ttttttgaattcgctagctaggtcttga	CCGGTTCCTGCGTCAGCTCGAGG	1	SMN2
1756	ctaccaactggtcggggtttgaaacccagttaaaccatgtcctctgtggattttttgaattcgctagctaggtcttgaCCGGTTCCTGCGTCAGCTCGAGG	101	ctaccaactggtcggggtttgaaac	tccacagaggacatggtttaactgg	ccagttaaaccatgtcctctgtgga	756	780	25	I7	ttttttgaattcgctagctaggtcttga	CCGGTTCCTGCGTCAGCTCGAGG	1	SMN2
1757	ctaccaactggtcggggtttgaaactccagttaaaccatgtcctctgtggttttttgaattcgctagctaggtcttgaCCGGTTCCTGCGTCAGCTCGAGG	101	ctaccaactggtcggggtttgaaac	ccacagaggacatggtttaactgga	tccagttaaaccatgtcctctgtgg	757	781	25	I7	ttttttgaattcgctagctaggtcttga	CCGGTTCCTGCGTCAGCTCGAGG	1	SMN2
1758	ctaccaactggtcggggtttgaaacttccagttaaaccatgtcctctgtgttttttgaattcgctagctaggtcttgaCCGGTTCCTGCGTCAGCTCGAGG	101	ctaccaactggtcggggtttgaaac	cacagaggacatggtttaactggaa	ttccagttaaaccatgtcctctgtg	758	782	25	I7	ttttttgaattcgctagctaggtcttga	CCGGTTCCTGCGTCAGCTCGAGG	1	SMN2
1759	ctaccaactggtcggggtttgaaacattccagttaaaccatgtcctctgtttttttgaattcgctagctaggtcttgaCCGGTTCCTGCGTCAGCTCGAGG	101	ctaccaactggtcggggtttgaaac	acagaggacatggtttaactggaat	attccagttaaaccatgtcctctgt	759	783	25	I7	ttttttgaattcgctagctaggtcttga	CCGGTTCCTGCGTCAGCTCGAGG	1	SMN2
1760	ctaccaactggtcggggtttgaaacaattccagttaaaccatgtcctctgttttttgaattcgctagctaggtcttgaCCGGTTCCTGCGTCAGCTCGAGG	101	ctaccaactggtcggggtttgaaac	cagaggacatggtttaactggaatt	aattccagttaaaccatgtcctctg	760	784	25	I7	ttttttgaattcgctagctaggtcttga	CCGGTTCCTGCGTCAGCTCGAGG	1	SMN2
1761	ctaccaactggtcggggtttgaaacgaattccagttaaaccatgtcctctttttttgaattcgctagctaggtcttgaCCGGTTCCTGCGTCAGCTCGAGG	101	ctaccaactggtcggggtttgaaac	agaggacatggtttaactggaattc	gaattccagttaaaccatgtcctct	761	785	25	I7	ttttttgaattcgctagctaggtcttga	CCGGTTCCTGCGTCAGCTCGAGG	1	SMN2
1762	ctaccaactggtcggggtttgaaaccgaattccagttaaaccatgtcctcttttttgaattcgctagctaggtcttgaCCGGTTCCTGCGTCAGCTCGAGG	101	ctaccaactggtcggggtttgaaac	gaggacatggtttaactggaattcg	cgaattccagttaaaccatgtcctc	762	786	25	I7	ttttttgaattcgctagctaggtcttga	CCGGTTCCTGCGTCAGCTCGAGG	1	SMN2
1763	ctaccaactggtcggggtttgaaacacgaattccagttaaaccatgtcctttttttgaattcgctagctaggtcttgaCCGGTTCCTGCGTCAGCTCGAGG	101	ctaccaactggtcggggtttgaaac	aggacatggtttaactggaattcgt	acgaattccagttaaaccatgtcct	763	787	25	I7	ttttttgaattcgctagctaggtcttga	CCGGTTCCTGCGTCAGCTCGAGG	1	SMN2
1764	ctaccaactggtcggggtttgaaacgacgaattccagttaaaccatgtccttttttgaattcgctagctaggtcttgaCCGGTTCCTGCGTCAGCTCGAGG	101	ctaccaactggtcggggtttgaaac	ggacatggtttaactggaattcgtc	gacgaattccagttaaaccatgtcc	764	788	25	I7	ttttttgaattcgctagctaggtcttga	CCGGTTCCTGCGTCAGCTCGAGG	1	SMN2
1765	ctaccaactggtcggggtttgaaactgacgaattccagttaaaccatgtcttttttgaattcgctagctaggtcttgaCCGGTTCCTGCGTCAGCTCGAGG	101	ctaccaactggtcggggtttgaaac	gacatggtttaactggaattcgtca	tgacgaattccagttaaaccatgtc	765	789	25	I7	ttttttgaattcgctagctaggtcttga	CCGGTTCCTGCGTCAGCTCGAGG	1	SMN2
1766	ctaccaactggtcggggtttgaaacttgacgaattccagttaaaccatgtttttttgaattcgctagctaggtcttgaCCGGTTCCTGCGTCAGCTCGAGG	101	ctaccaactggtcggggtttgaaac	acatggtttaactggaattcgtcaa	ttgacgaattccagttaaaccatgt	766	790	25	I7	ttttttgaattcgctagctaggtcttga	CCGGTTCCTGCGTCAGCTCGAGG	1	SMN2
1767	ctaccaactggtcggggtttgaaaccttgacgaattccagttaaaccatgttttttgaattcgctagctaggtcttgaCCGGTTCCTGCGTCAGCTCGAGG	101	ctaccaactggtcggggtttgaaac	catggtttaactggaattcgtcaag	cttgacgaattccagttaaaccatg	767	791	25	I7	ttttttgaattcgctagctaggtcttga	CCGGTTCCTGCGTCAGCTCGAGG	1	SMN2
1768	ctaccaactggtcggggtttgaaacgcttgacgaattccagttaaaccatttttttgaattcgctagctaggtcttgaCCGGTTCCTGCGTCAGCTCGAGG	101	ctaccaactggtcggggtttgaaac	atggtttaactggaattcgtcaagc	gcttgacgaattccagttaaaccat	768	792	25	I7	ttttttgaattcgctagctaggtcttga	CCGGTTCCTGCGTCAGCTCGAGG	1	SMN2
1769	ctaccaactggtcggggtttgaaacggcttgacgaattccagttaaaccattttttgaattcgctagctaggtcttgaCCGGTTCCTGCGTCAGCTCGAGG	101	ctaccaactggtcggggtttgaaac	tggtttaactggaattcgtcaagcc	ggcttgacgaattccagttaaacca	769	793	25	I7	ttttttgaattcgctagctaggtcttga	CCGGTTCCTGCGTCAGCTCGAGG	1	SMN2
1770	ctaccaactggtcggggtttgaaacaggcttgacgaattccagttaaaccttttttgaattcgctagctaggtcttgaCCGGTTCCTGCGTCAGCTCGAGG	101	ctaccaactggtcggggtttgaaac	ggtttaactggaattcgtcaagcct	aggcttgacgaattccagttaaacc	770	794	25	I7	ttttttgaattcgctagctaggtcttga	CCGGTTCCTGCGTCAGCTCGAGG	1	SMN2
1771	ctaccaactggtcggggtttgaaacgaggcttgacgaattccagttaaacttttttgaattcgctagctaggtcttgaCCGGTTCCTGCGTCAGCTCGAGG	101	ctaccaactggtcggggtttgaaac	gtttaactggaattcgtcaagcctc	gaggcttgacgaattccagttaaac	771	795	25	I7	ttttttgaattcgctagctaggtcttga	CCGGTTCCTGCGTCAGCTCGAGG	1	SMN2
1772	ctaccaactggtcggggtttgaaacagaggcttgacgaattccagttaaattttttgaattcgctagctaggtcttgaCCGGTTCCTGCGTCAGCTCGAGG	101	ctaccaactggtcggggtttgaaac	tttaactggaattcgtcaagcctct	agaggcttgacgaattccagttaaa	772	796	25	I7	ttttttgaattcgctagctaggtcttga	CCGGTTCCTGCGTCAGCTCGAGG	1	SMN2
1773	ctaccaactggtcggggtttgaaaccagaggcttgacgaattccagttaattttttgaattcgctagctaggtcttgaCCGGTTCCTGCGTCAGCTCGAGG	101	ctaccaactggtcggggtttgaaac	ttaactggaattcgtcaagcctctg	cagaggcttgacgaattccagttaa	773	797	25	I7	ttttttgaattcgctagctaggtcttga	CCGGTTCCTGCGTCAGCTCGAGG	1	SMN2
1774	ctaccaactggtcggggtttgaaacccagaggcttgacgaattccagttattttttgaattcgctagctaggtcttgaCCGGTTCCTGCGTCAGCTCGAGG	101	ctaccaactggtcggggtttgaaac	taactggaattcgtcaagcctctgg	ccagaggcttgacgaattccagtta	774	798	25	I7	ttttttgaattcgctagctaggtcttga	CCGGTTCCTGCGTCAGCTCGAGG	1	SMN2
1775	ctaccaactggtcggggtttgaaacaccagaggcttgacgaattccagttttttttgaattcgctagctaggtcttgaCCGGTTCCTGCGTCAGCTCGAGG	101	ctaccaactggtcggggtttgaaac	aactggaattcgtcaagcctctggt	accagaggcttgacgaattccagtt	775	799	25	I7	ttttttgaattcgctagctaggtcttga	CCGGTTCCTGCGTCAGCTCGAGG	1	SMN2
1776	ctaccaactggtcggggtttgaaacaaccagaggcttgacgaattccagtttttttgaattcgctagctaggtcttgaCCGGTTCCTGCGTCAGCTCGAGG	101	ctaccaactggtcggggtttgaaac	actggaattcgtcaagcctctggtt	aaccagaggcttgacgaattccagt	776	800	25	I7	ttttttgaattcgctagctaggtcttga	CCGGTTCCTGCGTCAGCTCGAGG	1	SMN2
1777	ctaccaactggtcggggtttgaaacgaaccagaggcttgacgaattccagttttttgaattcgctagctaggtcttgaCCGGTTCCTGCGTCAGCTCGAGG	101	ctaccaactggtcggggtttgaaac	ctggaattcgtcaagcctctggttc	gaaccagaggcttgacgaattccag	777	801	25	I7	ttttttgaattcgctagctaggtcttga	CCGGTTCCTGCGTCAGCTCGAGG	1	SMN2
1778	ctaccaactggtcggggtttgaaacagaaccagaggcttgacgaattccattttttgaattcgctagctaggtcttgaCCGGTTCCTGCGTCAGCTCGAGG	101	ctaccaactggtcggggtttgaaac	tggaattcgtcaagcctctggttct	agaaccagaggcttgacgaattcca	778	802	25	I7	ttttttgaattcgctagctaggtcttga	CCGGTTCCTGCGTCAGCTCGAGG	1	SMN2
1779	ctaccaactggtcggggtttgaaactagaaccagaggcttgacgaattccttttttgaattcgctagctaggtcttgaCCGGTTCCTGCGTCAGCTCGAGG	101	ctaccaactggtcggggtttgaaac	ggaattcgtcaagcctctggttcta	tagaaccagaggcttgacgaattcc	779	803	25	I7	ttttttgaattcgctagctaggtcttga	CCGGTTCCTGCGTCAGCTCGAGG	1	SMN2
1780	ctaccaactggtcggggtttgaaacttagaaccagaggcttgacgaattcttttttgaattcgctagctaggtcttgaCCGGTTCCTGCGTCAGCTCGAGG	101	ctaccaactggtcggggtttgaaac	gaattcgtcaagcctctggttctaa	ttagaaccagaggcttgacgaattc	780	804	25	I7	ttttttgaattcgctagctaggtcttga	CCGGTTCCTGCGTCAGCTCGAGG	1	SMN2
1781	ctaccaactggtcggggtttgaaacattagaaccagaggcttgacgaattttttttgaattcgctagctaggtcttgaCCGGTTCCTGCGTCAGCTCGAGG	101	ctaccaactggtcggggtttgaaac	aattcgtcaagcctctggttctaat	attagaaccagaggcttgacgaatt	781	805	25	I7	ttttttgaattcgctagctaggtcttga	CCGGTTCCTGCGTCAGCTCGAGG	1	SMN2
1782	ctaccaactggtcggggtttgaaacaattagaaccagaggcttgacgaatttttttgaattcgctagctaggtcttgaCCGGTTCCTGCGTCAGCTCGAGG	101	ctaccaactggtcggggtttgaaac	attcgtcaagcctctggttctaatt	aattagaaccagaggcttgacgaat	782	806	25	I7	ttttttgaattcgctagctaggtcttga	CCGGTTCCTGCGTCAGCTCGAGG	1	SMN2
1783	ctaccaactggtcggggtttgaaacaaattagaaccagaggcttgacgaattttttgaattcgctagctaggtcttgaCCGGTTCCTGCGTCAGCTCGAGG	101	ctaccaactggtcggggtttgaaac	ttcgtcaagcctctggttctaattt	aaattagaaccagaggcttgacgaa	783	807	25	I7	ttttttgaattcgctagctaggtcttga	CCGGTTCCTGCGTCAGCTCGAGG	1	SMN2
1784	ctaccaactggtcggggtttgaaacgaaattagaaccagaggcttgacgattttttgaattcgctagctaggtcttgaCCGGTTCCTGCGTCAGCTCGAGG	101	ctaccaactggtcggggtttgaaac	tcgtcaagcctctggttctaatttc	gaaattagaaccagaggcttgacga	784	808	25	I7	ttttttgaattcgctagctaggtcttga	CCGGTTCCTGCGTCAGCTCGAGG	1	SMN2
1785	ctaccaactggtcggggtttgaaacagaaattagaaccagaggcttgacgttttttgaattcgctagctaggtcttgaCCGGTTCCTGCGTCAGCTCGAGG	101	ctaccaactggtcggggtttgaaac	cgtcaagcctctggttctaatttct	agaaattagaaccagaggcttgacg	785	809	25	I7	ttttttgaattcgctagctaggtcttga	CCGGTTCCTGCGTCAGCTCGAGG	1	SMN2
1786	ctaccaactggtcggggtttgaaacgagaaattagaaccagaggcttgacttttttgaattcgctagctaggtcttgaCCGGTTCCTGCGTCAGCTCGAGG	101	ctaccaactggtcggggtttgaaac	gtcaagcctctggttctaatttctc	gagaaattagaaccagaggcttgac	786	810	25	I7	ttttttgaattcgctagctaggtcttga	CCGGTTCCTGCGTCAGCTCGAGG	1	SMN2
1787	ctaccaactggtcggggtttgaaactgagaaattagaaccagaggcttgattttttgaattcgctagctaggtcttgaCCGGTTCCTGCGTCAGCTCGAGG	101	ctaccaactggtcggggtttgaaac	tcaagcctctggttctaatttctca	tgagaaattagaaccagaggcttga	787	811	25	I7	ttttttgaattcgctagctaggtcttga	CCGGTTCCTGCGTCAGCTCGAGG	1	SMN2
1788	ctaccaactggtcggggtttgaaacatgagaaattagaaccagaggcttgttttttgaattcgctagctaggtcttgaCCGGTTCCTGCGTCAGCTCGAGG	101	ctaccaactggtcggggtttgaaac	caagcctctggttctaatttctcat	atgagaaattagaaccagaggcttg	788	812	25	I7	ttttttgaattcgctagctaggtcttga	CCGGTTCCTGCGTCAGCTCGAGG	1	SMN2
1789	ctaccaactggtcggggtttgaaacaatgagaaattagaaccagaggcttttttttgaattcgctagctaggtcttgaCCGGTTCCTGCGTCAGCTCGAGG	101	ctaccaactggtcggggtttgaaac	aagcctctggttctaatttctcatt	aatgagaaattagaaccagaggctt	789	813	25	I7	ttttttgaattcgctagctaggtcttga	CCGGTTCCTGCGTCAGCTCGAGG	1	SMN2
1790	ctaccaactggtcggggtttgaaacaaatgagaaattagaaccagaggctttttttgaattcgctagctaggtcttgaCCGGTTCCTGCGTCAGCTCGAGG	101	ctaccaactggtcggggtttgaaac	agcctctggttctaatttctcattt	aaatgagaaattagaaccagaggct	790	814	25	I7	ttttttgaattcgctagctaggtcttga	CCGGTTCCTGCGTCAGCTCGAGG	1	SMN2
1791	ctaccaactggtcggggtttgaaaccaaatgagaaattagaaccagaggcttttttgaattcgctagctaggtcttgaCCGGTTCCTGCGTCAGCTCGAGG	101	ctaccaactggtcggggtttgaaac	gcctctggttctaatttctcatttg	caaatgagaaattagaaccagaggc	791	815	25	I7	ttttttgaattcgctagctaggtcttga	CCGGTTCCTGCGTCAGCTCGAGG	1	SMN2
1792	ctaccaactggtcggggtttgaaacgcaaatgagaaattagaaccagaggttttttgaattcgctagctaggtcttgaCCGGTTCCTGCGTCAGCTCGAGG	101	ctaccaactggtcggggtttgaaac	cctctggttctaatttctcatttgc	gcaaatgagaaattagaaccagagg	792	816	25	I7	ttttttgaattcgctagctaggtcttga	CCGGTTCCTGCGTCAGCTCGAGG	1	SMN2
1793	ctaccaactggtcggggtttgaaactgcaaatgagaaattagaaccagagttttttgaattcgctagctaggtcttgaCCGGTTCCTGCGTCAGCTCGAGG	101	ctaccaactggtcggggtttgaaac	ctctggttctaatttctcatttgca	tgcaaatgagaaattagaaccagag	793	817	25	I7	ttttttgaattcgctagctaggtcttga	CCGGTTCCTGCGTCAGCTCGAGG	1	SMN2
1794	ctaccaactggtcggggtttgaaacctgcaaatgagaaattagaaccagattttttgaattcgctagctaggtcttgaCCGGTTCCTGCGTCAGCTCGAGG	101	ctaccaactggtcggggtttgaaac	tctggttctaatttctcatttgcag	ctgcaaatgagaaattagaaccaga	794	818	25	I7E8	ttttttgaattcgctagctaggtcttga	CCGGTTCCTGCGTCAGCTCGAGG	1	SMN2
1795	ctaccaactggtcggggtttgaaaccctgcaaatgagaaattagaaccagttttttgaattcgctagctaggtcttgaCCGGTTCCTGCGTCAGCTCGAGG	101	ctaccaactggtcggggtttgaaac	ctggttctaatttctcatttgcagg	cctgcaaatgagaaattagaaccag	795	819	25	I7E8	ttttttgaattcgctagctaggtcttga	CCGGTTCCTGCGTCAGCTCGAGG	1	SMN2
1796	ctaccaactggtcggggtttgaaactcctgcaaatgagaaattagaaccattttttgaattcgctagctaggtcttgaCCGGTTCCTGCGTCAGCTCGAGG	101	ctaccaactggtcggggtttgaaac	tggttctaatttctcatttgcagga	tcctgcaaatgagaaattagaacca	796	820	25	I7E8	ttttttgaattcgctagctaggtcttga	CCGGTTCCTGCGTCAGCTCGAGG	1	SMN2
1797	ctaccaactggtcggggtttgaaacctcctgcaaatgagaaattagaaccttttttgaattcgctagctaggtcttgaCCGGTTCCTGCGTCAGCTCGAGG	101	ctaccaactggtcggggtttgaaac	ggttctaatttctcatttgcaggag	ctcctgcaaatgagaaattagaacc	797	821	25	I7E8	ttttttgaattcgctagctaggtcttga	CCGGTTCCTGCGTCAGCTCGAGG	1	SMN2
1798	ctaccaactggtcggggtttgaaactctcctgcaaatgagaaattagaacttttttgaattcgctagctaggtcttgaCCGGTTCCTGCGTCAGCTCGAGG	101	ctaccaactggtcggggtttgaaac	gttctaatttctcatttgcaggaga	tctcctgcaaatgagaaattagaac	798	822	25	I7E8	ttttttgaattcgctagctaggtcttga	CCGGTTCCTGCGTCAGCTCGAGG	1	SMN2
1799	ctaccaactggtcggggtttgaaacttctcctgcaaatgagaaattagaattttttgaattcgctagctaggtcttgaCCGGTTCCTGCGTCAGCTCGAGG	101	ctaccaactggtcggggtttgaaac	ttctaatttctcatttgcaggagaa	ttctcctgcaaatgagaaattagaa	799	823	25	I7E8	ttttttgaattcgctagctaggtcttga	CCGGTTCCTGCGTCAGCTCGAGG	1	SMN2
1800	ctaccaactggtcggggtttgaaactttctcctgcaaatgagaaattagattttttgaattcgctagctaggtcttgaCCGGTTCCTGCGTCAGCTCGAGG	101	ctaccaactggtcggggtttgaaac	tctaatttctcatttgcaggagaaa	tttctcctgcaaatgagaaattaga	800	824	25	I7E8	ttttttgaattcgctagctaggtcttga	CCGGTTCCTGCGTCAGCTCGAGG	1	SMN2
1801	ctaccaactggtcggggtttgaaacatttctcctgcaaatgagaaattagttttttgaattcgctagctaggtcttgaCCGGTTCCTGCGTCAGCTCGAGG	101	ctaccaactggtcggggtttgaaac	ctaatttctcatttgcaggagaaat	atttctcctgcaaatgagaaattag	801	825	25	I7E8	ttttttgaattcgctagctaggtcttga	CCGGTTCCTGCGTCAGCTCGAGG	1	SMN2
1802	ctaccaactggtcggggtttgaaaccatttctcctgcaaatgagaaattattttttgaattcgctagctaggtcttgaCCGGTTCCTGCGTCAGCTCGAGG	101	ctaccaactggtcggggtttgaaac	taatttctcatttgcaggagaaatg	catttctcctgcaaatgagaaatta	802	826	25	I7E8	ttttttgaattcgctagctaggtcttga	CCGGTTCCTGCGTCAGCTCGAGG	1	SMN2
1803	ctaccaactggtcggggtttgaaacgcatttctcctgcaaatgagaaattttttttgaattcgctagctaggtcttgaCCGGTTCCTGCGTCAGCTCGAGG	101	ctaccaactggtcggggtttgaaac	aatttctcatttgcaggagaaatgc	gcatttctcctgcaaatgagaaatt	803	827	25	I7E8	ttttttgaattcgctagctaggtcttga	CCGGTTCCTGCGTCAGCTCGAGG	1	SMN2
1804	ctaccaactggtcggggtttgaaacagcatttctcctgcaaatgagaaatttttttgaattcgctagctaggtcttgaCCGGTTCCTGCGTCAGCTCGAGG	101	ctaccaactggtcggggtttgaaac	atttctcatttgcaggagaaatgct	agcatttctcctgcaaatgagaaat	804	828	25	I7E8	ttttttgaattcgctagctaggtcttga	CCGGTTCCTGCGTCAGCTCGAGG	1	SMN2
1805	ctaccaactggtcggggtttgaaaccagcatttctcctgcaaatgagaaattttttgaattcgctagctaggtcttgaCCGGTTCCTGCGTCAGCTCGAGG	101	ctaccaactggtcggggtttgaaac	tttctcatttgcaggagaaatgctg	cagcatttctcctgcaaatgagaaa	805	829	25	I7E8	ttttttgaattcgctagctaggtcttga	CCGGTTCCTGCGTCAGCTCGAGG	1	SMN2
1806	ctaccaactggtcggggtttgaaacccagcatttctcctgcaaatgagaattttttgaattcgctagctaggtcttgaCCGGTTCCTGCGTCAGCTCGAGG	101	ctaccaactggtcggggtttgaaac	ttctcatttgcaggagaaatgctgg	ccagcatttctcctgcaaatgagaa	806	830	25	I7E8	ttttttgaattcgctagctaggtcttga	CCGGTTCCTGCGTCAGCTCGAGG	1	SMN2
1807	ctaccaactggtcggggtttgaaacgccagcatttctcctgcaaatgagattttttgaattcgctagctaggtcttgaCCGGTTCCTGCGTCAGCTCGAGG	101	ctaccaactggtcggggtttgaaac	tctcatttgcaggagaaatgctggc	gccagcatttctcctgcaaatgaga	807	831	25	I7E8	ttttttgaattcgctagctaggtcttga	CCGGTTCCTGCGTCAGCTCGAGG	1	SMN2
1808	ctaccaactggtcggggtttgaaactgccagcatttctcctgcaaatgagttttttgaattcgctagctaggtcttgaCCGGTTCCTGCGTCAGCTCGAGG	101	ctaccaactggtcggggtttgaaac	ctcatttgcaggagaaatgctggca	tgccagcatttctcctgcaaatgag	808	832	25	I7E8	ttttttgaattcgctagctaggtcttga	CCGGTTCCTGCGTCAGCTCGAGG	1	SMN2
1809	ctaccaactggtcggggtttgaaacctgccagcatttctcctgcaaatgattttttgaattcgctagctaggtcttgaCCGGTTCCTGCGTCAGCTCGAGG	101	ctaccaactggtcggggtttgaaac	tcatttgcaggagaaatgctggcag	ctgccagcatttctcctgcaaatga	809	833	25	I7E8	ttttttgaattcgctagctaggtcttga	CCGGTTCCTGCGTCAGCTCGAGG	1	SMN2
1810	ctaccaactggtcggggtttgaaacgctgccagcatttctcctgcaaatgttttttgaattcgctagctaggtcttgaCCGGTTCCTGCGTCAGCTCGAGG	101	ctaccaactggtcggggtttgaaac	catttgcaggagaaatgctggcagc	gctgccagcatttctcctgcaaatg	810	834	25	I7E8	ttttttgaattcgctagctaggtcttga	CCGGTTCCTGCGTCAGCTCGAGG	1	SMN2
1811	ctaccaactggtcggggtttgaaacagctgccagcatttctcctgcaaatttttttgaattcgctagctaggtcttgaCCGGTTCCTGCGTCAGCTCGAGG	101	ctaccaactggtcggggtttgaaac	atttgcaggagaaatgctggcagct	agctgccagcatttctcctgcaaat	811	835	25	I7E8	ttttttgaattcgctagctaggtcttga	CCGGTTCCTGCGTCAGCTCGAGG	1	SMN2
1812	ctaccaactggtcggggtttgaaacGTGGGGGAATTATgctagccatttttttgaattcgctagctaggtcttgaCCGGTTCCTGCGTCAGCTCGAGG	98	ctaccaactggtcggggtttgaaac	atggctagcATAATTCCCCCAC	GTGGGGGAATTATgctagccat	1	22	22	E6	ttttttgaattcgctagctaggtcttga	CCGGTTCCTGCGTCAGCTCGAGG	1	SMN2
1813	ctaccaactggtcggggtttgaaacGGTGGGGGAATTATgctagccattttttgaattcgctagctaggtcttgaCCGGTTCCTGCGTCAGCTCGAGG	98	ctaccaactggtcggggtttgaaac	tggctagcATAATTCCCCCACC	GGTGGGGGAATTATgctagcca	2	23	22	E6	ttttttgaattcgctagctaggtcttga	CCGGTTCCTGCGTCAGCTCGAGG	1	SMN2
1814	ctaccaactggtcggggtttgaaacTGGTGGGGGAATTATgctagccttttttgaattcgctagctaggtcttgaCCGGTTCCTGCGTCAGCTCGAGG	98	ctaccaactggtcggggtttgaaac	ggctagcATAATTCCCCCACCA	TGGTGGGGGAATTATgctagcc	3	24	22	E6	ttttttgaattcgctagctaggtcttga	CCGGTTCCTGCGTCAGCTCGAGG	1	SMN2
1815	ctaccaactggtcggggtttgaaacGTGGTGGGGGAATTATgctagcttttttgaattcgctagctaggtcttgaCCGGTTCCTGCGTCAGCTCGAGG	98	ctaccaactggtcggggtttgaaac	gctagcATAATTCCCCCACCAC	GTGGTGGGGGAATTATgctagc	4	25	22	E6	ttttttgaattcgctagctaggtcttga	CCGGTTCCTGCGTCAGCTCGAGG	1	SMN2
1816	ctaccaactggtcggggtttgaaacGGTGGTGGGGGAATTATgctagttttttgaattcgctagctaggtcttgaCCGGTTCCTGCGTCAGCTCGAGG	98	ctaccaactggtcggggtttgaaac	ctagcATAATTCCCCCACCACC	GGTGGTGGGGGAATTATgctag	5	26	22	E6	ttttttgaattcgctagctaggtcttga	CCGGTTCCTGCGTCAGCTCGAGG	1	SMN2
1817	ctaccaactggtcggggtttgaaacAGGTGGTGGGGGAATTATgctattttttgaattcgctagctaggtcttgaCCGGTTCCTGCGTCAGCTCGAGG	98	ctaccaactggtcggggtttgaaac	tagcATAATTCCCCCACCACCT	AGGTGGTGGGGGAATTATgcta	6	27	22	E6	ttttttgaattcgctagctaggtcttga	CCGGTTCCTGCGTCAGCTCGAGG	1	SMN2
1818	ctaccaactggtcggggtttgaaacGAGGTGGTGGGGGAATTATgctttttttgaattcgctagctaggtcttgaCCGGTTCCTGCGTCAGCTCGAGG	98	ctaccaactggtcggggtttgaaac	agcATAATTCCCCCACCACCTC	GAGGTGGTGGGGGAATTATgct	7	28	22	E6	ttttttgaattcgctagctaggtcttga	CCGGTTCCTGCGTCAGCTCGAGG	1	SMN2
1819	ctaccaactggtcggggtttgaaacGGAGGTGGTGGGGGAATTATgcttttttgaattcgctagctaggtcttgaCCGGTTCCTGCGTCAGCTCGAGG	98	ctaccaactggtcggggtttgaaac	gcATAATTCCCCCACCACCTCC	GGAGGTGGTGGGGGAATTATgc	8	29	22	E6	ttttttgaattcgctagctaggtcttga	CCGGTTCCTGCGTCAGCTCGAGG	1	SMN2
1820	ctaccaactggtcggggtttgaaacGGGAGGTGGTGGGGGAATTATgttttttgaattcgctagctaggtcttgaCCGGTTCCTGCGTCAGCTCGAGG	98	ctaccaactggtcggggtttgaaac	cATAATTCCCCCACCACCTCCC	GGGAGGTGGTGGGGGAATTATg	9	30	22	E6	ttttttgaattcgctagctaggtcttga	CCGGTTCCTGCGTCAGCTCGAGG	1	SMN2
1821	ctaccaactggtcggggtttgaaacCGGGAGGTGGTGGGGGAATTATttttttgaattcgctagctaggtcttgaCCGGTTCCTGCGTCAGCTCGAGG	98	ctaccaactggtcggggtttgaaac	ATAATTCCCCCACCACCTCCCG	CGGGAGGTGGTGGGGGAATTAT	10	31	22	E6	ttttttgaattcgctagctaggtcttga	CCGGTTCCTGCGTCAGCTCGAGG	1	SMN2
1822	ctaccaactggtcggggtttgaaacTCGGGAGGTGGTGGGGGAATTAttttttgaattcgctagctaggtcttgaCCGGTTCCTGCGTCAGCTCGAGG	98	ctaccaactggtcggggtttgaaac	TAATTCCCCCACCACCTCCCGA	TCGGGAGGTGGTGGGGGAATTA	11	32	22	E6	ttttttgaattcgctagctaggtcttga	CCGGTTCCTGCGTCAGCTCGAGG	1	SMN2
1823	ctaccaactggtcggggtttgaaacGTCGGGAGGTGGTGGGGGAATTttttttgaattcgctagctaggtcttgaCCGGTTCCTGCGTCAGCTCGAGG	98	ctaccaactggtcggggtttgaaac	AATTCCCCCACCACCTCCCGAC	GTCGGGAGGTGGTGGGGGAATT	12	33	22	E6	ttttttgaattcgctagctaggtcttga	CCGGTTCCTGCGTCAGCTCGAGG	1	SMN2
1824	ctaccaactggtcggggtttgaaacAGTCGGGAGGTGGTGGGGGAATttttttgaattcgctagctaggtcttgaCCGGTTCCTGCGTCAGCTCGAGG	98	ctaccaactggtcggggtttgaaac	ATTCCCCCACCACCTCCCGACT	AGTCGGGAGGTGGTGGGGGAAT	13	34	22	E6	ttttttgaattcgctagctaggtcttga	CCGGTTCCTGCGTCAGCTCGAGG	1	SMN2
1825	ctaccaactggtcggggtttgaaacTAGTCGGGAGGTGGTGGGGGAAttttttgaattcgctagctaggtcttgaCCGGTTCCTGCGTCAGCTCGAGG	98	ctaccaactggtcggggtttgaaac	TTCCCCCACCACCTCCCGACTA	TAGTCGGGAGGTGGTGGGGGAA	14	35	22	E6	ttttttgaattcgctagctaggtcttga	CCGGTTCCTGCGTCAGCTCGAGG	1	SMN2
1826	ctaccaactggtcggggtttgaaacGTAGTCGGGAGGTGGTGGGGGAttttttgaattcgctagctaggtcttgaCCGGTTCCTGCGTCAGCTCGAGG	98	ctaccaactggtcggggtttgaaac	TCCCCCACCACCTCCCGACTAC	GTAGTCGGGAGGTGGTGGGGGA	15	36	22	E6	ttttttgaattcgctagctaggtcttga	CCGGTTCCTGCGTCAGCTCGAGG	1	SMN2
1827	ctaccaactggtcggggtttgaaacTGTAGTCGGGAGGTGGTGGGGGttttttgaattcgctagctaggtcttgaCCGGTTCCTGCGTCAGCTCGAGG	98	ctaccaactggtcggggtttgaaac	CCCCCACCACCTCCCGACTACA	TGTAGTCGGGAGGTGGTGGGGG	16	37	22	E6	ttttttgaattcgctagctaggtcttga	CCGGTTCCTGCGTCAGCTCGAGG	1	SMN2
1828	ctaccaactggtcggggtttgaaacTTGTAGTCGGGAGGTGGTGGGGttttttgaattcgctagctaggtcttgaCCGGTTCCTGCGTCAGCTCGAGG	98	ctaccaactggtcggggtttgaaac	CCCCACCACCTCCCGACTACAA	TTGTAGTCGGGAGGTGGTGGGG	17	38	22	E6	ttttttgaattcgctagctaggtcttga	CCGGTTCCTGCGTCAGCTCGAGG	1	SMN2
1829	ctaccaactggtcggggtttgaaacTTTGTAGTCGGGAGGTGGTGGGttttttgaattcgctagctaggtcttgaCCGGTTCCTGCGTCAGCTCGAGG	98	ctaccaactggtcggggtttgaaac	CCCACCACCTCCCGACTACAAA	TTTGTAGTCGGGAGGTGGTGGG	18	39	22	E6	ttttttgaattcgctagctaggtcttga	CCGGTTCCTGCGTCAGCTCGAGG	1	SMN2
1830	ctaccaactggtcggggtttgaaacCTTTGTAGTCGGGAGGTGGTGGttttttgaattcgctagctaggtcttgaCCGGTTCCTGCGTCAGCTCGAGG	98	ctaccaactggtcggggtttgaaac	CCACCACCTCCCGACTACAAAG	CTTTGTAGTCGGGAGGTGGTGG	19	40	22	E6	ttttttgaattcgctagctaggtcttga	CCGGTTCCTGCGTCAGCTCGAGG	1	SMN2
1831	ctaccaactggtcggggtttgaaacTCTTTGTAGTCGGGAGGTGGTGttttttgaattcgctagctaggtcttgaCCGGTTCCTGCGTCAGCTCGAGG	98	ctaccaactggtcggggtttgaaac	CACCACCTCCCGACTACAAAGA	TCTTTGTAGTCGGGAGGTGGTG	20	41	22	E6	ttttttgaattcgctagctaggtcttga	CCGGTTCCTGCGTCAGCTCGAGG	1	SMN2
1832	ctaccaactggtcggggtttgaaacGTCTTTGTAGTCGGGAGGTGGTttttttgaattcgctagctaggtcttgaCCGGTTCCTGCGTCAGCTCGAGG	98	ctaccaactggtcggggtttgaaac	ACCACCTCCCGACTACAAAGAC	GTCTTTGTAGTCGGGAGGTGGT	21	42	22	E6	ttttttgaattcgctagctaggtcttga	CCGGTTCCTGCGTCAGCTCGAGG	1	SMN2
1833	ctaccaactggtcggggtttgaaacGGTCTTTGTAGTCGGGAGGTGGttttttgaattcgctagctaggtcttgaCCGGTTCCTGCGTCAGCTCGAGG	98	ctaccaactggtcggggtttgaaac	CCACCTCCCGACTACAAAGACC	GGTCTTTGTAGTCGGGAGGTGG	22	43	22	E6	ttttttgaattcgctagctaggtcttga	CCGGTTCCTGCGTCAGCTCGAGG	1	SMN2
1834	ctaccaactggtcggggtttgaaacTGGTCTTTGTAGTCGGGAGGTGttttttgaattcgctagctaggtcttgaCCGGTTCCTGCGTCAGCTCGAGG	98	ctaccaactggtcggggtttgaaac	CACCTCCCGACTACAAAGACCA	TGGTCTTTGTAGTCGGGAGGTG	23	44	22	E6	ttttttgaattcgctagctaggtcttga	CCGGTTCCTGCGTCAGCTCGAGG	1	SMN2
1835	ctaccaactggtcggggtttgaaacATGGTCTTTGTAGTCGGGAGGTttttttgaattcgctagctaggtcttgaCCGGTTCCTGCGTCAGCTCGAGG	98	ctaccaactggtcggggtttgaaac	ACCTCCCGACTACAAAGACCAT	ATGGTCTTTGTAGTCGGGAGGT	24	45	22	E6	ttttttgaattcgctagctaggtcttga	CCGGTTCCTGCGTCAGCTCGAGG	1	SMN2
1836	ctaccaactggtcggggtttgaaacCATGGTCTTTGTAGTCGGGAGGttttttgaattcgctagctaggtcttgaCCGGTTCCTGCGTCAGCTCGAGG	98	ctaccaactggtcggggtttgaaac	CCTCCCGACTACAAAGACCATG	CATGGTCTTTGTAGTCGGGAGG	25	46	22	E6	ttttttgaattcgctagctaggtcttga	CCGGTTCCTGCGTCAGCTCGAGG	1	SMN2
1837	ctaccaactggtcggggtttgaaacTCATGGTCTTTGTAGTCGGGAGttttttgaattcgctagctaggtcttgaCCGGTTCCTGCGTCAGCTCGAGG	98	ctaccaactggtcggggtttgaaac	CTCCCGACTACAAAGACCATGA	TCATGGTCTTTGTAGTCGGGAG	26	47	22	E6	ttttttgaattcgctagctaggtcttga	CCGGTTCCTGCGTCAGCTCGAGG	1	SMN2
1838	ctaccaactggtcggggtttgaaacGTCATGGTCTTTGTAGTCGGGAttttttgaattcgctagctaggtcttgaCCGGTTCCTGCGTCAGCTCGAGG	98	ctaccaactggtcggggtttgaaac	TCCCGACTACAAAGACCATGAC	GTCATGGTCTTTGTAGTCGGGA	27	48	22	E6	ttttttgaattcgctagctaggtcttga	CCGGTTCCTGCGTCAGCTCGAGG	1	SMN2
1839	ctaccaactggtcggggtttgaaacCGTCATGGTCTTTGTAGTCGGGttttttgaattcgctagctaggtcttgaCCGGTTCCTGCGTCAGCTCGAGG	98	ctaccaactggtcggggtttgaaac	CCCGACTACAAAGACCATGACG	CGTCATGGTCTTTGTAGTCGGG	28	49	22	E6	ttttttgaattcgctagctaggtcttga	CCGGTTCCTGCGTCAGCTCGAGG	1	SMN2
1840	ctaccaactggtcggggtttgaaacCCGTCATGGTCTTTGTAGTCGGttttttgaattcgctagctaggtcttgaCCGGTTCCTGCGTCAGCTCGAGG	98	ctaccaactggtcggggtttgaaac	CCGACTACAAAGACCATGACGG	CCGTCATGGTCTTTGTAGTCGG	29	50	22	E6	ttttttgaattcgctagctaggtcttga	CCGGTTCCTGCGTCAGCTCGAGG	1	SMN2
1841	ctaccaactggtcggggtttgaaacACCGTCATGGTCTTTGTAGTCGttttttgaattcgctagctaggtcttgaCCGGTTCCTGCGTCAGCTCGAGG	98	ctaccaactggtcggggtttgaaac	CGACTACAAAGACCATGACGGT	ACCGTCATGGTCTTTGTAGTCG	30	51	22	E6	ttttttgaattcgctagctaggtcttga	CCGGTTCCTGCGTCAGCTCGAGG	1	SMN2
1842	ctaccaactggtcggggtttgaaacCACCGTCATGGTCTTTGTAGTCttttttgaattcgctagctaggtcttgaCCGGTTCCTGCGTCAGCTCGAGG	98	ctaccaactggtcggggtttgaaac	GACTACAAAGACCATGACGGTG	CACCGTCATGGTCTTTGTAGTC	31	52	22	E6	ttttttgaattcgctagctaggtcttga	CCGGTTCCTGCGTCAGCTCGAGG	1	SMN2
1843	ctaccaactggtcggggtttgaaacTCACCGTCATGGTCTTTGTAGTttttttgaattcgctagctaggtcttgaCCGGTTCCTGCGTCAGCTCGAGG	98	ctaccaactggtcggggtttgaaac	ACTACAAAGACCATGACGGTGA	TCACCGTCATGGTCTTTGTAGT	32	53	22	E6	ttttttgaattcgctagctaggtcttga	CCGGTTCCTGCGTCAGCTCGAGG	1	SMN2
1844	ctaccaactggtcggggtttgaaacATCACCGTCATGGTCTTTGTAGttttttgaattcgctagctaggtcttgaCCGGTTCCTGCGTCAGCTCGAGG	98	ctaccaactggtcggggtttgaaac	CTACAAAGACCATGACGGTGAT	ATCACCGTCATGGTCTTTGTAG	33	54	22	E6	ttttttgaattcgctagctaggtcttga	CCGGTTCCTGCGTCAGCTCGAGG	1	SMN2
1845	ctaccaactggtcggggtttgaaacAATCACCGTCATGGTCTTTGTAttttttgaattcgctagctaggtcttgaCCGGTTCCTGCGTCAGCTCGAGG	98	ctaccaactggtcggggtttgaaac	TACAAAGACCATGACGGTGATT	AATCACCGTCATGGTCTTTGTA	34	55	22	E6	ttttttgaattcgctagctaggtcttga	CCGGTTCCTGCGTCAGCTCGAGG	1	SMN2
1846	ctaccaactggtcggggtttgaaacTAATCACCGTCATGGTCTTTGTttttttgaattcgctagctaggtcttgaCCGGTTCCTGCGTCAGCTCGAGG	98	ctaccaactggtcggggtttgaaac	ACAAAGACCATGACGGTGATTA	TAATCACCGTCATGGTCTTTGT	35	56	22	E6	ttttttgaattcgctagctaggtcttga	CCGGTTCCTGCGTCAGCTCGAGG	1	SMN2
1847	ctaccaactggtcggggtttgaaacATAATCACCGTCATGGTCTTTGttttttgaattcgctagctaggtcttgaCCGGTTCCTGCGTCAGCTCGAGG	98	ctaccaactggtcggggtttgaaac	CAAAGACCATGACGGTGATTAT	ATAATCACCGTCATGGTCTTTG	36	57	22	E6	ttttttgaattcgctagctaggtcttga	CCGGTTCCTGCGTCAGCTCGAGG	1	SMN2
1848	ctaccaactggtcggggtttgaaacTATAATCACCGTCATGGTCTTTttttttgaattcgctagctaggtcttgaCCGGTTCCTGCGTCAGCTCGAGG	98	ctaccaactggtcggggtttgaaac	AAAGACCATGACGGTGATTATA	TATAATCACCGTCATGGTCTTT	37	58	22	E6	ttttttgaattcgctagctaggtcttga	CCGGTTCCTGCGTCAGCTCGAGG	1	SMN2
1849	ctaccaactggtcggggtttgaaacTTATAATCACCGTCATGGTCTTttttttgaattcgctagctaggtcttgaCCGGTTCCTGCGTCAGCTCGAGG	98	ctaccaactggtcggggtttgaaac	AAGACCATGACGGTGATTATAA	TTATAATCACCGTCATGGTCTT	38	59	22	E6	ttttttgaattcgctagctaggtcttga	CCGGTTCCTGCGTCAGCTCGAGG	1	SMN2
1850	ctaccaactggtcggggtttgaaacTTTATAATCACCGTCATGGTCTttttttgaattcgctagctaggtcttgaCCGGTTCCTGCGTCAGCTCGAGG	98	ctaccaactggtcggggtttgaaac	AGACCATGACGGTGATTATAAA	TTTATAATCACCGTCATGGTCT	39	60	22	E6	ttttttgaattcgctagctaggtcttga	CCGGTTCCTGCGTCAGCTCGAGG	1	SMN2
1851	ctaccaactggtcggggtttgaaacCTTTATAATCACCGTCATGGTCttttttgaattcgctagctaggtcttgaCCGGTTCCTGCGTCAGCTCGAGG	98	ctaccaactggtcggggtttgaaac	GACCATGACGGTGATTATAAAG	CTTTATAATCACCGTCATGGTC	40	61	22	E6	ttttttgaattcgctagctaggtcttga	CCGGTTCCTGCGTCAGCTCGAGG	1	SMN2
1852	ctaccaactggtcggggtttgaaacTCTTTATAATCACCGTCATGGTttttttgaattcgctagctaggtcttgaCCGGTTCCTGCGTCAGCTCGAGG	98	ctaccaactggtcggggtttgaaac	ACCATGACGGTGATTATAAAGA	TCTTTATAATCACCGTCATGGT	41	62	22	E6	ttttttgaattcgctagctaggtcttga	CCGGTTCCTGCGTCAGCTCGAGG	1	SMN2
1853	ctaccaactggtcggggtttgaaacATCTTTATAATCACCGTCATGGttttttgaattcgctagctaggtcttgaCCGGTTCCTGCGTCAGCTCGAGG	98	ctaccaactggtcggggtttgaaac	CCATGACGGTGATTATAAAGAT	ATCTTTATAATCACCGTCATGG	42	63	22	E6	ttttttgaattcgctagctaggtcttga	CCGGTTCCTGCGTCAGCTCGAGG	1	SMN2
1854	ctaccaactggtcggggtttgaaacGATCTTTATAATCACCGTCATGttttttgaattcgctagctaggtcttgaCCGGTTCCTGCGTCAGCTCGAGG	98	ctaccaactggtcggggtttgaaac	CATGACGGTGATTATAAAGATC	GATCTTTATAATCACCGTCATG	43	64	22	E6	ttttttgaattcgctagctaggtcttga	CCGGTTCCTGCGTCAGCTCGAGG	1	SMN2
1855	ctaccaactggtcggggtttgaaacTGATCTTTATAATCACCGTCATttttttgaattcgctagctaggtcttgaCCGGTTCCTGCGTCAGCTCGAGG	98	ctaccaactggtcggggtttgaaac	ATGACGGTGATTATAAAGATCA	TGATCTTTATAATCACCGTCAT	44	65	22	E6	ttttttgaattcgctagctaggtcttga	CCGGTTCCTGCGTCAGCTCGAGG	1	SMN2
1856	ctaccaactggtcggggtttgaaacATGATCTTTATAATCACCGTCAttttttgaattcgctagctaggtcttgaCCGGTTCCTGCGTCAGCTCGAGG	98	ctaccaactggtcggggtttgaaac	TGACGGTGATTATAAAGATCAT	ATGATCTTTATAATCACCGTCA	45	66	22	E6	ttttttgaattcgctagctaggtcttga	CCGGTTCCTGCGTCAGCTCGAGG	1	SMN2
1857	ctaccaactggtcggggtttgaaacCATGATCTTTATAATCACCGTCttttttgaattcgctagctaggtcttgaCCGGTTCCTGCGTCAGCTCGAGG	98	ctaccaactggtcggggtttgaaac	GACGGTGATTATAAAGATCATG	CATGATCTTTATAATCACCGTC	46	67	22	E6	ttttttgaattcgctagctaggtcttga	CCGGTTCCTGCGTCAGCTCGAGG	1	SMN2
1858	ctaccaactggtcggggtttgaaacTCATGATCTTTATAATCACCGTttttttgaattcgctagctaggtcttgaCCGGTTCCTGCGTCAGCTCGAGG	98	ctaccaactggtcggggtttgaaac	ACGGTGATTATAAAGATCATGA	TCATGATCTTTATAATCACCGT	47	68	22	E6	ttttttgaattcgctagctaggtcttga	CCGGTTCCTGCGTCAGCTCGAGG	1	SMN2
1859	ctaccaactggtcggggtttgaaacGTCATGATCTTTATAATCACCGttttttgaattcgctagctaggtcttgaCCGGTTCCTGCGTCAGCTCGAGG	98	ctaccaactggtcggggtttgaaac	CGGTGATTATAAAGATCATGAC	GTCATGATCTTTATAATCACCG	48	69	22	E6	ttttttgaattcgctagctaggtcttga	CCGGTTCCTGCGTCAGCTCGAGG	1	SMN2
1860	ctaccaactggtcggggtttgaaacTGTCATGATCTTTATAATCACCttttttgaattcgctagctaggtcttgaCCGGTTCCTGCGTCAGCTCGAGG	98	ctaccaactggtcggggtttgaaac	GGTGATTATAAAGATCATGACA	TGTCATGATCTTTATAATCACC	49	70	22	E6	ttttttgaattcgctagctaggtcttga	CCGGTTCCTGCGTCAGCTCGAGG	1	SMN2
1861	ctaccaactggtcggggtttgaaacATGTCATGATCTTTATAATCACttttttgaattcgctagctaggtcttgaCCGGTTCCTGCGTCAGCTCGAGG	98	ctaccaactggtcggggtttgaaac	GTGATTATAAAGATCATGACAT	ATGTCATGATCTTTATAATCAC	50	71	22	E6	ttttttgaattcgctagctaggtcttga	CCGGTTCCTGCGTCAGCTCGAGG	1	SMN2
1862	ctaccaactggtcggggtttgaaacGATGTCATGATCTTTATAATCAttttttgaattcgctagctaggtcttgaCCGGTTCCTGCGTCAGCTCGAGG	98	ctaccaactggtcggggtttgaaac	TGATTATAAAGATCATGACATC	GATGTCATGATCTTTATAATCA	51	72	22	E6	ttttttgaattcgctagctaggtcttga	CCGGTTCCTGCGTCAGCTCGAGG	1	SMN2
1863	ctaccaactggtcggggtttgaaacCGATGTCATGATCTTTATAATCttttttgaattcgctagctaggtcttgaCCGGTTCCTGCGTCAGCTCGAGG	98	ctaccaactggtcggggtttgaaac	GATTATAAAGATCATGACATCG	CGATGTCATGATCTTTATAATC	52	73	22	E6	ttttttgaattcgctagctaggtcttga	CCGGTTCCTGCGTCAGCTCGAGG	1	SMN2
1864	ctaccaactggtcggggtttgaaacTCGATGTCATGATCTTTATAATttttttgaattcgctagctaggtcttgaCCGGTTCCTGCGTCAGCTCGAGG	98	ctaccaactggtcggggtttgaaac	ATTATAAAGATCATGACATCGA	TCGATGTCATGATCTTTATAAT	53	74	22	E6	ttttttgaattcgctagctaggtcttga	CCGGTTCCTGCGTCAGCTCGAGG	1	SMN2
1865	ctaccaactggtcggggtttgaaacATCGATGTCATGATCTTTATAAttttttgaattcgctagctaggtcttgaCCGGTTCCTGCGTCAGCTCGAGG	98	ctaccaactggtcggggtttgaaac	TTATAAAGATCATGACATCGAT	ATCGATGTCATGATCTTTATAA	54	75	22	E6	ttttttgaattcgctagctaggtcttga	CCGGTTCCTGCGTCAGCTCGAGG	1	SMN2
1866	ctaccaactggtcggggtttgaaacAATCGATGTCATGATCTTTATAttttttgaattcgctagctaggtcttgaCCGGTTCCTGCGTCAGCTCGAGG	98	ctaccaactggtcggggtttgaaac	TATAAAGATCATGACATCGATT	AATCGATGTCATGATCTTTATA	55	76	22	E6	ttttttgaattcgctagctaggtcttga	CCGGTTCCTGCGTCAGCTCGAGG	1	SMN2
1867	ctaccaactggtcggggtttgaaacTAATCGATGTCATGATCTTTATttttttgaattcgctagctaggtcttgaCCGGTTCCTGCGTCAGCTCGAGG	98	ctaccaactggtcggggtttgaaac	ATAAAGATCATGACATCGATTA	TAATCGATGTCATGATCTTTAT	56	77	22	E6	ttttttgaattcgctagctaggtcttga	CCGGTTCCTGCGTCAGCTCGAGG	1	SMN2
1868	ctaccaactggtcggggtttgaaacGTAATCGATGTCATGATCTTTAttttttgaattcgctagctaggtcttgaCCGGTTCCTGCGTCAGCTCGAGG	98	ctaccaactggtcggggtttgaaac	TAAAGATCATGACATCGATTAC	GTAATCGATGTCATGATCTTTA	57	78	22	E6	ttttttgaattcgctagctaggtcttga	CCGGTTCCTGCGTCAGCTCGAGG	1	SMN2
1869	ctaccaactggtcggggtttgaaacTGTAATCGATGTCATGATCTTTttttttgaattcgctagctaggtcttgaCCGGTTCCTGCGTCAGCTCGAGG	98	ctaccaactggtcggggtttgaaac	AAAGATCATGACATCGATTACA	TGTAATCGATGTCATGATCTTT	58	79	22	E6	ttttttgaattcgctagctaggtcttga	CCGGTTCCTGCGTCAGCTCGAGG	1	SMN2
1870	ctaccaactggtcggggtttgaaacTTGTAATCGATGTCATGATCTTttttttgaattcgctagctaggtcttgaCCGGTTCCTGCGTCAGCTCGAGG	98	ctaccaactggtcggggtttgaaac	AAGATCATGACATCGATTACAA	TTGTAATCGATGTCATGATCTT	59	80	22	E6	ttttttgaattcgctagctaggtcttga	CCGGTTCCTGCGTCAGCTCGAGG	1	SMN2
1871	ctaccaactggtcggggtttgaaacCTTGTAATCGATGTCATGATCTttttttgaattcgctagctaggtcttgaCCGGTTCCTGCGTCAGCTCGAGG	98	ctaccaactggtcggggtttgaaac	AGATCATGACATCGATTACAAG	CTTGTAATCGATGTCATGATCT	60	81	22	E6	ttttttgaattcgctagctaggtcttga	CCGGTTCCTGCGTCAGCTCGAGG	1	SMN2
1872	ctaccaactggtcggggtttgaaacCCTTGTAATCGATGTCATGATCttttttgaattcgctagctaggtcttgaCCGGTTCCTGCGTCAGCTCGAGG	98	ctaccaactggtcggggtttgaaac	GATCATGACATCGATTACAAGG	CCTTGTAATCGATGTCATGATC	61	82	22	E6	ttttttgaattcgctagctaggtcttga	CCGGTTCCTGCGTCAGCTCGAGG	1	SMN2
1873	ctaccaactggtcggggtttgaaacTCCTTGTAATCGATGTCATGATttttttgaattcgctagctaggtcttgaCCGGTTCCTGCGTCAGCTCGAGG	98	ctaccaactggtcggggtttgaaac	ATCATGACATCGATTACAAGGA	TCCTTGTAATCGATGTCATGAT	62	83	22	E6	ttttttgaattcgctagctaggtcttga	CCGGTTCCTGCGTCAGCTCGAGG	1	SMN2
1874	ctaccaactggtcggggtttgaaacATCCTTGTAATCGATGTCATGAttttttgaattcgctagctaggtcttgaCCGGTTCCTGCGTCAGCTCGAGG	98	ctaccaactggtcggggtttgaaac	TCATGACATCGATTACAAGGAT	ATCCTTGTAATCGATGTCATGA	63	84	22	E6	ttttttgaattcgctagctaggtcttga	CCGGTTCCTGCGTCAGCTCGAGG	1	SMN2
1875	ctaccaactggtcggggtttgaaacCATCCTTGTAATCGATGTCATGttttttgaattcgctagctaggtcttgaCCGGTTCCTGCGTCAGCTCGAGG	98	ctaccaactggtcggggtttgaaac	CATGACATCGATTACAAGGATG	CATCCTTGTAATCGATGTCATG	64	85	22	E6	ttttttgaattcgctagctaggtcttga	CCGGTTCCTGCGTCAGCTCGAGG	1	SMN2
1876	ctaccaactggtcggggtttgaaacTCATCCTTGTAATCGATGTCATttttttgaattcgctagctaggtcttgaCCGGTTCCTGCGTCAGCTCGAGG	98	ctaccaactggtcggggtttgaaac	ATGACATCGATTACAAGGATGA	TCATCCTTGTAATCGATGTCAT	65	86	22	E6	ttttttgaattcgctagctaggtcttga	CCGGTTCCTGCGTCAGCTCGAGG	1	SMN2
1877	ctaccaactggtcggggtttgaaacGTCATCCTTGTAATCGATGTCAttttttgaattcgctagctaggtcttgaCCGGTTCCTGCGTCAGCTCGAGG	98	ctaccaactggtcggggtttgaaac	TGACATCGATTACAAGGATGAC	GTCATCCTTGTAATCGATGTCA	66	87	22	E6	ttttttgaattcgctagctaggtcttga	CCGGTTCCTGCGTCAGCTCGAGG	1	SMN2
1878	ctaccaactggtcggggtttgaaacCGTCATCCTTGTAATCGATGTCttttttgaattcgctagctaggtcttgaCCGGTTCCTGCGTCAGCTCGAGG	98	ctaccaactggtcggggtttgaaac	GACATCGATTACAAGGATGACG	CGTCATCCTTGTAATCGATGTC	67	88	22	E6	ttttttgaattcgctagctaggtcttga	CCGGTTCCTGCGTCAGCTCGAGG	1	SMN2
1879	ctaccaactggtcggggtttgaaacTCGTCATCCTTGTAATCGATGTttttttgaattcgctagctaggtcttgaCCGGTTCCTGCGTCAGCTCGAGG	98	ctaccaactggtcggggtttgaaac	ACATCGATTACAAGGATGACGA	TCGTCATCCTTGTAATCGATGT	68	89	22	E6	ttttttgaattcgctagctaggtcttga	CCGGTTCCTGCGTCAGCTCGAGG	1	SMN2
1880	ctaccaactggtcggggtttgaaacATCGTCATCCTTGTAATCGATGttttttgaattcgctagctaggtcttgaCCGGTTCCTGCGTCAGCTCGAGG	98	ctaccaactggtcggggtttgaaac	CATCGATTACAAGGATGACGAT	ATCGTCATCCTTGTAATCGATG	69	90	22	E6	ttttttgaattcgctagctaggtcttga	CCGGTTCCTGCGTCAGCTCGAGG	1	SMN2
1881	ctaccaactggtcggggtttgaaacCATCGTCATCCTTGTAATCGATttttttgaattcgctagctaggtcttgaCCGGTTCCTGCGTCAGCTCGAGG	98	ctaccaactggtcggggtttgaaac	ATCGATTACAAGGATGACGATG	CATCGTCATCCTTGTAATCGAT	70	91	22	E6	ttttttgaattcgctagctaggtcttga	CCGGTTCCTGCGTCAGCTCGAGG	1	SMN2
1882	ctaccaactggtcggggtttgaaacTCATCGTCATCCTTGTAATCGAttttttgaattcgctagctaggtcttgaCCGGTTCCTGCGTCAGCTCGAGG	98	ctaccaactggtcggggtttgaaac	TCGATTACAAGGATGACGATGA	TCATCGTCATCCTTGTAATCGA	71	92	22	E6	ttttttgaattcgctagctaggtcttga	CCGGTTCCTGCGTCAGCTCGAGG	1	SMN2
1883	ctaccaactggtcggggtttgaaacGTCATCGTCATCCTTGTAATCGttttttgaattcgctagctaggtcttgaCCGGTTCCTGCGTCAGCTCGAGG	98	ctaccaactggtcggggtttgaaac	CGATTACAAGGATGACGATGAC	GTCATCGTCATCCTTGTAATCG	72	93	22	E6	ttttttgaattcgctagctaggtcttga	CCGGTTCCTGCGTCAGCTCGAGG	1	SMN2
1884	ctaccaactggtcggggtttgaaacTGTCATCGTCATCCTTGTAATCttttttgaattcgctagctaggtcttgaCCGGTTCCTGCGTCAGCTCGAGG	98	ctaccaactggtcggggtttgaaac	GATTACAAGGATGACGATGACA	TGTCATCGTCATCCTTGTAATC	73	94	22	E6	ttttttgaattcgctagctaggtcttga	CCGGTTCCTGCGTCAGCTCGAGG	1	SMN2
1885	ctaccaactggtcggggtttgaaacTTGTCATCGTCATCCTTGTAATttttttgaattcgctagctaggtcttgaCCGGTTCCTGCGTCAGCTCGAGG	98	ctaccaactggtcggggtttgaaac	ATTACAAGGATGACGATGACAA	TTGTCATCGTCATCCTTGTAAT	74	95	22	E6	ttttttgaattcgctagctaggtcttga	CCGGTTCCTGCGTCAGCTCGAGG	1	SMN2
1886	ctaccaactggtcggggtttgaaacCTTGTCATCGTCATCCTTGTAAttttttgaattcgctagctaggtcttgaCCGGTTCCTGCGTCAGCTCGAGG	98	ctaccaactggtcggggtttgaaac	TTACAAGGATGACGATGACAAG	CTTGTCATCGTCATCCTTGTAA	75	96	22	E6	ttttttgaattcgctagctaggtcttga	CCGGTTCCTGCGTCAGCTCGAGG	1	SMN2
1887	ctaccaactggtcggggtttgaaacCCTTGTCATCGTCATCCTTGTAttttttgaattcgctagctaggtcttgaCCGGTTCCTGCGTCAGCTCGAGG	98	ctaccaactggtcggggtttgaaac	TACAAGGATGACGATGACAAGG	CCTTGTCATCGTCATCCTTGTA	76	97	22	E6	ttttttgaattcgctagctaggtcttga	CCGGTTCCTGCGTCAGCTCGAGG	1	SMN2
1888	ctaccaactggtcggggtttgaaacCCCTTGTCATCGTCATCCTTGTttttttgaattcgctagctaggtcttgaCCGGTTCCTGCGTCAGCTCGAGG	98	ctaccaactggtcggggtttgaaac	ACAAGGATGACGATGACAAGGG	CCCTTGTCATCGTCATCCTTGT	77	98	22	E6	ttttttgaattcgctagctaggtcttga	CCGGTTCCTGCGTCAGCTCGAGG	1	SMN2
1889	ctaccaactggtcggggtttgaaacGCCCTTGTCATCGTCATCCTTGttttttgaattcgctagctaggtcttgaCCGGTTCCTGCGTCAGCTCGAGG	98	ctaccaactggtcggggtttgaaac	CAAGGATGACGATGACAAGGGC	GCCCTTGTCATCGTCATCCTTG	78	99	22	E6	ttttttgaattcgctagctaggtcttga	CCGGTTCCTGCGTCAGCTCGAGG	1	SMN2
1890	ctaccaactggtcggggtttgaaacAGCCCTTGTCATCGTCATCCTTttttttgaattcgctagctaggtcttgaCCGGTTCCTGCGTCAGCTCGAGG	98	ctaccaactggtcggggtttgaaac	AAGGATGACGATGACAAGGGCT	AGCCCTTGTCATCGTCATCCTT	79	100	22	E6	ttttttgaattcgctagctaggtcttga	CCGGTTCCTGCGTCAGCTCGAGG	1	SMN2
1891	ctaccaactggtcggggtttgaaacTAGCCCTTGTCATCGTCATCCTttttttgaattcgctagctaggtcttgaCCGGTTCCTGCGTCAGCTCGAGG	98	ctaccaactggtcggggtttgaaac	AGGATGACGATGACAAGGGCTA	TAGCCCTTGTCATCGTCATCCT	80	101	22	E6	ttttttgaattcgctagctaggtcttga	CCGGTTCCTGCGTCAGCTCGAGG	1	SMN2
1892	ctaccaactggtcggggtttgaaacATAGCCCTTGTCATCGTCATCCttttttgaattcgctagctaggtcttgaCCGGTTCCTGCGTCAGCTCGAGG	98	ctaccaactggtcggggtttgaaac	GGATGACGATGACAAGGGCTAT	ATAGCCCTTGTCATCGTCATCC	81	102	22	E6	ttttttgaattcgctagctaggtcttga	CCGGTTCCTGCGTCAGCTCGAGG	1	SMN2
1893	ctaccaactggtcggggtttgaaacGATAGCCCTTGTCATCGTCATCttttttgaattcgctagctaggtcttgaCCGGTTCCTGCGTCAGCTCGAGG	98	ctaccaactggtcggggtttgaaac	GATGACGATGACAAGGGCTATC	GATAGCCCTTGTCATCGTCATC	82	103	22	E6	ttttttgaattcgctagctaggtcttga	CCGGTTCCTGCGTCAGCTCGAGG	1	SMN2
1894	ctaccaactggtcggggtttgaaacTGATAGCCCTTGTCATCGTCATttttttgaattcgctagctaggtcttgaCCGGTTCCTGCGTCAGCTCGAGG	98	ctaccaactggtcggggtttgaaac	ATGACGATGACAAGGGCTATCA	TGATAGCCCTTGTCATCGTCAT	83	104	22	E6	ttttttgaattcgctagctaggtcttga	CCGGTTCCTGCGTCAGCTCGAGG	1	SMN2
1895	ctaccaactggtcggggtttgaaacATGATAGCCCTTGTCATCGTCAttttttgaattcgctagctaggtcttgaCCGGTTCCTGCGTCAGCTCGAGG	98	ctaccaactggtcggggtttgaaac	TGACGATGACAAGGGCTATCAT	ATGATAGCCCTTGTCATCGTCA	84	105	22	E6	ttttttgaattcgctagctaggtcttga	CCGGTTCCTGCGTCAGCTCGAGG	1	SMN2
1896	ctaccaactggtcggggtttgaaacTATGATAGCCCTTGTCATCGTCttttttgaattcgctagctaggtcttgaCCGGTTCCTGCGTCAGCTCGAGG	98	ctaccaactggtcggggtttgaaac	GACGATGACAAGGGCTATCATA	TATGATAGCCCTTGTCATCGTC	85	106	22	E6	ttttttgaattcgctagctaggtcttga	CCGGTTCCTGCGTCAGCTCGAGG	1	SMN2
1897	ctaccaactggtcggggtttgaaacGTATGATAGCCCTTGTCATCGTttttttgaattcgctagctaggtcttgaCCGGTTCCTGCGTCAGCTCGAGG	98	ctaccaactggtcggggtttgaaac	ACGATGACAAGGGCTATCATAC	GTATGATAGCCCTTGTCATCGT	86	107	22	E6	ttttttgaattcgctagctaggtcttga	CCGGTTCCTGCGTCAGCTCGAGG	1	SMN2
1898	ctaccaactggtcggggtttgaaacAGTATGATAGCCCTTGTCATCGttttttgaattcgctagctaggtcttgaCCGGTTCCTGCGTCAGCTCGAGG	98	ctaccaactggtcggggtttgaaac	CGATGACAAGGGCTATCATACT	AGTATGATAGCCCTTGTCATCG	87	108	22	E6	ttttttgaattcgctagctaggtcttga	CCGGTTCCTGCGTCAGCTCGAGG	1	SMN2
1899	ctaccaactggtcggggtttgaaacCAGTATGATAGCCCTTGTCATCttttttgaattcgctagctaggtcttgaCCGGTTCCTGCGTCAGCTCGAGG	98	ctaccaactggtcggggtttgaaac	GATGACAAGGGCTATCATACTG	CAGTATGATAGCCCTTGTCATC	88	109	22	E6	ttttttgaattcgctagctaggtcttga	CCGGTTCCTGCGTCAGCTCGAGG	1	SMN2
1900	ctaccaactggtcggggtttgaaacCCAGTATGATAGCCCTTGTCATttttttgaattcgctagctaggtcttgaCCGGTTCCTGCGTCAGCTCGAGG	98	ctaccaactggtcggggtttgaaac	ATGACAAGGGCTATCATACTGG	CCAGTATGATAGCCCTTGTCAT	89	110	22	E6	ttttttgaattcgctagctaggtcttga	CCGGTTCCTGCGTCAGCTCGAGG	1	SMN2
1901	ctaccaactggtcggggtttgaaacGCCAGTATGATAGCCCTTGTCAttttttgaattcgctagctaggtcttgaCCGGTTCCTGCGTCAGCTCGAGG	98	ctaccaactggtcggggtttgaaac	TGACAAGGGCTATCATACTGGC	GCCAGTATGATAGCCCTTGTCA	90	111	22	E6	ttttttgaattcgctagctaggtcttga	CCGGTTCCTGCGTCAGCTCGAGG	1	SMN2
1902	ctaccaactggtcggggtttgaaacAGCCAGTATGATAGCCCTTGTCttttttgaattcgctagctaggtcttgaCCGGTTCCTGCGTCAGCTCGAGG	98	ctaccaactggtcggggtttgaaac	GACAAGGGCTATCATACTGGCT	AGCCAGTATGATAGCCCTTGTC	91	112	22	E6	ttttttgaattcgctagctaggtcttga	CCGGTTCCTGCGTCAGCTCGAGG	1	SMN2
1903	ctaccaactggtcggggtttgaaacTAGCCAGTATGATAGCCCTTGTttttttgaattcgctagctaggtcttgaCCGGTTCCTGCGTCAGCTCGAGG	98	ctaccaactggtcggggtttgaaac	ACAAGGGCTATCATACTGGCTA	TAGCCAGTATGATAGCCCTTGT	92	113	22	E6	ttttttgaattcgctagctaggtcttga	CCGGTTCCTGCGTCAGCTCGAGG	1	SMN2
1904	ctaccaactggtcggggtttgaaacATAGCCAGTATGATAGCCCTTGttttttgaattcgctagctaggtcttgaCCGGTTCCTGCGTCAGCTCGAGG	98	ctaccaactggtcggggtttgaaac	CAAGGGCTATCATACTGGCTAT	ATAGCCAGTATGATAGCCCTTG	93	114	22	E6	ttttttgaattcgctagctaggtcttga	CCGGTTCCTGCGTCAGCTCGAGG	1	SMN2
1905	ctaccaactggtcggggtttgaaacAATAGCCAGTATGATAGCCCTTttttttgaattcgctagctaggtcttgaCCGGTTCCTGCGTCAGCTCGAGG	98	ctaccaactggtcggggtttgaaac	AAGGGCTATCATACTGGCTATT	AATAGCCAGTATGATAGCCCTT	94	115	22	E6	ttttttgaattcgctagctaggtcttga	CCGGTTCCTGCGTCAGCTCGAGG	1	SMN2
1906	ctaccaactggtcggggtttgaaacTAATAGCCAGTATGATAGCCCTttttttgaattcgctagctaggtcttgaCCGGTTCCTGCGTCAGCTCGAGG	98	ctaccaactggtcggggtttgaaac	AGGGCTATCATACTGGCTATTA	TAATAGCCAGTATGATAGCCCT	95	116	22	E6	ttttttgaattcgctagctaggtcttga	CCGGTTCCTGCGTCAGCTCGAGG	1	SMN2
1907	ctaccaactggtcggggtttgaaacATAATAGCCAGTATGATAGCCCttttttgaattcgctagctaggtcttgaCCGGTTCCTGCGTCAGCTCGAGG	98	ctaccaactggtcggggtttgaaac	GGGCTATCATACTGGCTATTAT	ATAATAGCCAGTATGATAGCCC	96	117	22	E6	ttttttgaattcgctagctaggtcttga	CCGGTTCCTGCGTCAGCTCGAGG	1	SMN2
1908	ctaccaactggtcggggtttgaaacTATAATAGCCAGTATGATAGCCttttttgaattcgctagctaggtcttgaCCGGTTCCTGCGTCAGCTCGAGG	98	ctaccaactggtcggggtttgaaac	GGCTATCATACTGGCTATTATA	TATAATAGCCAGTATGATAGCC	97	118	22	E6	ttttttgaattcgctagctaggtcttga	CCGGTTCCTGCGTCAGCTCGAGG	1	SMN2
1909	ctaccaactggtcggggtttgaaacATATAATAGCCAGTATGATAGCttttttgaattcgctagctaggtcttgaCCGGTTCCTGCGTCAGCTCGAGG	98	ctaccaactggtcggggtttgaaac	GCTATCATACTGGCTATTATAT	ATATAATAGCCAGTATGATAGC	98	119	22	E6	ttttttgaattcgctagctaggtcttga	CCGGTTCCTGCGTCAGCTCGAGG	1	SMN2
1910	ctaccaactggtcggggtttgaaacCATATAATAGCCAGTATGATAGttttttgaattcgctagctaggtcttgaCCGGTTCCTGCGTCAGCTCGAGG	98	ctaccaactggtcggggtttgaaac	CTATCATACTGGCTATTATATG	CATATAATAGCCAGTATGATAG	99	120	22	E6	ttttttgaattcgctagctaggtcttga	CCGGTTCCTGCGTCAGCTCGAGG	1	SMN2
1911	ctaccaactggtcggggtttgaaaccCATATAATAGCCAGTATGATAttttttgaattcgctagctaggtcttgaCCGGTTCCTGCGTCAGCTCGAGG	98	ctaccaactggtcggggtttgaaac	TATCATACTGGCTATTATATGg	cCATATAATAGCCAGTATGATA	100	121	22	E6I6	ttttttgaattcgctagctaggtcttga	CCGGTTCCTGCGTCAGCTCGAGG	1	SMN2
1912	ctaccaactggtcggggtttgaaacacCATATAATAGCCAGTATGATttttttgaattcgctagctaggtcttgaCCGGTTCCTGCGTCAGCTCGAGG	98	ctaccaactggtcggggtttgaaac	ATCATACTGGCTATTATATGgt	acCATATAATAGCCAGTATGAT	101	122	22	E6I6	ttttttgaattcgctagctaggtcttga	CCGGTTCCTGCGTCAGCTCGAGG	1	SMN2
1913	ctaccaactggtcggggtttgaaactacCATATAATAGCCAGTATGAttttttgaattcgctagctaggtcttgaCCGGTTCCTGCGTCAGCTCGAGG	98	ctaccaactggtcggggtttgaaac	TCATACTGGCTATTATATGgta	tacCATATAATAGCCAGTATGA	102	123	22	E6I6	ttttttgaattcgctagctaggtcttga	CCGGTTCCTGCGTCAGCTCGAGG	1	SMN2
1914	ctaccaactggtcggggtttgaaacttacCATATAATAGCCAGTATGttttttgaattcgctagctaggtcttgaCCGGTTCCTGCGTCAGCTCGAGG	98	ctaccaactggtcggggtttgaaac	CATACTGGCTATTATATGgtaa	ttacCATATAATAGCCAGTATG	103	124	22	E6I6	ttttttgaattcgctagctaggtcttga	CCGGTTCCTGCGTCAGCTCGAGG	1	SMN2
1915	ctaccaactggtcggggtttgaaaccttacCATATAATAGCCAGTATttttttgaattcgctagctaggtcttgaCCGGTTCCTGCGTCAGCTCGAGG	98	ctaccaactggtcggggtttgaaac	ATACTGGCTATTATATGgtaag	cttacCATATAATAGCCAGTAT	104	125	22	E6I6	ttttttgaattcgctagctaggtcttga	CCGGTTCCTGCGTCAGCTCGAGG	1	SMN2
1916	ctaccaactggtcggggtttgaaacacttacCATATAATAGCCAGTAttttttgaattcgctagctaggtcttgaCCGGTTCCTGCGTCAGCTCGAGG	98	ctaccaactggtcggggtttgaaac	TACTGGCTATTATATGgtaagt	acttacCATATAATAGCCAGTA	105	126	22	E6I6	ttttttgaattcgctagctaggtcttga	CCGGTTCCTGCGTCAGCTCGAGG	1	SMN2
1917	ctaccaactggtcggggtttgaaactacttacCATATAATAGCCAGTttttttgaattcgctagctaggtcttgaCCGGTTCCTGCGTCAGCTCGAGG	98	ctaccaactggtcggggtttgaaac	ACTGGCTATTATATGgtaagta	tacttacCATATAATAGCCAGT	106	127	22	E6I6	ttttttgaattcgctagctaggtcttga	CCGGTTCCTGCGTCAGCTCGAGG	1	SMN2
1918	ctaccaactggtcggggtttgaaacttacttacCATATAATAGCCAGttttttgaattcgctagctaggtcttgaCCGGTTCCTGCGTCAGCTCGAGG	98	ctaccaactggtcggggtttgaaac	CTGGCTATTATATGgtaagtaa	ttacttacCATATAATAGCCAG	107	128	22	E6I6	ttttttgaattcgctagctaggtcttga	CCGGTTCCTGCGTCAGCTCGAGG	1	SMN2
1919	ctaccaactggtcggggtttgaaacattacttacCATATAATAGCCAttttttgaattcgctagctaggtcttgaCCGGTTCCTGCGTCAGCTCGAGG	98	ctaccaactggtcggggtttgaaac	TGGCTATTATATGgtaagtaat	attacttacCATATAATAGCCA	108	129	22	E6I6	ttttttgaattcgctagctaggtcttga	CCGGTTCCTGCGTCAGCTCGAGG	1	SMN2
1920	ctaccaactggtcggggtttgaaacgattacttacCATATAATAGCCttttttgaattcgctagctaggtcttgaCCGGTTCCTGCGTCAGCTCGAGG	98	ctaccaactggtcggggtttgaaac	GGCTATTATATGgtaagtaatc	gattacttacCATATAATAGCC	109	130	22	E6I6	ttttttgaattcgctagctaggtcttga	CCGGTTCCTGCGTCAGCTCGAGG	1	SMN2
1921	ctaccaactggtcggggtttgaaactgattacttacCATATAATAGCttttttgaattcgctagctaggtcttgaCCGGTTCCTGCGTCAGCTCGAGG	98	ctaccaactggtcggggtttgaaac	GCTATTATATGgtaagtaatca	tgattacttacCATATAATAGC	110	131	22	E6I6	ttttttgaattcgctagctaggtcttga	CCGGTTCCTGCGTCAGCTCGAGG	1	SMN2
1922	ctaccaactggtcggggtttgaaacgtgattacttacCATATAATAGttttttgaattcgctagctaggtcttgaCCGGTTCCTGCGTCAGCTCGAGG	98	ctaccaactggtcggggtttgaaac	CTATTATATGgtaagtaatcac	gtgattacttacCATATAATAG	111	132	22	E6I6	ttttttgaattcgctagctaggtcttga	CCGGTTCCTGCGTCAGCTCGAGG	1	SMN2
1923	ctaccaactggtcggggtttgaaacagtgattacttacCATATAATAttttttgaattcgctagctaggtcttgaCCGGTTCCTGCGTCAGCTCGAGG	98	ctaccaactggtcggggtttgaaac	TATTATATGgtaagtaatcact	agtgattacttacCATATAATA	112	133	22	E6I6	ttttttgaattcgctagctaggtcttga	CCGGTTCCTGCGTCAGCTCGAGG	1	SMN2
1924	ctaccaactggtcggggtttgaaacgagtgattacttacCATATAATttttttgaattcgctagctaggtcttgaCCGGTTCCTGCGTCAGCTCGAGG	98	ctaccaactggtcggggtttgaaac	ATTATATGgtaagtaatcactc	gagtgattacttacCATATAAT	113	134	22	E6I6	ttttttgaattcgctagctaggtcttga	CCGGTTCCTGCGTCAGCTCGAGG	1	SMN2
1925	ctaccaactggtcggggtttgaaactgagtgattacttacCATATAAttttttgaattcgctagctaggtcttgaCCGGTTCCTGCGTCAGCTCGAGG	98	ctaccaactggtcggggtttgaaac	TTATATGgtaagtaatcactca	tgagtgattacttacCATATAA	114	135	22	E6I6	ttttttgaattcgctagctaggtcttga	CCGGTTCCTGCGTCAGCTCGAGG	1	SMN2
1926	ctaccaactggtcggggtttgaaacctgagtgattacttacCATATAttttttgaattcgctagctaggtcttgaCCGGTTCCTGCGTCAGCTCGAGG	98	ctaccaactggtcggggtttgaaac	TATATGgtaagtaatcactcag	ctgagtgattacttacCATATA	115	136	22	E6I6	ttttttgaattcgctagctaggtcttga	CCGGTTCCTGCGTCAGCTCGAGG	1	SMN2
1927	ctaccaactggtcggggtttgaaacgctgagtgattacttacCATATttttttgaattcgctagctaggtcttgaCCGGTTCCTGCGTCAGCTCGAGG	98	ctaccaactggtcggggtttgaaac	ATATGgtaagtaatcactcagc	gctgagtgattacttacCATAT	116	137	22	E6I6	ttttttgaattcgctagctaggtcttga	CCGGTTCCTGCGTCAGCTCGAGG	1	SMN2
1928	ctaccaactggtcggggtttgaaactgctgagtgattacttacCATAttttttgaattcgctagctaggtcttgaCCGGTTCCTGCGTCAGCTCGAGG	98	ctaccaactggtcggggtttgaaac	TATGgtaagtaatcactcagca	tgctgagtgattacttacCATA	117	138	22	E6I6	ttttttgaattcgctagctaggtcttga	CCGGTTCCTGCGTCAGCTCGAGG	1	SMN2
1929	ctaccaactggtcggggtttgaaacatgctgagtgattacttacCATttttttgaattcgctagctaggtcttgaCCGGTTCCTGCGTCAGCTCGAGG	98	ctaccaactggtcggggtttgaaac	ATGgtaagtaatcactcagcat	atgctgagtgattacttacCAT	118	139	22	E6I6	ttttttgaattcgctagctaggtcttga	CCGGTTCCTGCGTCAGCTCGAGG	1	SMN2
1930	ctaccaactggtcggggtttgaaacgatgctgagtgattacttacCAttttttgaattcgctagctaggtcttgaCCGGTTCCTGCGTCAGCTCGAGG	98	ctaccaactggtcggggtttgaaac	TGgtaagtaatcactcagcatc	gatgctgagtgattacttacCA	119	140	22	E6I6	ttttttgaattcgctagctaggtcttga	CCGGTTCCTGCGTCAGCTCGAGG	1	SMN2
1931	ctaccaactggtcggggtttgaaacagatgctgagtgattacttacCttttttgaattcgctagctaggtcttgaCCGGTTCCTGCGTCAGCTCGAGG	98	ctaccaactggtcggggtttgaaac	Ggtaagtaatcactcagcatct	agatgctgagtgattacttacC	120	141	22	E6I6	ttttttgaattcgctagctaggtcttga	CCGGTTCCTGCGTCAGCTCGAGG	1	SMN2
1932	ctaccaactggtcggggtttgaaacaagatgctgagtgattacttacttttttgaattcgctagctaggtcttgaCCGGTTCCTGCGTCAGCTCGAGG	98	ctaccaactggtcggggtttgaaac	gtaagtaatcactcagcatctt	aagatgctgagtgattacttac	121	142	22	I6	ttttttgaattcgctagctaggtcttga	CCGGTTCCTGCGTCAGCTCGAGG	1	SMN2
1933	ctaccaactggtcggggtttgaaacaaagatgctgagtgattacttattttttgaattcgctagctaggtcttgaCCGGTTCCTGCGTCAGCTCGAGG	98	ctaccaactggtcggggtttgaaac	taagtaatcactcagcatcttt	aaagatgctgagtgattactta	122	143	22	I6	ttttttgaattcgctagctaggtcttga	CCGGTTCCTGCGTCAGCTCGAGG	1	SMN2
1934	ctaccaactggtcggggtttgaaacaaaagatgctgagtgattacttttttttgaattcgctagctaggtcttgaCCGGTTCCTGCGTCAGCTCGAGG	98	ctaccaactggtcggggtttgaaac	aagtaatcactcagcatctttt	aaaagatgctgagtgattactt	123	144	22	I6	ttttttgaattcgctagctaggtcttga	CCGGTTCCTGCGTCAGCTCGAGG	1	SMN2
1935	ctaccaactggtcggggtttgaaacgaaaagatgctgagtgattactttttttgaattcgctagctaggtcttgaCCGGTTCCTGCGTCAGCTCGAGG	98	ctaccaactggtcggggtttgaaac	agtaatcactcagcatcttttc	gaaaagatgctgagtgattact	124	145	22	I6	ttttttgaattcgctagctaggtcttga	CCGGTTCCTGCGTCAGCTCGAGG	1	SMN2
1936	ctaccaactggtcggggtttgaaacggaaaagatgctgagtgattacttttttgaattcgctagctaggtcttgaCCGGTTCCTGCGTCAGCTCGAGG	98	ctaccaactggtcggggtttgaaac	gtaatcactcagcatcttttcc	ggaaaagatgctgagtgattac	125	146	22	I6	ttttttgaattcgctagctaggtcttga	CCGGTTCCTGCGTCAGCTCGAGG	1	SMN2
1937	ctaccaactggtcggggtttgaaacaggaaaagatgctgagtgattattttttgaattcgctagctaggtcttgaCCGGTTCCTGCGTCAGCTCGAGG	98	ctaccaactggtcggggtttgaaac	taatcactcagcatcttttcct	aggaaaagatgctgagtgatta	126	147	22	I6	ttttttgaattcgctagctaggtcttga	CCGGTTCCTGCGTCAGCTCGAGG	1	SMN2
1938	ctaccaactggtcggggtttgaaaccaggaaaagatgctgagtgattttttttgaattcgctagctaggtcttgaCCGGTTCCTGCGTCAGCTCGAGG	98	ctaccaactggtcggggtttgaaac	aatcactcagcatcttttcctg	caggaaaagatgctgagtgatt	127	148	22	I6	ttttttgaattcgctagctaggtcttga	CCGGTTCCTGCGTCAGCTCGAGG	1	SMN2
1939	ctaccaactggtcggggtttgaaactcaggaaaagatgctgagtgatttttttgaattcgctagctaggtcttgaCCGGTTCCTGCGTCAGCTCGAGG	98	ctaccaactggtcggggtttgaaac	atcactcagcatcttttcctga	tcaggaaaagatgctgagtgat	128	149	22	I6	ttttttgaattcgctagctaggtcttga	CCGGTTCCTGCGTCAGCTCGAGG	1	SMN2
1940	ctaccaactggtcggggtttgaaacgtcaggaaaagatgctgagtgattttttgaattcgctagctaggtcttgaCCGGTTCCTGCGTCAGCTCGAGG	98	ctaccaactggtcggggtttgaaac	tcactcagcatcttttcctgac	gtcaggaaaagatgctgagtga	129	150	22	I6	ttttttgaattcgctagctaggtcttga	CCGGTTCCTGCGTCAGCTCGAGG	1	SMN2
1941	ctaccaactggtcggggtttgaaactgtcaggaaaagatgctgagtgttttttgaattcgctagctaggtcttgaCCGGTTCCTGCGTCAGCTCGAGG	98	ctaccaactggtcggggtttgaaac	cactcagcatcttttcctgaca	tgtcaggaaaagatgctgagtg	130	151	22	I6	ttttttgaattcgctagctaggtcttga	CCGGTTCCTGCGTCAGCTCGAGG	1	SMN2
1942	ctaccaactggtcggggtttgaaacttgtcaggaaaagatgctgagtttttttgaattcgctagctaggtcttgaCCGGTTCCTGCGTCAGCTCGAGG	98	ctaccaactggtcggggtttgaaac	actcagcatcttttcctgacaa	ttgtcaggaaaagatgctgagt	131	152	22	I6	ttttttgaattcgctagctaggtcttga	CCGGTTCCTGCGTCAGCTCGAGG	1	SMN2
1943	ctaccaactggtcggggtttgaaacattgtcaggaaaagatgctgagttttttgaattcgctagctaggtcttgaCCGGTTCCTGCGTCAGCTCGAGG	98	ctaccaactggtcggggtttgaaac	ctcagcatcttttcctgacaat	attgtcaggaaaagatgctgag	132	153	22	I6	ttttttgaattcgctagctaggtcttga	CCGGTTCCTGCGTCAGCTCGAGG	1	SMN2
1944	ctaccaactggtcggggtttgaaacaattgtcaggaaaagatgctgattttttgaattcgctagctaggtcttgaCCGGTTCCTGCGTCAGCTCGAGG	98	ctaccaactggtcggggtttgaaac	tcagcatcttttcctgacaatt	aattgtcaggaaaagatgctga	133	154	22	I6	ttttttgaattcgctagctaggtcttga	CCGGTTCCTGCGTCAGCTCGAGG	1	SMN2
1945	ctaccaactggtcggggtttgaaacaaattgtcaggaaaagatgctgttttttgaattcgctagctaggtcttgaCCGGTTCCTGCGTCAGCTCGAGG	98	ctaccaactggtcggggtttgaaac	cagcatcttttcctgacaattt	aaattgtcaggaaaagatgctg	134	155	22	I6	ttttttgaattcgctagctaggtcttga	CCGGTTCCTGCGTCAGCTCGAGG	1	SMN2
1946	ctaccaactggtcggggtttgaaacaaaattgtcaggaaaagatgctttttttgaattcgctagctaggtcttgaCCGGTTCCTGCGTCAGCTCGAGG	98	ctaccaactggtcggggtttgaaac	agcatcttttcctgacaatttt	aaaattgtcaggaaaagatgct	135	156	22	I6	ttttttgaattcgctagctaggtcttga	CCGGTTCCTGCGTCAGCTCGAGG	1	SMN2
1947	ctaccaactggtcggggtttgaaacaaaaattgtcaggaaaagatgcttttttgaattcgctagctaggtcttgaCCGGTTCCTGCGTCAGCTCGAGG	98	ctaccaactggtcggggtttgaaac	gcatcttttcctgacaattttt	aaaaattgtcaggaaaagatgc	136	157	22	I6	ttttttgaattcgctagctaggtcttga	CCGGTTCCTGCGTCAGCTCGAGG	1	SMN2
1948	ctaccaactggtcggggtttgaaacaaaaaattgtcaggaaaagatgttttttgaattcgctagctaggtcttgaCCGGTTCCTGCGTCAGCTCGAGG	98	ctaccaactggtcggggtttgaaac	catcttttcctgacaatttttt	aaaaaattgtcaggaaaagatg	137	158	22	I6	ttttttgaattcgctagctaggtcttga	CCGGTTCCTGCGTCAGCTCGAGG	1	SMN2
1949	ctaccaactggtcggggtttgaaacaaaaaaattgtcaggaaaagatttttttgaattcgctagctaggtcttgaCCGGTTCCTGCGTCAGCTCGAGG	98	ctaccaactggtcggggtttgaaac	atcttttcctgacaattttttt	aaaaaaattgtcaggaaaagat	138	159	22	I6	ttttttgaattcgctagctaggtcttga	CCGGTTCCTGCGTCAGCTCGAGG	1	SMN2
1950	ctaccaactggtcggggtttgaaaccaaaaaaattgtcaggaaaagattttttgaattcgctagctaggtcttgaCCGGTTCCTGCGTCAGCTCGAGG	98	ctaccaactggtcggggtttgaaac	tcttttcctgacaatttttttg	caaaaaaattgtcaggaaaaga	139	160	22	I6	ttttttgaattcgctagctaggtcttga	CCGGTTCCTGCGTCAGCTCGAGG	1	SMN2
1951	ctaccaactggtcggggtttgaaacacaaaaaaattgtcaggaaaagttttttgaattcgctagctaggtcttgaCCGGTTCCTGCGTCAGCTCGAGG	98	ctaccaactggtcggggtttgaaac	cttttcctgacaatttttttgt	acaaaaaaattgtcaggaaaag	140	161	22	I6	ttttttgaattcgctagctaggtcttga	CCGGTTCCTGCGTCAGCTCGAGG	1	SMN2
1952	ctaccaactggtcggggtttgaaactacaaaaaaattgtcaggaaaattttttgaattcgctagctaggtcttgaCCGGTTCCTGCGTCAGCTCGAGG	98	ctaccaactggtcggggtttgaaac	ttttcctgacaatttttttgta	tacaaaaaaattgtcaggaaaa	141	162	22	I6	ttttttgaattcgctagctaggtcttga	CCGGTTCCTGCGTCAGCTCGAGG	1	SMN2
1953	ctaccaactggtcggggtttgaaacctacaaaaaaattgtcaggaaattttttgaattcgctagctaggtcttgaCCGGTTCCTGCGTCAGCTCGAGG	98	ctaccaactggtcggggtttgaaac	tttcctgacaatttttttgtag	ctacaaaaaaattgtcaggaaa	142	163	22	I6	ttttttgaattcgctagctaggtcttga	CCGGTTCCTGCGTCAGCTCGAGG	1	SMN2
1954	ctaccaactggtcggggtttgaaacactacaaaaaaattgtcaggaattttttgaattcgctagctaggtcttgaCCGGTTCCTGCGTCAGCTCGAGG	98	ctaccaactggtcggggtttgaaac	ttcctgacaatttttttgtagt	actacaaaaaaattgtcaggaa	143	164	22	I6	ttttttgaattcgctagctaggtcttga	CCGGTTCCTGCGTCAGCTCGAGG	1	SMN2
1955	ctaccaactggtcggggtttgaaacaactacaaaaaaattgtcaggattttttgaattcgctagctaggtcttgaCCGGTTCCTGCGTCAGCTCGAGG	98	ctaccaactggtcggggtttgaaac	tcctgacaatttttttgtagtt	aactacaaaaaaattgtcagga	144	165	22	I6	ttttttgaattcgctagctaggtcttga	CCGGTTCCTGCGTCAGCTCGAGG	1	SMN2
1956	ctaccaactggtcggggtttgaaactaactacaaaaaaattgtcaggttttttgaattcgctagctaggtcttgaCCGGTTCCTGCGTCAGCTCGAGG	98	ctaccaactggtcggggtttgaaac	cctgacaatttttttgtagtta	taactacaaaaaaattgtcagg	145	166	22	I6	ttttttgaattcgctagctaggtcttga	CCGGTTCCTGCGTCAGCTCGAGG	1	SMN2
1957	ctaccaactggtcggggtttgaaacataactacaaaaaaattgtcagttttttgaattcgctagctaggtcttgaCCGGTTCCTGCGTCAGCTCGAGG	98	ctaccaactggtcggggtttgaaac	ctgacaatttttttgtagttat	ataactacaaaaaaattgtcag	146	167	22	I6	ttttttgaattcgctagctaggtcttga	CCGGTTCCTGCGTCAGCTCGAGG	1	SMN2
1958	ctaccaactggtcggggtttgaaaccataactacaaaaaaattgtcattttttgaattcgctagctaggtcttgaCCGGTTCCTGCGTCAGCTCGAGG	98	ctaccaactggtcggggtttgaaac	tgacaatttttttgtagttatg	cataactacaaaaaaattgtca	147	168	22	I6	ttttttgaattcgctagctaggtcttga	CCGGTTCCTGCGTCAGCTCGAGG	1	SMN2
1959	ctaccaactggtcggggtttgaaacacataactacaaaaaaattgtcttttttgaattcgctagctaggtcttgaCCGGTTCCTGCGTCAGCTCGAGG	98	ctaccaactggtcggggtttgaaac	gacaatttttttgtagttatgt	acataactacaaaaaaattgtc	148	169	22	I6	ttttttgaattcgctagctaggtcttga	CCGGTTCCTGCGTCAGCTCGAGG	1	SMN2
1960	ctaccaactggtcggggtttgaaaccacataactacaaaaaaattgtttttttgaattcgctagctaggtcttgaCCGGTTCCTGCGTCAGCTCGAGG	98	ctaccaactggtcggggtttgaaac	acaatttttttgtagttatgtg	cacataactacaaaaaaattgt	149	170	22	I6	ttttttgaattcgctagctaggtcttga	CCGGTTCCTGCGTCAGCTCGAGG	1	SMN2
1961	ctaccaactggtcggggtttgaaactcacataactacaaaaaaattgttttttgaattcgctagctaggtcttgaCCGGTTCCTGCGTCAGCTCGAGG	98	ctaccaactggtcggggtttgaaac	caatttttttgtagttatgtga	tcacataactacaaaaaaattg	150	171	22	I6	ttttttgaattcgctagctaggtcttga	CCGGTTCCTGCGTCAGCTCGAGG	1	SMN2
1962	ctaccaactggtcggggtttgaaacgtcacataactacaaaaaaattttttttgaattcgctagctaggtcttgaCCGGTTCCTGCGTCAGCTCGAGG	98	ctaccaactggtcggggtttgaaac	aatttttttgtagttatgtgac	gtcacataactacaaaaaaatt	151	172	22	I6	ttttttgaattcgctagctaggtcttga	CCGGTTCCTGCGTCAGCTCGAGG	1	SMN2
1963	ctaccaactggtcggggtttgaaacagtcacataactacaaaaaaatttttttgaattcgctagctaggtcttgaCCGGTTCCTGCGTCAGCTCGAGG	98	ctaccaactggtcggggtttgaaac	atttttttgtagttatgtgact	agtcacataactacaaaaaaat	152	173	22	I6	ttttttgaattcgctagctaggtcttga	CCGGTTCCTGCGTCAGCTCGAGG	1	SMN2
1964	ctaccaactggtcggggtttgaaacaagtcacataactacaaaaaaattttttgaattcgctagctaggtcttgaCCGGTTCCTGCGTCAGCTCGAGG	98	ctaccaactggtcggggtttgaaac	tttttttgtagttatgtgactt	aagtcacataactacaaaaaaa	153	174	22	I6	ttttttgaattcgctagctaggtcttga	CCGGTTCCTGCGTCAGCTCGAGG	1	SMN2
1965	ctaccaactggtcggggtttgaaacaaagtcacataactacaaaaaattttttgaattcgctagctaggtcttgaCCGGTTCCTGCGTCAGCTCGAGG	98	ctaccaactggtcggggtttgaaac	ttttttgtagttatgtgacttt	aaagtcacataactacaaaaaa	154	175	22	I6	ttttttgaattcgctagctaggtcttga	CCGGTTCCTGCGTCAGCTCGAGG	1	SMN2
1966	ctaccaactggtcggggtttgaaaccaaagtcacataactacaaaaattttttgaattcgctagctaggtcttgaCCGGTTCCTGCGTCAGCTCGAGG	98	ctaccaactggtcggggtttgaaac	tttttgtagttatgtgactttg	caaagtcacataactacaaaaa	155	176	22	I6	ttttttgaattcgctagctaggtcttga	CCGGTTCCTGCGTCAGCTCGAGG	1	SMN2
1967	ctaccaactggtcggggtttgaaacacaaagtcacataactacaaaattttttgaattcgctagctaggtcttgaCCGGTTCCTGCGTCAGCTCGAGG	98	ctaccaactggtcggggtttgaaac	ttttgtagttatgtgactttgt	acaaagtcacataactacaaaa	156	177	22	I6	ttttttgaattcgctagctaggtcttga	CCGGTTCCTGCGTCAGCTCGAGG	1	SMN2
1968	ctaccaactggtcggggtttgaaacaacaaagtcacataactacaaattttttgaattcgctagctaggtcttgaCCGGTTCCTGCGTCAGCTCGAGG	98	ctaccaactggtcggggtttgaaac	tttgtagttatgtgactttgtt	aacaaagtcacataactacaaa	157	178	22	I6	ttttttgaattcgctagctaggtcttga	CCGGTTCCTGCGTCAGCTCGAGG	1	SMN2
1969	ctaccaactggtcggggtttgaaacaaacaaagtcacataactacaattttttgaattcgctagctaggtcttgaCCGGTTCCTGCGTCAGCTCGAGG	98	ctaccaactggtcggggtttgaaac	ttgtagttatgtgactttgttt	aaacaaagtcacataactacaa	158	179	22	I6	ttttttgaattcgctagctaggtcttga	CCGGTTCCTGCGTCAGCTCGAGG	1	SMN2
1970	ctaccaactggtcggggtttgaaacaaaacaaagtcacataactacattttttgaattcgctagctaggtcttgaCCGGTTCCTGCGTCAGCTCGAGG	98	ctaccaactggtcggggtttgaaac	tgtagttatgtgactttgtttt	aaaacaaagtcacataactaca	159	180	22	I6	ttttttgaattcgctagctaggtcttga	CCGGTTCCTGCGTCAGCTCGAGG	1	SMN2
1971	ctaccaactggtcggggtttgaaaccaaaacaaagtcacataactacttttttgaattcgctagctaggtcttgaCCGGTTCCTGCGTCAGCTCGAGG	98	ctaccaactggtcggggtttgaaac	gtagttatgtgactttgttttg	caaaacaaagtcacataactac	160	181	22	I6	ttttttgaattcgctagctaggtcttga	CCGGTTCCTGCGTCAGCTCGAGG	1	SMN2
1972	ctaccaactggtcggggtttgaaacgcaaaacaaagtcacataactattttttgaattcgctagctaggtcttgaCCGGTTCCTGCGTCAGCTCGAGG	98	ctaccaactggtcggggtttgaaac	tagttatgtgactttgttttgc	gcaaaacaaagtcacataacta	161	182	22	I6	ttttttgaattcgctagctaggtcttga	CCGGTTCCTGCGTCAGCTCGAGG	1	SMN2
1973	ctaccaactggtcggggtttgaaacagcaaaacaaagtcacataactttttttgaattcgctagctaggtcttgaCCGGTTCCTGCGTCAGCTCGAGG	98	ctaccaactggtcggggtttgaaac	agttatgtgactttgttttgct	agcaaaacaaagtcacataact	162	183	22	I6	ttttttgaattcgctagctaggtcttga	CCGGTTCCTGCGTCAGCTCGAGG	1	SMN2
1974	ctaccaactggtcggggtttgaaaccagcaaaacaaagtcacataacttttttgaattcgctagctaggtcttgaCCGGTTCCTGCGTCAGCTCGAGG	98	ctaccaactggtcggggtttgaaac	gttatgtgactttgttttgctg	cagcaaaacaaagtcacataac	163	184	22	I6	ttttttgaattcgctagctaggtcttga	CCGGTTCCTGCGTCAGCTCGAGG	1	SMN2
1975	ctaccaactggtcggggtttgaaactcagcaaaacaaagtcacataattttttgaattcgctagctaggtcttgaCCGGTTCCTGCGTCAGCTCGAGG	98	ctaccaactggtcggggtttgaaac	ttatgtgactttgttttgctga	tcagcaaaacaaagtcacataa	164	185	22	I6	ttttttgaattcgctagctaggtcttga	CCGGTTCCTGCGTCAGCTCGAGG	1	SMN2
1976	ctaccaactggtcggggtttgaaacatcagcaaaacaaagtcacatattttttgaattcgctagctaggtcttgaCCGGTTCCTGCGTCAGCTCGAGG	98	ctaccaactggtcggggtttgaaac	tatgtgactttgttttgctgat	atcagcaaaacaaagtcacata	165	186	22	I6	ttttttgaattcgctagctaggtcttga	CCGGTTCCTGCGTCAGCTCGAGG	1	SMN2
1977	ctaccaactggtcggggtttgaaacgatcagcaaaacaaagtcacatttttttgaattcgctagctaggtcttgaCCGGTTCCTGCGTCAGCTCGAGG	98	ctaccaactggtcggggtttgaaac	atgtgactttgttttgctgatc	gatcagcaaaacaaagtcacat	166	187	22	I6	ttttttgaattcgctagctaggtcttga	CCGGTTCCTGCGTCAGCTCGAGG	1	SMN2
1978	ctaccaactggtcggggtttgaaactgatcagcaaaacaaagtcacattttttgaattcgctagctaggtcttgaCCGGTTCCTGCGTCAGCTCGAGG	98	ctaccaactggtcggggtttgaaac	tgtgactttgttttgctgatca	tgatcagcaaaacaaagtcaca	167	188	22	I6	ttttttgaattcgctagctaggtcttga	CCGGTTCCTGCGTCAGCTCGAGG	1	SMN2
1979	ctaccaactggtcggggtttgaaacatgatcagcaaaacaaagtcacttttttgaattcgctagctaggtcttgaCCGGTTCCTGCGTCAGCTCGAGG	98	ctaccaactggtcggggtttgaaac	gtgactttgttttgctgatcat	atgatcagcaaaacaaagtcac	168	189	22	I6	ttttttgaattcgctagctaggtcttga	CCGGTTCCTGCGTCAGCTCGAGG	1	SMN2
1980	ctaccaactggtcggggtttgaaactatgatcagcaaaacaaagtcattttttgaattcgctagctaggtcttgaCCGGTTCCTGCGTCAGCTCGAGG	98	ctaccaactggtcggggtttgaaac	tgactttgttttgctgatcata	tatgatcagcaaaacaaagtca	169	190	22	I6	ttttttgaattcgctagctaggtcttga	CCGGTTCCTGCGTCAGCTCGAGG	1	SMN2
1981	ctaccaactggtcggggtttgaaacatatgatcagcaaaacaaagtcttttttgaattcgctagctaggtcttgaCCGGTTCCTGCGTCAGCTCGAGG	98	ctaccaactggtcggggtttgaaac	gactttgttttgctgatcatat	atatgatcagcaaaacaaagtc	170	191	22	I6	ttttttgaattcgctagctaggtcttga	CCGGTTCCTGCGTCAGCTCGAGG	1	SMN2
1982	ctaccaactggtcggggtttgaaacaatatgatcagcaaaacaaagtttttttgaattcgctagctaggtcttgaCCGGTTCCTGCGTCAGCTCGAGG	98	ctaccaactggtcggggtttgaaac	actttgttttgctgatcatatt	aatatgatcagcaaaacaaagt	171	192	22	I6	ttttttgaattcgctagctaggtcttga	CCGGTTCCTGCGTCAGCTCGAGG	1	SMN2
1983	ctaccaactggtcggggtttgaaacaaatatgatcagcaaaacaaagttttttgaattcgctagctaggtcttgaCCGGTTCCTGCGTCAGCTCGAGG	98	ctaccaactggtcggggtttgaaac	ctttgttttgctgatcatattt	aaatatgatcagcaaaacaaag	172	193	22	I6	ttttttgaattcgctagctaggtcttga	CCGGTTCCTGCGTCAGCTCGAGG	1	SMN2
1984	ctaccaactggtcggggtttgaaacaaaatatgatcagcaaaacaaattttttgaattcgctagctaggtcttgaCCGGTTCCTGCGTCAGCTCGAGG	98	ctaccaactggtcggggtttgaaac	tttgttttgctgatcatatttt	aaaatatgatcagcaaaacaaa	173	194	22	I6	ttttttgaattcgctagctaggtcttga	CCGGTTCCTGCGTCAGCTCGAGG	1	SMN2
1985	ctaccaactggtcggggtttgaaaccaaaatatgatcagcaaaacaattttttgaattcgctagctaggtcttgaCCGGTTCCTGCGTCAGCTCGAGG	98	ctaccaactggtcggggtttgaaac	ttgttttgctgatcatattttg	caaaatatgatcagcaaaacaa	174	195	22	I6	ttttttgaattcgctagctaggtcttga	CCGGTTCCTGCGTCAGCTCGAGG	1	SMN2
1986	ctaccaactggtcggggtttgaaacacaaaatatgatcagcaaaacattttttgaattcgctagctaggtcttgaCCGGTTCCTGCGTCAGCTCGAGG	98	ctaccaactggtcggggtttgaaac	tgttttgctgatcatattttgt	acaaaatatgatcagcaaaaca	175	196	22	I6	ttttttgaattcgctagctaggtcttga	CCGGTTCCTGCGTCAGCTCGAGG	1	SMN2
1987	ctaccaactggtcggggtttgaaacaacaaaatatgatcagcaaaacttttttgaattcgctagctaggtcttgaCCGGTTCCTGCGTCAGCTCGAGG	98	ctaccaactggtcggggtttgaaac	gttttgctgatcatattttgtt	aacaaaatatgatcagcaaaac	176	197	22	I6	ttttttgaattcgctagctaggtcttga	CCGGTTCCTGCGTCAGCTCGAGG	1	SMN2
1988	ctaccaactggtcggggtttgaaaccaacaaaatatgatcagcaaaattttttgaattcgctagctaggtcttgaCCGGTTCCTGCGTCAGCTCGAGG	98	ctaccaactggtcggggtttgaaac	ttttgctgatcatattttgttg	caacaaaatatgatcagcaaaa	177	198	22	I6	ttttttgaattcgctagctaggtcttga	CCGGTTCCTGCGTCAGCTCGAGG	1	SMN2
1989	ctaccaactggtcggggtttgaaactcaacaaaatatgatcagcaaattttttgaattcgctagctaggtcttgaCCGGTTCCTGCGTCAGCTCGAGG	98	ctaccaactggtcggggtttgaaac	tttgctgatcatattttgttga	tcaacaaaatatgatcagcaaa	178	199	22	I6	ttttttgaattcgctagctaggtcttga	CCGGTTCCTGCGTCAGCTCGAGG	1	SMN2
1990	ctaccaactggtcggggtttgaaacttcaacaaaatatgatcagcaattttttgaattcgctagctaggtcttgaCCGGTTCCTGCGTCAGCTCGAGG	98	ctaccaactggtcggggtttgaaac	ttgctgatcatattttgttgaa	ttcaacaaaatatgatcagcaa	179	200	22	I6	ttttttgaattcgctagctaggtcttga	CCGGTTCCTGCGTCAGCTCGAGG	1	SMN2
1991	ctaccaactggtcggggtttgaaacattcaacaaaatatgatcagcattttttgaattcgctagctaggtcttgaCCGGTTCCTGCGTCAGCTCGAGG	98	ctaccaactggtcggggtttgaaac	tgctgatcatattttgttgaat	attcaacaaaatatgatcagca	180	201	22	I6	ttttttgaattcgctagctaggtcttga	CCGGTTCCTGCGTCAGCTCGAGG	1	SMN2
1992	ctaccaactggtcggggtttgaaactattcaacaaaatatgatcagcttttttgaattcgctagctaggtcttgaCCGGTTCCTGCGTCAGCTCGAGG	98	ctaccaactggtcggggtttgaaac	gctgatcatattttgttgaata	tattcaacaaaatatgatcagc	181	202	22	I6	ttttttgaattcgctagctaggtcttga	CCGGTTCCTGCGTCAGCTCGAGG	1	SMN2
1993	ctaccaactggtcggggtttgaaacttattcaacaaaatatgatcagttttttgaattcgctagctaggtcttgaCCGGTTCCTGCGTCAGCTCGAGG	98	ctaccaactggtcggggtttgaaac	ctgatcatattttgttgaataa	ttattcaacaaaatatgatcag	182	203	22	I6	ttttttgaattcgctagctaggtcttga	CCGGTTCCTGCGTCAGCTCGAGG	1	SMN2
1994	ctaccaactggtcggggtttgaaactttattcaacaaaatatgatcattttttgaattcgctagctaggtcttgaCCGGTTCCTGCGTCAGCTCGAGG	98	ctaccaactggtcggggtttgaaac	tgatcatattttgttgaataaa	tttattcaacaaaatatgatca	183	204	22	I6	ttttttgaattcgctagctaggtcttga	CCGGTTCCTGCGTCAGCTCGAGG	1	SMN2
1995	ctaccaactggtcggggtttgaaacttttattcaacaaaatatgatcttttttgaattcgctagctaggtcttgaCCGGTTCCTGCGTCAGCTCGAGG	98	ctaccaactggtcggggtttgaaac	gatcatattttgttgaataaaa	ttttattcaacaaaatatgatc	184	205	22	I6	ttttttgaattcgctagctaggtcttga	CCGGTTCCTGCGTCAGCTCGAGG	1	SMN2
1996	ctaccaactggtcggggtttgaaacattttattcaacaaaatatgatttttttgaattcgctagctaggtcttgaCCGGTTCCTGCGTCAGCTCGAGG	98	ctaccaactggtcggggtttgaaac	atcatattttgttgaataaaat	attttattcaacaaaatatgat	185	206	22	I6	ttttttgaattcgctagctaggtcttga	CCGGTTCCTGCGTCAGCTCGAGG	1	SMN2
1997	ctaccaactggtcggggtttgaaactattttattcaacaaaatatgattttttgaattcgctagctaggtcttgaCCGGTTCCTGCGTCAGCTCGAGG	98	ctaccaactggtcggggtttgaaac	tcatattttgttgaataaaata	tattttattcaacaaaatatga	186	207	22	I6	ttttttgaattcgctagctaggtcttga	CCGGTTCCTGCGTCAGCTCGAGG	1	SMN2
1998	ctaccaactggtcggggtttgaaacttattttattcaacaaaatatgttttttgaattcgctagctaggtcttgaCCGGTTCCTGCGTCAGCTCGAGG	98	ctaccaactggtcggggtttgaaac	catattttgttgaataaaataa	ttattttattcaacaaaatatg	187	208	22	I6	ttttttgaattcgctagctaggtcttga	CCGGTTCCTGCGTCAGCTCGAGG	1	SMN2
1999	ctaccaactggtcggggtttgaaaccttattttattcaacaaaatatttttttgaattcgctagctaggtcttgaCCGGTTCCTGCGTCAGCTCGAGG	98	ctaccaactggtcggggtttgaaac	atattttgttgaataaaataag	cttattttattcaacaaaatat	188	209	22	I6	ttttttgaattcgctagctaggtcttga	CCGGTTCCTGCGTCAGCTCGAGG	1	SMN2
2000	ctaccaactggtcggggtttgaaacacttattttattcaacaaaatattttttgaattcgctagctaggtcttgaCCGGTTCCTGCGTCAGCTCGAGG	98	ctaccaactggtcggggtttgaaac	tattttgttgaataaaataagt	acttattttattcaacaaaata	189	210	22	I6	ttttttgaattcgctagctaggtcttga	CCGGTTCCTGCGTCAGCTCGAGG	1	SMN2
2001	ctaccaactggtcggggtttgaaactacttattttattcaacaaaatttttttgaattcgctagctaggtcttgaCCGGTTCCTGCGTCAGCTCGAGG	98	ctaccaactggtcggggtttgaaac	attttgttgaataaaataagta	tacttattttattcaacaaaat	190	211	22	I6	ttttttgaattcgctagctaggtcttga	CCGGTTCCTGCGTCAGCTCGAGG	1	SMN2
2002	ctaccaactggtcggggtttgaaacttacttattttattcaacaaaattttttgaattcgctagctaggtcttgaCCGGTTCCTGCGTCAGCTCGAGG	98	ctaccaactggtcggggtttgaaac	ttttgttgaataaaataagtaa	ttacttattttattcaacaaaa	191	212	22	I6	ttttttgaattcgctagctaggtcttga	CCGGTTCCTGCGTCAGCTCGAGG	1	SMN2
2003	ctaccaactggtcggggtttgaaactttacttattttattcaacaaattttttgaattcgctagctaggtcttgaCCGGTTCCTGCGTCAGCTCGAGG	98	ctaccaactggtcggggtttgaaac	tttgttgaataaaataagtaaa	tttacttattttattcaacaaa	192	213	22	I6	ttttttgaattcgctagctaggtcttga	CCGGTTCCTGCGTCAGCTCGAGG	1	SMN2
2004	ctaccaactggtcggggtttgaaacttttacttattttattcaacaattttttgaattcgctagctaggtcttgaCCGGTTCCTGCGTCAGCTCGAGG	98	ctaccaactggtcggggtttgaaac	ttgttgaataaaataagtaaaa	ttttacttattttattcaacaa	193	214	22	I6	ttttttgaattcgctagctaggtcttga	CCGGTTCCTGCGTCAGCTCGAGG	1	SMN2
2005	ctaccaactggtcggggtttgaaacattttacttattttattcaacattttttgaattcgctagctaggtcttgaCCGGTTCCTGCGTCAGCTCGAGG	98	ctaccaactggtcggggtttgaaac	tgttgaataaaataagtaaaat	attttacttattttattcaaca	194	215	22	I6	ttttttgaattcgctagctaggtcttga	CCGGTTCCTGCGTCAGCTCGAGG	1	SMN2
2006	ctaccaactggtcggggtttgaaacaattttacttattttattcaacttttttgaattcgctagctaggtcttgaCCGGTTCCTGCGTCAGCTCGAGG	98	ctaccaactggtcggggtttgaaac	gttgaataaaataagtaaaatt	aattttacttattttattcaac	195	216	22	I6	ttttttgaattcgctagctaggtcttga	CCGGTTCCTGCGTCAGCTCGAGG	1	SMN2
2007	ctaccaactggtcggggtttgaaacgaattttacttattttattcaattttttgaattcgctagctaggtcttgaCCGGTTCCTGCGTCAGCTCGAGG	98	ctaccaactggtcggggtttgaaac	ttgaataaaataagtaaaattc	gaattttacttattttattcaa	196	217	22	I6	ttttttgaattcgctagctaggtcttga	CCGGTTCCTGCGTCAGCTCGAGG	1	SMN2
2008	ctaccaactggtcggggtttgaaacagaattttacttattttattcattttttgaattcgctagctaggtcttgaCCGGTTCCTGCGTCAGCTCGAGG	98	ctaccaactggtcggggtttgaaac	tgaataaaataagtaaaattct	agaattttacttattttattca	197	218	22	I6	ttttttgaattcgctagctaggtcttga	CCGGTTCCTGCGTCAGCTCGAGG	1	SMN2
2009	ctaccaactggtcggggtttgaaacaagaattttacttattttattcttttttgaattcgctagctaggtcttgaCCGGTTCCTGCGTCAGCTCGAGG	98	ctaccaactggtcggggtttgaaac	gaataaaataagtaaaattctt	aagaattttacttattttattc	198	219	22	I6	ttttttgaattcgctagctaggtcttga	CCGGTTCCTGCGTCAGCTCGAGG	1	SMN2
2010	ctaccaactggtcggggtttgaaaccaagaattttacttattttattttttttgaattcgctagctaggtcttgaCCGGTTCCTGCGTCAGCTCGAGG	98	ctaccaactggtcggggtttgaaac	aataaaataagtaaaattcttg	caagaattttacttattttatt	199	220	22	I6	ttttttgaattcgctagctaggtcttga	CCGGTTCCTGCGTCAGCTCGAGG	1	SMN2
2011	ctaccaactggtcggggtttgaaacacaagaattttacttattttatttttttgaattcgctagctaggtcttgaCCGGTTCCTGCGTCAGCTCGAGG	98	ctaccaactggtcggggtttgaaac	ataaaataagtaaaattcttgt	acaagaattttacttattttat	200	221	22	I6	ttttttgaattcgctagctaggtcttga	CCGGTTCCTGCGTCAGCTCGAGG	1	SMN2
2012	ctaccaactggtcggggtttgaaaccacaagaattttacttattttattttttgaattcgctagctaggtcttgaCCGGTTCCTGCGTCAGCTCGAGG	98	ctaccaactggtcggggtttgaaac	taaaataagtaaaattcttgtg	cacaagaattttacttatttta	201	222	22	I6	ttttttgaattcgctagctaggtcttga	CCGGTTCCTGCGTCAGCTCGAGG	1	SMN2
2013	ctaccaactggtcggggtttgaaactcacaagaattttacttattttttttttgaattcgctagctaggtcttgaCCGGTTCCTGCGTCAGCTCGAGG	98	ctaccaactggtcggggtttgaaac	aaaataagtaaaattcttgtga	tcacaagaattttacttatttt	202	223	22	I6	ttttttgaattcgctagctaggtcttga	CCGGTTCCTGCGTCAGCTCGAGG	1	SMN2
2014	ctaccaactggtcggggtttgaaacttcacaagaattttacttatttttttttgaattcgctagctaggtcttgaCCGGTTCCTGCGTCAGCTCGAGG	98	ctaccaactggtcggggtttgaaac	aaataagtaaaattcttgtgaa	ttcacaagaattttacttattt	203	224	22	I6	ttttttgaattcgctagctaggtcttga	CCGGTTCCTGCGTCAGCTCGAGG	1	SMN2
2015	ctaccaactggtcggggtttgaaactttcacaagaattttacttattttttttgaattcgctagctaggtcttgaCCGGTTCCTGCGTCAGCTCGAGG	98	ctaccaactggtcggggtttgaaac	aataagtaaaattcttgtgaaa	tttcacaagaattttacttatt	204	225	22	I6	ttttttgaattcgctagctaggtcttga	CCGGTTCCTGCGTCAGCTCGAGG	1	SMN2
2016	ctaccaactggtcggggtttgaaacgtttcacaagaattttacttatttttttgaattcgctagctaggtcttgaCCGGTTCCTGCGTCAGCTCGAGG	98	ctaccaactggtcggggtttgaaac	ataagtaaaattcttgtgaaac	gtttcacaagaattttacttat	205	226	22	I6	ttttttgaattcgctagctaggtcttga	CCGGTTCCTGCGTCAGCTCGAGG	1	SMN2
2017	ctaccaactggtcggggtttgaaactgtttcacaagaattttacttattttttgaattcgctagctaggtcttgaCCGGTTCCTGCGTCAGCTCGAGG	98	ctaccaactggtcggggtttgaaac	taagtaaaattcttgtgaaaca	tgtttcacaagaattttactta	206	227	22	I6	ttttttgaattcgctagctaggtcttga	CCGGTTCCTGCGTCAGCTCGAGG	1	SMN2
2018	ctaccaactggtcggggtttgaaacttgtttcacaagaattttacttttttttgaattcgctagctaggtcttgaCCGGTTCCTGCGTCAGCTCGAGG	98	ctaccaactggtcggggtttgaaac	aagtaaaattcttgtgaaacaa	ttgtttcacaagaattttactt	207	228	22	I6	ttttttgaattcgctagctaggtcttga	CCGGTTCCTGCGTCAGCTCGAGG	1	SMN2
2019	ctaccaactggtcggggtttgaaactttgtttcacaagaattttactttttttgaattcgctagctaggtcttgaCCGGTTCCTGCGTCAGCTCGAGG	98	ctaccaactggtcggggtttgaaac	agtaaaattcttgtgaaacaaa	tttgtttcacaagaattttact	208	229	22	I6	ttttttgaattcgctagctaggtcttga	CCGGTTCCTGCGTCAGCTCGAGG	1	SMN2
2020	ctaccaactggtcggggtttgaaacttttgtttcacaagaattttacttttttgaattcgctagctaggtcttgaCCGGTTCCTGCGTCAGCTCGAGG	98	ctaccaactggtcggggtttgaaac	gtaaaattcttgtgaaacaaaa	ttttgtttcacaagaattttac	209	230	22	I6	ttttttgaattcgctagctaggtcttga	CCGGTTCCTGCGTCAGCTCGAGG	1	SMN2
2021	ctaccaactggtcggggtttgaaacattttgtttcacaagaattttattttttgaattcgctagctaggtcttgaCCGGTTCCTGCGTCAGCTCGAGG	98	ctaccaactggtcggggtttgaaac	taaaattcttgtgaaacaaaat	attttgtttcacaagaatttta	210	231	22	I6	ttttttgaattcgctagctaggtcttga	CCGGTTCCTGCGTCAGCTCGAGG	1	SMN2
2022	ctaccaactggtcggggtttgaaaccattttgtttcacaagaattttttttttgaattcgctagctaggtcttgaCCGGTTCCTGCGTCAGCTCGAGG	98	ctaccaactggtcggggtttgaaac	aaaattcttgtgaaacaaaatg	cattttgtttcacaagaatttt	211	232	22	I6	ttttttgaattcgctagctaggtcttga	CCGGTTCCTGCGTCAGCTCGAGG	1	SMN2
2023	ctaccaactggtcggggtttgaaacgcattttgtttcacaagaatttttttttgaattcgctagctaggtcttgaCCGGTTCCTGCGTCAGCTCGAGG	98	ctaccaactggtcggggtttgaaac	aaattcttgtgaaacaaaatgc	gcattttgtttcacaagaattt	212	233	22	I6	ttttttgaattcgctagctaggtcttga	CCGGTTCCTGCGTCAGCTCGAGG	1	SMN2
2024	ctaccaactggtcggggtttgaaacagcattttgtttcacaagaattttttttgaattcgctagctaggtcttgaCCGGTTCCTGCGTCAGCTCGAGG	98	ctaccaactggtcggggtttgaaac	aattcttgtgaaacaaaatgct	agcattttgtttcacaagaatt	213	234	22	I6	ttttttgaattcgctagctaggtcttga	CCGGTTCCTGCGTCAGCTCGAGG	1	SMN2
2025	ctaccaactggtcggggtttgaaacaagcattttgtttcacaagaatttttttgaattcgctagctaggtcttgaCCGGTTCCTGCGTCAGCTCGAGG	98	ctaccaactggtcggggtttgaaac	attcttgtgaaacaaaatgctt	aagcattttgtttcacaagaat	214	235	22	I6	ttttttgaattcgctagctaggtcttga	CCGGTTCCTGCGTCAGCTCGAGG	1	SMN2
2026	ctaccaactggtcggggtttgaaacaaagcattttgtttcacaagaattttttgaattcgctagctaggtcttgaCCGGTTCCTGCGTCAGCTCGAGG	98	ctaccaactggtcggggtttgaaac	ttcttgtgaaacaaaatgcttt	aaagcattttgtttcacaagaa	215	236	22	I6	ttttttgaattcgctagctaggtcttga	CCGGTTCCTGCGTCAGCTCGAGG	1	SMN2
2027	ctaccaactggtcggggtttgaaacaaaagcattttgtttcacaagattttttgaattcgctagctaggtcttgaCCGGTTCCTGCGTCAGCTCGAGG	98	ctaccaactggtcggggtttgaaac	tcttgtgaaacaaaatgctttt	aaaagcattttgtttcacaaga	216	237	22	I6	ttttttgaattcgctagctaggtcttga	CCGGTTCCTGCGTCAGCTCGAGG	1	SMN2
2028	ctaccaactggtcggggtttgaaacaaaaagcattttgtttcacaagttttttgaattcgctagctaggtcttgaCCGGTTCCTGCGTCAGCTCGAGG	98	ctaccaactggtcggggtttgaaac	cttgtgaaacaaaatgcttttt	aaaaagcattttgtttcacaag	217	238	22	I6	ttttttgaattcgctagctaggtcttga	CCGGTTCCTGCGTCAGCTCGAGG	1	SMN2
2029	ctaccaactggtcggggtttgaaactaaaaagcattttgtttcacaattttttgaattcgctagctaggtcttgaCCGGTTCCTGCGTCAGCTCGAGG	98	ctaccaactggtcggggtttgaaac	ttgtgaaacaaaatgcttttta	taaaaagcattttgtttcacaa	218	239	22	I6	ttttttgaattcgctagctaggtcttga	CCGGTTCCTGCGTCAGCTCGAGG	1	SMN2
2030	ctaccaactggtcggggtttgaaacttaaaaagcattttgtttcacattttttgaattcgctagctaggtcttgaCCGGTTCCTGCGTCAGCTCGAGG	98	ctaccaactggtcggggtttgaaac	tgtgaaacaaaatgctttttaa	ttaaaaagcattttgtttcaca	219	240	22	I6	ttttttgaattcgctagctaggtcttga	CCGGTTCCTGCGTCAGCTCGAGG	1	SMN2
2031	ctaccaactggtcggggtttgaaacgttaaaaagcattttgtttcacttttttgaattcgctagctaggtcttgaCCGGTTCCTGCGTCAGCTCGAGG	98	ctaccaactggtcggggtttgaaac	gtgaaacaaaatgctttttaac	gttaaaaagcattttgtttcac	220	241	22	I6	ttttttgaattcgctagctaggtcttga	CCGGTTCCTGCGTCAGCTCGAGG	1	SMN2
2032	ctaccaactggtcggggtttgaaactgttaaaaagcattttgtttcattttttgaattcgctagctaggtcttgaCCGGTTCCTGCGTCAGCTCGAGG	98	ctaccaactggtcggggtttgaaac	tgaaacaaaatgctttttaaca	tgttaaaaagcattttgtttca	221	242	22	I6	ttttttgaattcgctagctaggtcttga	CCGGTTCCTGCGTCAGCTCGAGG	1	SMN2
2033	ctaccaactggtcggggtttgaaacatgttaaaaagcattttgtttcttttttgaattcgctagctaggtcttgaCCGGTTCCTGCGTCAGCTCGAGG	98	ctaccaactggtcggggtttgaaac	gaaacaaaatgctttttaacat	atgttaaaaagcattttgtttc	222	243	22	I6	ttttttgaattcgctagctaggtcttga	CCGGTTCCTGCGTCAGCTCGAGG	1	SMN2
2034	ctaccaactggtcggggtttgaaacgatgttaaaaagcattttgtttttttttgaattcgctagctaggtcttgaCCGGTTCCTGCGTCAGCTCGAGG	98	ctaccaactggtcggggtttgaaac	aaacaaaatgctttttaacatc	gatgttaaaaagcattttgttt	223	244	22	I6	ttttttgaattcgctagctaggtcttga	CCGGTTCCTGCGTCAGCTCGAGG	1	SMN2
2035	ctaccaactggtcggggtttgaaacggatgttaaaaagcattttgttttttttgaattcgctagctaggtcttgaCCGGTTCCTGCGTCAGCTCGAGG	98	ctaccaactggtcggggtttgaaac	aacaaaatgctttttaacatcc	ggatgttaaaaagcattttgtt	224	245	22	I6	ttttttgaattcgctagctaggtcttga	CCGGTTCCTGCGTCAGCTCGAGG	1	SMN2
2036	ctaccaactggtcggggtttgaaactggatgttaaaaagcattttgtttttttgaattcgctagctaggtcttgaCCGGTTCCTGCGTCAGCTCGAGG	98	ctaccaactggtcggggtttgaaac	acaaaatgctttttaacatcca	tggatgttaaaaagcattttgt	225	246	22	I6	ttttttgaattcgctagctaggtcttga	CCGGTTCCTGCGTCAGCTCGAGG	1	SMN2
2037	ctaccaactggtcggggtttgaaacatggatgttaaaaagcattttgttttttgaattcgctagctaggtcttgaCCGGTTCCTGCGTCAGCTCGAGG	98	ctaccaactggtcggggtttgaaac	caaaatgctttttaacatccat	atggatgttaaaaagcattttg	226	247	22	I6	ttttttgaattcgctagctaggtcttga	CCGGTTCCTGCGTCAGCTCGAGG	1	SMN2
2038	ctaccaactggtcggggtttgaaactatggatgttaaaaagcattttttttttgaattcgctagctaggtcttgaCCGGTTCCTGCGTCAGCTCGAGG	98	ctaccaactggtcggggtttgaaac	aaaatgctttttaacatccata	tatggatgttaaaaagcatttt	227	248	22	I6	ttttttgaattcgctagctaggtcttga	CCGGTTCCTGCGTCAGCTCGAGG	1	SMN2
2039	ctaccaactggtcggggtttgaaacatatggatgttaaaaagcatttttttttgaattcgctagctaggtcttgaCCGGTTCCTGCGTCAGCTCGAGG	98	ctaccaactggtcggggtttgaaac	aaatgctttttaacatccatat	atatggatgttaaaaagcattt	228	249	22	I6	ttttttgaattcgctagctaggtcttga	CCGGTTCCTGCGTCAGCTCGAGG	1	SMN2
2040	ctaccaactggtcggggtttgaaactatatggatgttaaaaagcattttttttgaattcgctagctaggtcttgaCCGGTTCCTGCGTCAGCTCGAGG	98	ctaccaactggtcggggtttgaaac	aatgctttttaacatccatata	tatatggatgttaaaaagcatt	229	250	22	I6	ttttttgaattcgctagctaggtcttga	CCGGTTCCTGCGTCAGCTCGAGG	1	SMN2
2041	ctaccaactggtcggggtttgaaacttatatggatgttaaaaagcatttttttgaattcgctagctaggtcttgaCCGGTTCCTGCGTCAGCTCGAGG	98	ctaccaactggtcggggtttgaaac	atgctttttaacatccatataa	ttatatggatgttaaaaagcat	230	251	22	I6	ttttttgaattcgctagctaggtcttga	CCGGTTCCTGCGTCAGCTCGAGG	1	SMN2
2042	ctaccaactggtcggggtttgaaactttatatggatgttaaaaagcattttttgaattcgctagctaggtcttgaCCGGTTCCTGCGTCAGCTCGAGG	98	ctaccaactggtcggggtttgaaac	tgctttttaacatccatataaa	tttatatggatgttaaaaagca	231	252	22	I6	ttttttgaattcgctagctaggtcttga	CCGGTTCCTGCGTCAGCTCGAGG	1	SMN2
2043	ctaccaactggtcggggtttgaaacctttatatggatgttaaaaagcttttttgaattcgctagctaggtcttgaCCGGTTCCTGCGTCAGCTCGAGG	98	ctaccaactggtcggggtttgaaac	gctttttaacatccatataaag	ctttatatggatgttaaaaagc	232	253	22	I6	ttttttgaattcgctagctaggtcttga	CCGGTTCCTGCGTCAGCTCGAGG	1	SMN2
2044	ctaccaactggtcggggtttgaaacgctttatatggatgttaaaaagttttttgaattcgctagctaggtcttgaCCGGTTCCTGCGTCAGCTCGAGG	98	ctaccaactggtcggggtttgaaac	ctttttaacatccatataaagc	gctttatatggatgttaaaaag	233	254	22	I6	ttttttgaattcgctagctaggtcttga	CCGGTTCCTGCGTCAGCTCGAGG	1	SMN2
2045	ctaccaactggtcggggtttgaaacagctttatatggatgttaaaaattttttgaattcgctagctaggtcttgaCCGGTTCCTGCGTCAGCTCGAGG	98	ctaccaactggtcggggtttgaaac	tttttaacatccatataaagct	agctttatatggatgttaaaaa	234	255	22	I6	ttttttgaattcgctagctaggtcttga	CCGGTTCCTGCGTCAGCTCGAGG	1	SMN2
2046	ctaccaactggtcggggtttgaaactagctttatatggatgttaaaattttttgaattcgctagctaggtcttgaCCGGTTCCTGCGTCAGCTCGAGG	98	ctaccaactggtcggggtttgaaac	ttttaacatccatataaagcta	tagctttatatggatgttaaaa	235	256	22	I6	ttttttgaattcgctagctaggtcttga	CCGGTTCCTGCGTCAGCTCGAGG	1	SMN2
2047	ctaccaactggtcggggtttgaaacatagctttatatggatgttaaattttttgaattcgctagctaggtcttgaCCGGTTCCTGCGTCAGCTCGAGG	98	ctaccaactggtcggggtttgaaac	tttaacatccatataaagctat	atagctttatatggatgttaaa	236	257	22	I6	ttttttgaattcgctagctaggtcttga	CCGGTTCCTGCGTCAGCTCGAGG	1	SMN2
2048	ctaccaactggtcggggtttgaaacgatagctttatatggatgttaattttttgaattcgctagctaggtcttgaCCGGTTCCTGCGTCAGCTCGAGG	98	ctaccaactggtcggggtttgaaac	ttaacatccatataaagctatc	gatagctttatatggatgttaa	237	258	22	I6	ttttttgaattcgctagctaggtcttga	CCGGTTCCTGCGTCAGCTCGAGG	1	SMN2
2049	ctaccaactggtcggggtttgaaacagatagctttatatggatgttattttttgaattcgctagctaggtcttgaCCGGTTCCTGCGTCAGCTCGAGG	98	ctaccaactggtcggggtttgaaac	taacatccatataaagctatct	agatagctttatatggatgtta	238	259	22	I6	ttttttgaattcgctagctaggtcttga	CCGGTTCCTGCGTCAGCTCGAGG	1	SMN2
2050	ctaccaactggtcggggtttgaaactagatagctttatatggatgttttttttgaattcgctagctaggtcttgaCCGGTTCCTGCGTCAGCTCGAGG	98	ctaccaactggtcggggtttgaaac	aacatccatataaagctatcta	tagatagctttatatggatgtt	239	260	22	I6	ttttttgaattcgctagctaggtcttga	CCGGTTCCTGCGTCAGCTCGAGG	1	SMN2
2051	ctaccaactggtcggggtttgaaacatagatagctttatatggatgtttttttgaattcgctagctaggtcttgaCCGGTTCCTGCGTCAGCTCGAGG	98	ctaccaactggtcggggtttgaaac	acatccatataaagctatctat	atagatagctttatatggatgt	240	261	22	I6	ttttttgaattcgctagctaggtcttga	CCGGTTCCTGCGTCAGCTCGAGG	1	SMN2
2052	ctaccaactggtcggggtttgaaactatagatagctttatatggatgttttttgaattcgctagctaggtcttgaCCGGTTCCTGCGTCAGCTCGAGG	98	ctaccaactggtcggggtttgaaac	catccatataaagctatctata	tatagatagctttatatggatg	241	262	22	I6	ttttttgaattcgctagctaggtcttga	CCGGTTCCTGCGTCAGCTCGAGG	1	SMN2
2053	ctaccaactggtcggggtttgaaacatatagatagctttatatggatttttttgaattcgctagctaggtcttgaCCGGTTCCTGCGTCAGCTCGAGG	98	ctaccaactggtcggggtttgaaac	atccatataaagctatctatat	atatagatagctttatatggat	242	263	22	I6	ttttttgaattcgctagctaggtcttga	CCGGTTCCTGCGTCAGCTCGAGG	1	SMN2
2054	ctaccaactggtcggggtttgaaactatatagatagctttatatggattttttgaattcgctagctaggtcttgaCCGGTTCCTGCGTCAGCTCGAGG	98	ctaccaactggtcggggtttgaaac	tccatataaagctatctatata	tatatagatagctttatatgga	243	264	22	I6	ttttttgaattcgctagctaggtcttga	CCGGTTCCTGCGTCAGCTCGAGG	1	SMN2
2055	ctaccaactggtcggggtttgaaacatatatagatagctttatatggttttttgaattcgctagctaggtcttgaCCGGTTCCTGCGTCAGCTCGAGG	98	ctaccaactggtcggggtttgaaac	ccatataaagctatctatatat	atatatagatagctttatatgg	244	265	22	I6	ttttttgaattcgctagctaggtcttga	CCGGTTCCTGCGTCAGCTCGAGG	1	SMN2
2056	ctaccaactggtcggggtttgaaactatatatagatagctttatatgttttttgaattcgctagctaggtcttgaCCGGTTCCTGCGTCAGCTCGAGG	98	ctaccaactggtcggggtttgaaac	catataaagctatctatatata	tatatatagatagctttatatg	245	266	22	I6	ttttttgaattcgctagctaggtcttga	CCGGTTCCTGCGTCAGCTCGAGG	1	SMN2
2057	ctaccaactggtcggggtttgaaacctatatatagatagctttatatttttttgaattcgctagctaggtcttgaCCGGTTCCTGCGTCAGCTCGAGG	98	ctaccaactggtcggggtttgaaac	atataaagctatctatatatag	ctatatatagatagctttatat	246	267	22	I6	ttttttgaattcgctagctaggtcttga	CCGGTTCCTGCGTCAGCTCGAGG	1	SMN2
2058	ctaccaactggtcggggtttgaaacgctatatatagatagctttatattttttgaattcgctagctaggtcttgaCCGGTTCCTGCGTCAGCTCGAGG	98	ctaccaactggtcggggtttgaaac	tataaagctatctatatatagc	gctatatatagatagctttata	247	268	22	I6	ttttttgaattcgctagctaggtcttga	CCGGTTCCTGCGTCAGCTCGAGG	1	SMN2
2059	ctaccaactggtcggggtttgaaacagctatatatagatagctttatttttttgaattcgctagctaggtcttgaCCGGTTCCTGCGTCAGCTCGAGG	98	ctaccaactggtcggggtttgaaac	ataaagctatctatatatagct	agctatatatagatagctttat	248	269	22	I6	ttttttgaattcgctagctaggtcttga	CCGGTTCCTGCGTCAGCTCGAGG	1	SMN2
2060	ctaccaactggtcggggtttgaaactagctatatatagatagctttattttttgaattcgctagctaggtcttgaCCGGTTCCTGCGTCAGCTCGAGG	98	ctaccaactggtcggggtttgaaac	taaagctatctatatatagcta	tagctatatatagatagcttta	249	270	22	I6	ttttttgaattcgctagctaggtcttga	CCGGTTCCTGCGTCAGCTCGAGG	1	SMN2
2061	ctaccaactggtcggggtttgaaacatagctatatatagatagctttttttttgaattcgctagctaggtcttgaCCGGTTCCTGCGTCAGCTCGAGG	98	ctaccaactggtcggggtttgaaac	aaagctatctatatatagctat	atagctatatatagatagcttt	250	271	22	I6	ttttttgaattcgctagctaggtcttga	CCGGTTCCTGCGTCAGCTCGAGG	1	SMN2
2062	ctaccaactggtcggggtttgaaacgatagctatatatagatagcttttttttgaattcgctagctaggtcttgaCCGGTTCCTGCGTCAGCTCGAGG	98	ctaccaactggtcggggtttgaaac	aagctatctatatatagctatc	gatagctatatatagatagctt	251	272	22	I6	ttttttgaattcgctagctaggtcttga	CCGGTTCCTGCGTCAGCTCGAGG	1	SMN2
2063	ctaccaactggtcggggtttgaaacagatagctatatatagatagctttttttgaattcgctagctaggtcttgaCCGGTTCCTGCGTCAGCTCGAGG	98	ctaccaactggtcggggtttgaaac	agctatctatatatagctatct	agatagctatatatagatagct	252	273	22	I6	ttttttgaattcgctagctaggtcttga	CCGGTTCCTGCGTCAGCTCGAGG	1	SMN2
2064	ctaccaactggtcggggtttgaaactagatagctatatatagatagcttttttgaattcgctagctaggtcttgaCCGGTTCCTGCGTCAGCTCGAGG	98	ctaccaactggtcggggtttgaaac	gctatctatatatagctatcta	tagatagctatatatagatagc	253	274	22	I6	ttttttgaattcgctagctaggtcttga	CCGGTTCCTGCGTCAGCTCGAGG	1	SMN2
2065	ctaccaactggtcggggtttgaaacatagatagctatatatagatagttttttgaattcgctagctaggtcttgaCCGGTTCCTGCGTCAGCTCGAGG	98	ctaccaactggtcggggtttgaaac	ctatctatatatagctatctat	atagatagctatatatagatag	254	275	22	I6	ttttttgaattcgctagctaggtcttga	CCGGTTCCTGCGTCAGCTCGAGG	1	SMN2
2066	ctaccaactggtcggggtttgaaactatagatagctatatatagatattttttgaattcgctagctaggtcttgaCCGGTTCCTGCGTCAGCTCGAGG	98	ctaccaactggtcggggtttgaaac	tatctatatatagctatctata	tatagatagctatatatagata	255	276	22	I6	ttttttgaattcgctagctaggtcttga	CCGGTTCCTGCGTCAGCTCGAGG	1	SMN2
2067	ctaccaactggtcggggtttgaaacatatagatagctatatatagatttttttgaattcgctagctaggtcttgaCCGGTTCCTGCGTCAGCTCGAGG	98	ctaccaactggtcggggtttgaaac	atctatatatagctatctatat	atatagatagctatatatagat	256	277	22	I6	ttttttgaattcgctagctaggtcttga	CCGGTTCCTGCGTCAGCTCGAGG	1	SMN2
2068	ctaccaactggtcggggtttgaaacgatatagatagctatatatagattttttgaattcgctagctaggtcttgaCCGGTTCCTGCGTCAGCTCGAGG	98	ctaccaactggtcggggtttgaaac	tctatatatagctatctatatc	gatatagatagctatatataga	257	278	22	I6	ttttttgaattcgctagctaggtcttga	CCGGTTCCTGCGTCAGCTCGAGG	1	SMN2
2069	ctaccaactggtcggggtttgaaacagatatagatagctatatatagttttttgaattcgctagctaggtcttgaCCGGTTCCTGCGTCAGCTCGAGG	98	ctaccaactggtcggggtttgaaac	ctatatatagctatctatatct	agatatagatagctatatatag	258	279	22	I6	ttttttgaattcgctagctaggtcttga	CCGGTTCCTGCGTCAGCTCGAGG	1	SMN2
2070	ctaccaactggtcggggtttgaaactagatatagatagctatatatattttttgaattcgctagctaggtcttgaCCGGTTCCTGCGTCAGCTCGAGG	98	ctaccaactggtcggggtttgaaac	tatatatagctatctatatcta	tagatatagatagctatatata	259	280	22	I6	ttttttgaattcgctagctaggtcttga	CCGGTTCCTGCGTCAGCTCGAGG	1	SMN2
2071	ctaccaactggtcggggtttgaaacatagatatagatagctatatatttttttgaattcgctagctaggtcttgaCCGGTTCCTGCGTCAGCTCGAGG	98	ctaccaactggtcggggtttgaaac	atatatagctatctatatctat	atagatatagatagctatatat	260	281	22	I6	ttttttgaattcgctagctaggtcttga	CCGGTTCCTGCGTCAGCTCGAGG	1	SMN2
2072	ctaccaactggtcggggtttgaaactatagatatagatagctatatattttttgaattcgctagctaggtcttgaCCGGTTCCTGCGTCAGCTCGAGG	98	ctaccaactggtcggggtttgaaac	tatatagctatctatatctata	tatagatatagatagctatata	261	282	22	I6	ttttttgaattcgctagctaggtcttga	CCGGTTCCTGCGTCAGCTCGAGG	1	SMN2
2073	ctaccaactggtcggggtttgaaacatatagatatagatagctatatttttttgaattcgctagctaggtcttgaCCGGTTCCTGCGTCAGCTCGAGG	98	ctaccaactggtcggggtttgaaac	atatagctatctatatctatat	atatagatatagatagctatat	262	283	22	I6	ttttttgaattcgctagctaggtcttga	CCGGTTCCTGCGTCAGCTCGAGG	1	SMN2
2074	ctaccaactggtcggggtttgaaactatatagatatagatagctatattttttgaattcgctagctaggtcttgaCCGGTTCCTGCGTCAGCTCGAGG	98	ctaccaactggtcggggtttgaaac	tatagctatctatatctatata	tatatagatatagatagctata	263	284	22	I6	ttttttgaattcgctagctaggtcttga	CCGGTTCCTGCGTCAGCTCGAGG	1	SMN2
2075	ctaccaactggtcggggtttgaaacctatatagatatagatagctatttttttgaattcgctagctaggtcttgaCCGGTTCCTGCGTCAGCTCGAGG	98	ctaccaactggtcggggtttgaaac	atagctatctatatctatatag	ctatatagatatagatagctat	264	285	22	I6	ttttttgaattcgctagctaggtcttga	CCGGTTCCTGCGTCAGCTCGAGG	1	SMN2
2076	ctaccaactggtcggggtttgaaacgctatatagatatagatagctattttttgaattcgctagctaggtcttgaCCGGTTCCTGCGTCAGCTCGAGG	98	ctaccaactggtcggggtttgaaac	tagctatctatatctatatagc	gctatatagatatagatagcta	265	286	22	I6	ttttttgaattcgctagctaggtcttga	CCGGTTCCTGCGTCAGCTCGAGG	1	SMN2
2077	ctaccaactggtcggggtttgaaacagctatatagatatagatagctttttttgaattcgctagctaggtcttgaCCGGTTCCTGCGTCAGCTCGAGG	98	ctaccaactggtcggggtttgaaac	agctatctatatctatatagct	agctatatagatatagatagct	266	287	22	I6	ttttttgaattcgctagctaggtcttga	CCGGTTCCTGCGTCAGCTCGAGG	1	SMN2
2078	ctaccaactggtcggggtttgaaactagctatatagatatagatagcttttttgaattcgctagctaggtcttgaCCGGTTCCTGCGTCAGCTCGAGG	98	ctaccaactggtcggggtttgaaac	gctatctatatctatatagcta	tagctatatagatatagatagc	267	288	22	I6	ttttttgaattcgctagctaggtcttga	CCGGTTCCTGCGTCAGCTCGAGG	1	SMN2
2079	ctaccaactggtcggggtttgaaacatagctatatagatatagatagttttttgaattcgctagctaggtcttgaCCGGTTCCTGCGTCAGCTCGAGG	98	ctaccaactggtcggggtttgaaac	ctatctatatctatatagctat	atagctatatagatatagatag	268	289	22	I6	ttttttgaattcgctagctaggtcttga	CCGGTTCCTGCGTCAGCTCGAGG	1	SMN2
2080	ctaccaactggtcggggtttgaaacaatagctatatagatatagatattttttgaattcgctagctaggtcttgaCCGGTTCCTGCGTCAGCTCGAGG	98	ctaccaactggtcggggtttgaaac	tatctatatctatatagctatt	aatagctatatagatatagata	269	290	22	I6	ttttttgaattcgctagctaggtcttga	CCGGTTCCTGCGTCAGCTCGAGG	1	SMN2
2081	ctaccaactggtcggggtttgaaacaaatagctatatagatatagatttttttgaattcgctagctaggtcttgaCCGGTTCCTGCGTCAGCTCGAGG	98	ctaccaactggtcggggtttgaaac	atctatatctatatagctattt	aaatagctatatagatatagat	270	291	22	I6	ttttttgaattcgctagctaggtcttga	CCGGTTCCTGCGTCAGCTCGAGG	1	SMN2
2082	ctaccaactggtcggggtttgaaacaaaatagctatatagatatagattttttgaattcgctagctaggtcttgaCCGGTTCCTGCGTCAGCTCGAGG	98	ctaccaactggtcggggtttgaaac	tctatatctatatagctatttt	aaaatagctatatagatataga	271	292	22	I6	ttttttgaattcgctagctaggtcttga	CCGGTTCCTGCGTCAGCTCGAGG	1	SMN2
2083	ctaccaactggtcggggtttgaaacaaaaatagctatatagatatagttttttgaattcgctagctaggtcttgaCCGGTTCCTGCGTCAGCTCGAGG	98	ctaccaactggtcggggtttgaaac	ctatatctatatagctattttt	aaaaatagctatatagatatag	272	293	22	I6	ttttttgaattcgctagctaggtcttga	CCGGTTCCTGCGTCAGCTCGAGG	1	SMN2
2084	ctaccaactggtcggggtttgaaacaaaaaatagctatatagatatattttttgaattcgctagctaggtcttgaCCGGTTCCTGCGTCAGCTCGAGG	98	ctaccaactggtcggggtttgaaac	tatatctatatagctatttttt	aaaaaatagctatatagatata	273	294	22	I6	ttttttgaattcgctagctaggtcttga	CCGGTTCCTGCGTCAGCTCGAGG	1	SMN2
2085	ctaccaactggtcggggtttgaaacaaaaaaatagctatatagatatttttttgaattcgctagctaggtcttgaCCGGTTCCTGCGTCAGCTCGAGG	98	ctaccaactggtcggggtttgaaac	atatctatatagctattttttt	aaaaaaatagctatatagatat	274	295	22	I6	ttttttgaattcgctagctaggtcttga	CCGGTTCCTGCGTCAGCTCGAGG	1	SMN2
2086	ctaccaactggtcggggtttgaaacaaaaaaaatagctatatagatattttttgaattcgctagctaggtcttgaCCGGTTCCTGCGTCAGCTCGAGG	98	ctaccaactggtcggggtttgaaac	tatctatatagctatttttttt	aaaaaaaatagctatatagata	275	296	22	I6	ttttttgaattcgctagctaggtcttga	CCGGTTCCTGCGTCAGCTCGAGG	1	SMN2
2087	ctaccaactggtcggggtttgaaactaaaaaaaatagctatatagatttttttgaattcgctagctaggtcttgaCCGGTTCCTGCGTCAGCTCGAGG	98	ctaccaactggtcggggtttgaaac	atctatatagctatttttttta	taaaaaaaatagctatatagat	276	297	22	I6	ttttttgaattcgctagctaggtcttga	CCGGTTCCTGCGTCAGCTCGAGG	1	SMN2
2088	ctaccaactggtcggggtttgaaacttaaaaaaaatagctatatagattttttgaattcgctagctaggtcttgaCCGGTTCCTGCGTCAGCTCGAGG	98	ctaccaactggtcggggtttgaaac	tctatatagctattttttttaa	ttaaaaaaaatagctatataga	277	298	22	I6	ttttttgaattcgctagctaggtcttga	CCGGTTCCTGCGTCAGCTCGAGG	1	SMN2
2089	ctaccaactggtcggggtttgaaacgttaaaaaaaatagctatatagttttttgaattcgctagctaggtcttgaCCGGTTCCTGCGTCAGCTCGAGG	98	ctaccaactggtcggggtttgaaac	ctatatagctattttttttaac	gttaaaaaaaatagctatatag	278	299	22	I6	ttttttgaattcgctagctaggtcttga	CCGGTTCCTGCGTCAGCTCGAGG	1	SMN2
2090	ctaccaactggtcggggtttgaaacagttaaaaaaaatagctatatattttttgaattcgctagctaggtcttgaCCGGTTCCTGCGTCAGCTCGAGG	98	ctaccaactggtcggggtttgaaac	tatatagctattttttttaact	agttaaaaaaaatagctatata	279	300	22	I6	ttttttgaattcgctagctaggtcttga	CCGGTTCCTGCGTCAGCTCGAGG	1	SMN2
2091	ctaccaactggtcggggtttgaaacaagttaaaaaaaatagctatatttttttgaattcgctagctaggtcttgaCCGGTTCCTGCGTCAGCTCGAGG	98	ctaccaactggtcggggtttgaaac	atatagctattttttttaactt	aagttaaaaaaaatagctatat	280	301	22	I6	ttttttgaattcgctagctaggtcttga	CCGGTTCCTGCGTCAGCTCGAGG	1	SMN2
2092	ctaccaactggtcggggtttgaaacgaagttaaaaaaaatagctatattttttgaattcgctagctaggtcttgaCCGGTTCCTGCGTCAGCTCGAGG	98	ctaccaactggtcggggtttgaaac	tatagctattttttttaacttc	gaagttaaaaaaaatagctata	281	302	22	I6	ttttttgaattcgctagctaggtcttga	CCGGTTCCTGCGTCAGCTCGAGG	1	SMN2
2093	ctaccaactggtcggggtttgaaacggaagttaaaaaaaatagctatttttttgaattcgctagctaggtcttgaCCGGTTCCTGCGTCAGCTCGAGG	98	ctaccaactggtcggggtttgaaac	atagctattttttttaacttcc	ggaagttaaaaaaaatagctat	282	303	22	I6	ttttttgaattcgctagctaggtcttga	CCGGTTCCTGCGTCAGCTCGAGG	1	SMN2
2094	ctaccaactggtcggggtttgaaacaggaagttaaaaaaaatagctattttttgaattcgctagctaggtcttgaCCGGTTCCTGCGTCAGCTCGAGG	98	ctaccaactggtcggggtttgaaac	tagctattttttttaacttcct	aggaagttaaaaaaaatagcta	283	304	22	I6	ttttttgaattcgctagctaggtcttga	CCGGTTCCTGCGTCAGCTCGAGG	1	SMN2
2095	ctaccaactggtcggggtttgaaacaaggaagttaaaaaaaatagctttttttgaattcgctagctaggtcttgaCCGGTTCCTGCGTCAGCTCGAGG	98	ctaccaactggtcggggtttgaaac	agctattttttttaacttcctt	aaggaagttaaaaaaaatagct	284	305	22	I6	ttttttgaattcgctagctaggtcttga	CCGGTTCCTGCGTCAGCTCGAGG	1	SMN2
2096	ctaccaactggtcggggtttgaaacaaaggaagttaaaaaaaatagcttttttgaattcgctagctaggtcttgaCCGGTTCCTGCGTCAGCTCGAGG	98	ctaccaactggtcggggtttgaaac	gctattttttttaacttccttt	aaaggaagttaaaaaaaatagc	285	306	22	I6	ttttttgaattcgctagctaggtcttga	CCGGTTCCTGCGTCAGCTCGAGG	1	SMN2
2097	ctaccaactggtcggggtttgaaactaaaggaagttaaaaaaaatagttttttgaattcgctagctaggtcttgaCCGGTTCCTGCGTCAGCTCGAGG	98	ctaccaactggtcggggtttgaaac	ctattttttttaacttccttta	taaaggaagttaaaaaaaatag	286	307	22	I6	ttttttgaattcgctagctaggtcttga	CCGGTTCCTGCGTCAGCTCGAGG	1	SMN2
2098	ctaccaactggtcggggtttgaaacataaaggaagttaaaaaaaatattttttgaattcgctagctaggtcttgaCCGGTTCCTGCGTCAGCTCGAGG	98	ctaccaactggtcggggtttgaaac	tattttttttaacttcctttat	ataaaggaagttaaaaaaaata	287	308	22	I6	ttttttgaattcgctagctaggtcttga	CCGGTTCCTGCGTCAGCTCGAGG	1	SMN2
2099	ctaccaactggtcggggtttgaaacaataaaggaagttaaaaaaaatttttttgaattcgctagctaggtcttgaCCGGTTCCTGCGTCAGCTCGAGG	98	ctaccaactggtcggggtttgaaac	attttttttaacttcctttatt	aataaaggaagttaaaaaaaat	288	309	22	I6	ttttttgaattcgctagctaggtcttga	CCGGTTCCTGCGTCAGCTCGAGG	1	SMN2
2100	ctaccaactggtcggggtttgaaacaaataaaggaagttaaaaaaaattttttgaattcgctagctaggtcttgaCCGGTTCCTGCGTCAGCTCGAGG	98	ctaccaactggtcggggtttgaaac	ttttttttaacttcctttattt	aaataaaggaagttaaaaaaaa	289	310	22	I6	ttttttgaattcgctagctaggtcttga	CCGGTTCCTGCGTCAGCTCGAGG	1	SMN2
2101	ctaccaactggtcggggtttgaaacaaaataaaggaagttaaaaaaattttttgaattcgctagctaggtcttgaCCGGTTCCTGCGTCAGCTCGAGG	98	ctaccaactggtcggggtttgaaac	tttttttaacttcctttatttt	aaaataaaggaagttaaaaaaa	290	311	22	I6	ttttttgaattcgctagctaggtcttga	CCGGTTCCTGCGTCAGCTCGAGG	1	SMN2
2102	ctaccaactggtcggggtttgaaacgaaaataaaggaagttaaaaaattttttgaattcgctagctaggtcttgaCCGGTTCCTGCGTCAGCTCGAGG	98	ctaccaactggtcggggtttgaaac	ttttttaacttcctttattttc	gaaaataaaggaagttaaaaaa	291	312	22	I6	ttttttgaattcgctagctaggtcttga	CCGGTTCCTGCGTCAGCTCGAGG	1	SMN2
2103	ctaccaactggtcggggtttgaaacggaaaataaaggaagttaaaaattttttgaattcgctagctaggtcttgaCCGGTTCCTGCGTCAGCTCGAGG	98	ctaccaactggtcggggtttgaaac	tttttaacttcctttattttcc	ggaaaataaaggaagttaaaaa	292	313	22	I6	ttttttgaattcgctagctaggtcttga	CCGGTTCCTGCGTCAGCTCGAGG	1	SMN2
2104	ctaccaactggtcggggtttgaaacaggaaaataaaggaagttaaaattttttgaattcgctagctaggtcttgaCCGGTTCCTGCGTCAGCTCGAGG	98	ctaccaactggtcggggtttgaaac	ttttaacttcctttattttcct	aggaaaataaaggaagttaaaa	293	314	22	I6	ttttttgaattcgctagctaggtcttga	CCGGTTCCTGCGTCAGCTCGAGG	1	SMN2
2105	ctaccaactggtcggggtttgaaacaaggaaaataaaggaagttaaattttttgaattcgctagctaggtcttgaCCGGTTCCTGCGTCAGCTCGAGG	98	ctaccaactggtcggggtttgaaac	tttaacttcctttattttcctt	aaggaaaataaaggaagttaaa	294	315	22	I6	ttttttgaattcgctagctaggtcttga	CCGGTTCCTGCGTCAGCTCGAGG	1	SMN2
2106	ctaccaactggtcggggtttgaaactaaggaaaataaaggaagttaattttttgaattcgctagctaggtcttgaCCGGTTCCTGCGTCAGCTCGAGG	98	ctaccaactggtcggggtttgaaac	ttaacttcctttattttcctta	taaggaaaataaaggaagttaa	295	316	22	I6	ttttttgaattcgctagctaggtcttga	CCGGTTCCTGCGTCAGCTCGAGG	1	SMN2
2107	ctaccaactggtcggggtttgaaacgtaaggaaaataaaggaagttattttttgaattcgctagctaggtcttgaCCGGTTCCTGCGTCAGCTCGAGG	98	ctaccaactggtcggggtttgaaac	taacttcctttattttccttac	gtaaggaaaataaaggaagtta	296	317	22	I6	ttttttgaattcgctagctaggtcttga	CCGGTTCCTGCGTCAGCTCGAGG	1	SMN2
2108	ctaccaactggtcggggtttgaaactgtaaggaaaataaaggaagttttttttgaattcgctagctaggtcttgaCCGGTTCCTGCGTCAGCTCGAGG	98	ctaccaactggtcggggtttgaaac	aacttcctttattttccttaca	tgtaaggaaaataaaggaagtt	297	318	22	I6	ttttttgaattcgctagctaggtcttga	CCGGTTCCTGCGTCAGCTCGAGG	1	SMN2
2109	ctaccaactggtcggggtttgaaacctgtaaggaaaataaaggaagtttttttgaattcgctagctaggtcttgaCCGGTTCCTGCGTCAGCTCGAGG	98	ctaccaactggtcggggtttgaaac	acttcctttattttccttacag	ctgtaaggaaaataaaggaagt	298	319	22	I6	ttttttgaattcgctagctaggtcttga	CCGGTTCCTGCGTCAGCTCGAGG	1	SMN2
2110	ctaccaactggtcggggtttgaaaccctgtaaggaaaataaaggaagttttttgaattcgctagctaggtcttgaCCGGTTCCTGCGTCAGCTCGAGG	98	ctaccaactggtcggggtttgaaac	cttcctttattttccttacagg	cctgtaaggaaaataaaggaag	299	320	22	I6E7	ttttttgaattcgctagctaggtcttga	CCGGTTCCTGCGTCAGCTCGAGG	1	SMN2
2111	ctaccaactggtcggggtttgaaacccctgtaaggaaaataaaggaattttttgaattcgctagctaggtcttgaCCGGTTCCTGCGTCAGCTCGAGG	98	ctaccaactggtcggggtttgaaac	ttcctttattttccttacaggg	ccctgtaaggaaaataaaggaa	300	321	22	I6E7	ttttttgaattcgctagctaggtcttga	CCGGTTCCTGCGTCAGCTCGAGG	1	SMN2
2112	ctaccaactggtcggggtttgaaacaccctgtaaggaaaataaaggattttttgaattcgctagctaggtcttgaCCGGTTCCTGCGTCAGCTCGAGG	98	ctaccaactggtcggggtttgaaac	tcctttattttccttacagggt	accctgtaaggaaaataaagga	301	322	22	I6E7	ttttttgaattcgctagctaggtcttga	CCGGTTCCTGCGTCAGCTCGAGG	1	SMN2
2113	ctaccaactggtcggggtttgaaacaaccctgtaaggaaaataaaggttttttgaattcgctagctaggtcttgaCCGGTTCCTGCGTCAGCTCGAGG	98	ctaccaactggtcggggtttgaaac	cctttattttccttacagggtt	aaccctgtaaggaaaataaagg	302	323	22	I6E7	ttttttgaattcgctagctaggtcttga	CCGGTTCCTGCGTCAGCTCGAGG	1	SMN2
2114	ctaccaactggtcggggtttgaaacaaaccctgtaaggaaaataaagttttttgaattcgctagctaggtcttgaCCGGTTCCTGCGTCAGCTCGAGG	98	ctaccaactggtcggggtttgaaac	ctttattttccttacagggttt	aaaccctgtaaggaaaataaag	303	324	22	I6E7	ttttttgaattcgctagctaggtcttga	CCGGTTCCTGCGTCAGCTCGAGG	1	SMN2
2115	ctaccaactggtcggggtttgaaacAaaaccctgtaaggaaaataaattttttgaattcgctagctaggtcttgaCCGGTTCCTGCGTCAGCTCGAGG	98	ctaccaactggtcggggtttgaaac	tttattttccttacagggtttT	Aaaaccctgtaaggaaaataaa	304	325	22	I6E7	ttttttgaattcgctagctaggtcttga	CCGGTTCCTGCGTCAGCTCGAGG	1	SMN2
2116	ctaccaactggtcggggtttgaaactAaaaccctgtaaggaaaataattttttgaattcgctagctaggtcttgaCCGGTTCCTGCGTCAGCTCGAGG	98	ctaccaactggtcggggtttgaaac	ttattttccttacagggtttTa	tAaaaccctgtaaggaaaataa	305	326	22	I6E7	ttttttgaattcgctagctaggtcttga	CCGGTTCCTGCGTCAGCTCGAGG	1	SMN2
2117	ctaccaactggtcggggtttgaaacctAaaaccctgtaaggaaaatattttttgaattcgctagctaggtcttgaCCGGTTCCTGCGTCAGCTCGAGG	98	ctaccaactggtcggggtttgaaac	tattttccttacagggtttTag	ctAaaaccctgtaaggaaaata	306	327	22	I6E7	ttttttgaattcgctagctaggtcttga	CCGGTTCCTGCGTCAGCTCGAGG	1	SMN2
2118	ctaccaactggtcggggtttgaaactctAaaaccctgtaaggaaaatttttttgaattcgctagctaggtcttgaCCGGTTCCTGCGTCAGCTCGAGG	98	ctaccaactggtcggggtttgaaac	attttccttacagggtttTaga	tctAaaaccctgtaaggaaaat	307	328	22	I6E7	ttttttgaattcgctagctaggtcttga	CCGGTTCCTGCGTCAGCTCGAGG	1	SMN2
2119	ctaccaactggtcggggtttgaaacgtctAaaaccctgtaaggaaaattttttgaattcgctagctaggtcttgaCCGGTTCCTGCGTCAGCTCGAGG	98	ctaccaactggtcggggtttgaaac	ttttccttacagggtttTagac	gtctAaaaccctgtaaggaaaa	308	329	22	I6E7	ttttttgaattcgctagctaggtcttga	CCGGTTCCTGCGTCAGCTCGAGG	1	SMN2
2120	ctaccaactggtcggggtttgaaactgtctAaaaccctgtaaggaaattttttgaattcgctagctaggtcttgaCCGGTTCCTGCGTCAGCTCGAGG	98	ctaccaactggtcggggtttgaaac	tttccttacagggtttTagaca	tgtctAaaaccctgtaaggaaa	309	330	22	I6E7	ttttttgaattcgctagctaggtcttga	CCGGTTCCTGCGTCAGCTCGAGG	1	SMN2
2121	ctaccaactggtcggggtttgaaacttgtctAaaaccctgtaaggaattttttgaattcgctagctaggtcttgaCCGGTTCCTGCGTCAGCTCGAGG	98	ctaccaactggtcggggtttgaaac	ttccttacagggtttTagacaa	ttgtctAaaaccctgtaaggaa	310	331	22	I6E7	ttttttgaattcgctagctaggtcttga	CCGGTTCCTGCGTCAGCTCGAGG	1	SMN2
2122	ctaccaactggtcggggtttgaaactttgtctAaaaccctgtaaggattttttgaattcgctagctaggtcttgaCCGGTTCCTGCGTCAGCTCGAGG	98	ctaccaactggtcggggtttgaaac	tccttacagggtttTagacaaa	tttgtctAaaaccctgtaagga	311	332	22	I6E7	ttttttgaattcgctagctaggtcttga	CCGGTTCCTGCGTCAGCTCGAGG	1	SMN2
2123	ctaccaactggtcggggtttgaaacttttgtctAaaaccctgtaaggttttttgaattcgctagctaggtcttgaCCGGTTCCTGCGTCAGCTCGAGG	98	ctaccaactggtcggggtttgaaac	ccttacagggtttTagacaaaa	ttttgtctAaaaccctgtaagg	312	333	22	I6E7	ttttttgaattcgctagctaggtcttga	CCGGTTCCTGCGTCAGCTCGAGG	1	SMN2
2124	ctaccaactggtcggggtttgaaacattttgtctAaaaccctgtaagttttttgaattcgctagctaggtcttgaCCGGTTCCTGCGTCAGCTCGAGG	98	ctaccaactggtcggggtttgaaac	cttacagggtttTagacaaaat	attttgtctAaaaccctgtaag	313	334	22	I6E7	ttttttgaattcgctagctaggtcttga	CCGGTTCCTGCGTCAGCTCGAGG	1	SMN2
2125	ctaccaactggtcggggtttgaaacgattttgtctAaaaccctgtaattttttgaattcgctagctaggtcttgaCCGGTTCCTGCGTCAGCTCGAGG	98	ctaccaactggtcggggtttgaaac	ttacagggtttTagacaaaatc	gattttgtctAaaaccctgtaa	314	335	22	I6E7	ttttttgaattcgctagctaggtcttga	CCGGTTCCTGCGTCAGCTCGAGG	1	SMN2
2126	ctaccaactggtcggggtttgaaactgattttgtctAaaaccctgtattttttgaattcgctagctaggtcttgaCCGGTTCCTGCGTCAGCTCGAGG	98	ctaccaactggtcggggtttgaaac	tacagggtttTagacaaaatca	tgattttgtctAaaaccctgta	315	336	22	I6E7	ttttttgaattcgctagctaggtcttga	CCGGTTCCTGCGTCAGCTCGAGG	1	SMN2
2127	ctaccaactggtcggggtttgaaacttgattttgtctAaaaccctgtttttttgaattcgctagctaggtcttgaCCGGTTCCTGCGTCAGCTCGAGG	98	ctaccaactggtcggggtttgaaac	acagggtttTagacaaaatcaa	ttgattttgtctAaaaccctgt	316	337	22	I6E7	ttttttgaattcgctagctaggtcttga	CCGGTTCCTGCGTCAGCTCGAGG	1	SMN2
2128	ctaccaactggtcggggtttgaaactttgattttgtctAaaaccctgttttttgaattcgctagctaggtcttgaCCGGTTCCTGCGTCAGCTCGAGG	98	ctaccaactggtcggggtttgaaac	cagggtttTagacaaaatcaaa	tttgattttgtctAaaaccctg	317	338	22	I6E7	ttttttgaattcgctagctaggtcttga	CCGGTTCCTGCGTCAGCTCGAGG	1	SMN2
2129	ctaccaactggtcggggtttgaaacttttgattttgtctAaaaccctttttttgaattcgctagctaggtcttgaCCGGTTCCTGCGTCAGCTCGAGG	98	ctaccaactggtcggggtttgaaac	agggtttTagacaaaatcaaaa	ttttgattttgtctAaaaccct	318	339	22	I6E7	ttttttgaattcgctagctaggtcttga	CCGGTTCCTGCGTCAGCTCGAGG	1	SMN2
2130	ctaccaactggtcggggtttgaaactttttgattttgtctAaaacccttttttgaattcgctagctaggtcttgaCCGGTTCCTGCGTCAGCTCGAGG	98	ctaccaactggtcggggtttgaaac	gggtttTagacaaaatcaaaaa	tttttgattttgtctAaaaccc	319	340	22	I6E7	ttttttgaattcgctagctaggtcttga	CCGGTTCCTGCGTCAGCTCGAGG	1	SMN2
2131	ctaccaactggtcggggtttgaaacctttttgattttgtctAaaaccttttttgaattcgctagctaggtcttgaCCGGTTCCTGCGTCAGCTCGAGG	98	ctaccaactggtcggggtttgaaac	ggtttTagacaaaatcaaaaag	ctttttgattttgtctAaaacc	320	341	22	I6E7	ttttttgaattcgctagctaggtcttga	CCGGTTCCTGCGTCAGCTCGAGG	1	SMN2
2132	ctaccaactggtcggggtttgaaactctttttgattttgtctAaaacttttttgaattcgctagctaggtcttgaCCGGTTCCTGCGTCAGCTCGAGG	98	ctaccaactggtcggggtttgaaac	gtttTagacaaaatcaaaaaga	tctttttgattttgtctAaaac	321	342	22	I6E7	ttttttgaattcgctagctaggtcttga	CCGGTTCCTGCGTCAGCTCGAGG	1	SMN2
2133	ctaccaactggtcggggtttgaaacttctttttgattttgtctAaaattttttgaattcgctagctaggtcttgaCCGGTTCCTGCGTCAGCTCGAGG	98	ctaccaactggtcggggtttgaaac	tttTagacaaaatcaaaaagaa	ttctttttgattttgtctAaaa	322	343	22	I6E7	ttttttgaattcgctagctaggtcttga	CCGGTTCCTGCGTCAGCTCGAGG	1	SMN2
2134	ctaccaactggtcggggtttgaaaccttctttttgattttgtctAaattttttgaattcgctagctaggtcttgaCCGGTTCCTGCGTCAGCTCGAGG	98	ctaccaactggtcggggtttgaaac	ttTagacaaaatcaaaaagaag	cttctttttgattttgtctAaa	323	344	22	E7	ttttttgaattcgctagctaggtcttga	CCGGTTCCTGCGTCAGCTCGAGG	1	SMN2
2135	ctaccaactggtcggggtttgaaacccttctttttgattttgtctAattttttgaattcgctagctaggtcttgaCCGGTTCCTGCGTCAGCTCGAGG	98	ctaccaactggtcggggtttgaaac	tTagacaaaatcaaaaagaagg	ccttctttttgattttgtctAa	324	345	22	E7	ttttttgaattcgctagctaggtcttga	CCGGTTCCTGCGTCAGCTCGAGG	1	SMN2
2136	ctaccaactggtcggggtttgaaactccttctttttgattttgtctAttttttgaattcgctagctaggtcttgaCCGGTTCCTGCGTCAGCTCGAGG	98	ctaccaactggtcggggtttgaaac	Tagacaaaatcaaaaagaagga	tccttctttttgattttgtctA	325	346	22	E7	ttttttgaattcgctagctaggtcttga	CCGGTTCCTGCGTCAGCTCGAGG	1	SMN2
2137	ctaccaactggtcggggtttgaaacttccttctttttgattttgtctttttttgaattcgctagctaggtcttgaCCGGTTCCTGCGTCAGCTCGAGG	98	ctaccaactggtcggggtttgaaac	agacaaaatcaaaaagaaggaa	ttccttctttttgattttgtct	326	347	22	E7	ttttttgaattcgctagctaggtcttga	CCGGTTCCTGCGTCAGCTCGAGG	1	SMN2
2138	ctaccaactggtcggggtttgaaaccttccttctttttgattttgtcttttttgaattcgctagctaggtcttgaCCGGTTCCTGCGTCAGCTCGAGG	98	ctaccaactggtcggggtttgaaac	gacaaaatcaaaaagaaggaag	cttccttctttttgattttgtc	327	348	22	E7	ttttttgaattcgctagctaggtcttga	CCGGTTCCTGCGTCAGCTCGAGG	1	SMN2
2139	ctaccaactggtcggggtttgaaacccttccttctttttgattttgtttttttgaattcgctagctaggtcttgaCCGGTTCCTGCGTCAGCTCGAGG	98	ctaccaactggtcggggtttgaaac	acaaaatcaaaaagaaggaagg	ccttccttctttttgattttgt	328	349	22	E7	ttttttgaattcgctagctaggtcttga	CCGGTTCCTGCGTCAGCTCGAGG	1	SMN2
2140	ctaccaactggtcggggtttgaaacaccttccttctttttgattttgttttttgaattcgctagctaggtcttgaCCGGTTCCTGCGTCAGCTCGAGG	98	ctaccaactggtcggggtttgaaac	caaaatcaaaaagaaggaaggt	accttccttctttttgattttg	329	350	22	E7	ttttttgaattcgctagctaggtcttga	CCGGTTCCTGCGTCAGCTCGAGG	1	SMN2
2141	ctaccaactggtcggggtttgaaaccaccttccttctttttgattttttttttgaattcgctagctaggtcttgaCCGGTTCCTGCGTCAGCTCGAGG	98	ctaccaactggtcggggtttgaaac	aaaatcaaaaagaaggaaggtg	caccttccttctttttgatttt	330	351	22	E7	ttttttgaattcgctagctaggtcttga	CCGGTTCCTGCGTCAGCTCGAGG	1	SMN2
2142	ctaccaactggtcggggtttgaaacgcaccttccttctttttgatttttttttgaattcgctagctaggtcttgaCCGGTTCCTGCGTCAGCTCGAGG	98	ctaccaactggtcggggtttgaaac	aaatcaaaaagaaggaaggtgc	gcaccttccttctttttgattt	331	352	22	E7	ttttttgaattcgctagctaggtcttga	CCGGTTCCTGCGTCAGCTCGAGG	1	SMN2
2143	ctaccaactggtcggggtttgaaacagcaccttccttctttttgattttttttgaattcgctagctaggtcttgaCCGGTTCCTGCGTCAGCTCGAGG	98	ctaccaactggtcggggtttgaaac	aatcaaaaagaaggaaggtgct	agcaccttccttctttttgatt	332	353	22	E7	ttttttgaattcgctagctaggtcttga	CCGGTTCCTGCGTCAGCTCGAGG	1	SMN2
2144	ctaccaactggtcggggtttgaaacgagcaccttccttctttttgatttttttgaattcgctagctaggtcttgaCCGGTTCCTGCGTCAGCTCGAGG	98	ctaccaactggtcggggtttgaaac	atcaaaaagaaggaaggtgctc	gagcaccttccttctttttgat	333	354	22	E7	ttttttgaattcgctagctaggtcttga	CCGGTTCCTGCGTCAGCTCGAGG	1	SMN2
2145	ctaccaactggtcggggtttgaaactgagcaccttccttctttttgattttttgaattcgctagctaggtcttgaCCGGTTCCTGCGTCAGCTCGAGG	98	ctaccaactggtcggggtttgaaac	tcaaaaagaaggaaggtgctca	tgagcaccttccttctttttga	334	355	22	E7	ttttttgaattcgctagctaggtcttga	CCGGTTCCTGCGTCAGCTCGAGG	1	SMN2
2146	ctaccaactggtcggggtttgaaacCtgagcaccttccttctttttgttttttgaattcgctagctaggtcttgaCCGGTTCCTGCGTCAGCTCGAGG	98	ctaccaactggtcggggtttgaaac	caaaaagaaggaaggtgctcaG	Ctgagcaccttccttctttttg	335	356	22	E7	ttttttgaattcgctagctaggtcttga	CCGGTTCCTGCGTCAGCTCGAGG	1	SMN2
2147	ctaccaactggtcggggtttgaaacgCtgagcaccttccttctttttttttttgaattcgctagctaggtcttgaCCGGTTCCTGCGTCAGCTCGAGG	98	ctaccaactggtcggggtttgaaac	aaaaagaaggaaggtgctcaGc	gCtgagcaccttccttcttttt	336	357	22	E7	ttttttgaattcgctagctaggtcttga	CCGGTTCCTGCGTCAGCTCGAGG	1	SMN2
2148	ctaccaactggtcggggtttgaaactgCtgagcaccttccttcttttttttttgaattcgctagctaggtcttgaCCGGTTCCTGCGTCAGCTCGAGG	98	ctaccaactggtcggggtttgaaac	aaaagaaggaaggtgctcaGca	tgCtgagcaccttccttctttt	337	358	22	E7	ttttttgaattcgctagctaggtcttga	CCGGTTCCTGCGTCAGCTCGAGG	1	SMN2
2149	ctaccaactggtcggggtttgaaacatgCtgagcaccttccttctttttttttgaattcgctagctaggtcttgaCCGGTTCCTGCGTCAGCTCGAGG	98	ctaccaactggtcggggtttgaaac	aaagaaggaaggtgctcaGcat	atgCtgagcaccttccttcttt	338	359	22	E7	ttttttgaattcgctagctaggtcttga	CCGGTTCCTGCGTCAGCTCGAGG	1	SMN2
2150	ctaccaactggtcggggtttgaaacaatgCtgagcaccttccttcttttttttgaattcgctagctaggtcttgaCCGGTTCCTGCGTCAGCTCGAGG	98	ctaccaactggtcggggtttgaaac	aagaaggaaggtgctcaGcatt	aatgCtgagcaccttccttctt	339	360	22	E7	ttttttgaattcgctagctaggtcttga	CCGGTTCCTGCGTCAGCTCGAGG	1	SMN2
2151	ctaccaactggtcggggtttgaaacgaatgCtgagcaccttccttctttttttgaattcgctagctaggtcttgaCCGGTTCCTGCGTCAGCTCGAGG	98	ctaccaactggtcggggtttgaaac	agaaggaaggtgctcaGcattc	gaatgCtgagcaccttccttct	340	361	22	E7	ttttttgaattcgctagctaggtcttga	CCGGTTCCTGCGTCAGCTCGAGG	1	SMN2
2152	ctaccaactggtcggggtttgaaacggaatgCtgagcaccttccttcttttttgaattcgctagctaggtcttgaCCGGTTCCTGCGTCAGCTCGAGG	98	ctaccaactggtcggggtttgaaac	gaaggaaggtgctcaGcattcc	ggaatgCtgagcaccttccttc	341	362	22	E7	ttttttgaattcgctagctaggtcttga	CCGGTTCCTGCGTCAGCTCGAGG	1	SMN2
2153	ctaccaactggtcggggtttgaaacaggaatgCtgagcaccttccttttttttgaattcgctagctaggtcttgaCCGGTTCCTGCGTCAGCTCGAGG	98	ctaccaactggtcggggtttgaaac	aaggaaggtgctcaGcattcct	aggaatgCtgagcaccttcctt	342	363	22	E7	ttttttgaattcgctagctaggtcttga	CCGGTTCCTGCGTCAGCTCGAGG	1	SMN2
2154	ctaccaactggtcggggtttgaaacaaggaatgCtgagcaccttcctttttttgaattcgctagctaggtcttgaCCGGTTCCTGCGTCAGCTCGAGG	98	ctaccaactggtcggggtttgaaac	aggaaggtgctcaGcattcctt	aaggaatgCtgagcaccttcct	343	364	22	E7	ttttttgaattcgctagctaggtcttga	CCGGTTCCTGCGTCAGCTCGAGG	1	SMN2
2155	ctaccaactggtcggggtttgaaactaaggaatgCtgagcaccttccttttttgaattcgctagctaggtcttgaCCGGTTCCTGCGTCAGCTCGAGG	98	ctaccaactggtcggggtttgaaac	ggaaggtgctcaGcattcctta	taaggaatgCtgagcaccttcc	344	365	22	E7	ttttttgaattcgctagctaggtcttga	CCGGTTCCTGCGTCAGCTCGAGG	1	SMN2
2156	ctaccaactggtcggggtttgaaacttaaggaatgCtgagcaccttcttttttgaattcgctagctaggtcttgaCCGGTTCCTGCGTCAGCTCGAGG	98	ctaccaactggtcggggtttgaaac	gaaggtgctcaGcattccttaa	ttaaggaatgCtgagcaccttc	345	366	22	E7	ttttttgaattcgctagctaggtcttga	CCGGTTCCTGCGTCAGCTCGAGG	1	SMN2
2157	ctaccaactggtcggggtttgaaactttaaggaatgCtgagcaccttttttttgaattcgctagctaggtcttgaCCGGTTCCTGCGTCAGCTCGAGG	98	ctaccaactggtcggggtttgaaac	aaggtgctcaGcattccttaaa	tttaaggaatgCtgagcacctt	346	367	22	E7	ttttttgaattcgctagctaggtcttga	CCGGTTCCTGCGTCAGCTCGAGG	1	SMN2
2158	ctaccaactggtcggggtttgaaacatttaaggaatgCtgagcacctttttttgaattcgctagctaggtcttgaCCGGTTCCTGCGTCAGCTCGAGG	98	ctaccaactggtcggggtttgaaac	aggtgctcaGcattccttaaat	atttaaggaatgCtgagcacct	347	368	22	E7	ttttttgaattcgctagctaggtcttga	CCGGTTCCTGCGTCAGCTCGAGG	1	SMN2
2159	ctaccaactggtcggggtttgaaacAatttaaggaatgCtgagcaccttttttgaattcgctagctaggtcttgaCCGGTTCCTGCGTCAGCTCGAGG	98	ctaccaactggtcggggtttgaaac	ggtgctcaGcattccttaaatT	AatttaaggaatgCtgagcacc	348	369	22	E7	ttttttgaattcgctagctaggtcttga	CCGGTTCCTGCGTCAGCTCGAGG	1	SMN2
2160	ctaccaactggtcggggtttgaaactAatttaaggaatgCtgagcacttttttgaattcgctagctaggtcttgaCCGGTTCCTGCGTCAGCTCGAGG	98	ctaccaactggtcggggtttgaaac	gtgctcaGcattccttaaatTa	tAatttaaggaatgCtgagcac	349	370	22	E7	ttttttgaattcgctagctaggtcttga	CCGGTTCCTGCGTCAGCTCGAGG	1	SMN2
2161	ctaccaactggtcggggtttgaaacttAatttaaggaatgCtgagcattttttgaattcgctagctaggtcttgaCCGGTTCCTGCGTCAGCTCGAGG	98	ctaccaactggtcggggtttgaaac	tgctcaGcattccttaaatTaa	ttAatttaaggaatgCtgagca	350	371	22	E7	ttttttgaattcgctagctaggtcttga	CCGGTTCCTGCGTCAGCTCGAGG	1	SMN2
2162	ctaccaactggtcggggtttgaaaccttAatttaaggaatgCtgagcttttttgaattcgctagctaggtcttgaCCGGTTCCTGCGTCAGCTCGAGG	98	ctaccaactggtcggggtttgaaac	gctcaGcattccttaaatTaag	cttAatttaaggaatgCtgagc	351	372	22	E7	ttttttgaattcgctagctaggtcttga	CCGGTTCCTGCGTCAGCTCGAGG	1	SMN2
2163	ctaccaactggtcggggtttgaaacccttAatttaaggaatgCtgagttttttgaattcgctagctaggtcttgaCCGGTTCCTGCGTCAGCTCGAGG	98	ctaccaactggtcggggtttgaaac	ctcaGcattccttaaatTaagg	ccttAatttaaggaatgCtgag	352	373	22	E7	ttttttgaattcgctagctaggtcttga	CCGGTTCCTGCGTCAGCTCGAGG	1	SMN2
2164	ctaccaactggtcggggtttgaaactccttAatttaaggaatgCtgattttttgaattcgctagctaggtcttgaCCGGTTCCTGCGTCAGCTCGAGG	98	ctaccaactggtcggggtttgaaac	tcaGcattccttaaatTaagga	tccttAatttaaggaatgCtga	353	374	22	E7	ttttttgaattcgctagctaggtcttga	CCGGTTCCTGCGTCAGCTCGAGG	1	SMN2
2165	ctaccaactggtcggggtttgaaacctccttAatttaaggaatgCtgttttttgaattcgctagctaggtcttgaCCGGTTCCTGCGTCAGCTCGAGG	98	ctaccaactggtcggggtttgaaac	caGcattccttaaatTaaggag	ctccttAatttaaggaatgCtg	354	375	22	E7I7	ttttttgaattcgctagctaggtcttga	CCGGTTCCTGCGTCAGCTCGAGG	1	SMN2
2166	ctaccaactggtcggggtttgaaacactccttAatttaaggaatgCtttttttgaattcgctagctaggtcttgaCCGGTTCCTGCGTCAGCTCGAGG	98	ctaccaactggtcggggtttgaaac	aGcattccttaaatTaaggagt	actccttAatttaaggaatgCt	355	376	22	E7I7	ttttttgaattcgctagctaggtcttga	CCGGTTCCTGCGTCAGCTCGAGG	1	SMN2
2167	ctaccaactggtcggggtttgaaactactccttAatttaaggaatgCttttttgaattcgctagctaggtcttgaCCGGTTCCTGCGTCAGCTCGAGG	98	ctaccaactggtcggggtttgaaac	GcattccttaaatTaaggagta	tactccttAatttaaggaatgC	356	377	22	E7I7	ttttttgaattcgctagctaggtcttga	CCGGTTCCTGCGTCAGCTCGAGG	1	SMN2
2168	ctaccaactggtcggggtttgaaacttactccttAatttaaggaatgttttttgaattcgctagctaggtcttgaCCGGTTCCTGCGTCAGCTCGAGG	98	ctaccaactggtcggggtttgaaac	cattccttaaatTaaggagtaa	ttactccttAatttaaggaatg	357	378	22	E7I7	ttttttgaattcgctagctaggtcttga	CCGGTTCCTGCGTCAGCTCGAGG	1	SMN2
2169	ctaccaactggtcggggtttgaaaccttactccttAatttaaggaatttttttgaattcgctagctaggtcttgaCCGGTTCCTGCGTCAGCTCGAGG	98	ctaccaactggtcggggtttgaaac	attccttaaatTaaggagtaag	cttactccttAatttaaggaat	358	379	22	E7I7	ttttttgaattcgctagctaggtcttga	CCGGTTCCTGCGTCAGCTCGAGG	1	SMN2
2170	ctaccaactggtcggggtttgaaacacttactccttAatttaaggaattttttgaattcgctagctaggtcttgaCCGGTTCCTGCGTCAGCTCGAGG	98	ctaccaactggtcggggtttgaaac	ttccttaaatTaaggagtaagt	acttactccttAatttaaggaa	359	380	22	E7I7	ttttttgaattcgctagctaggtcttga	CCGGTTCCTGCGTCAGCTCGAGG	1	SMN2
2171	ctaccaactggtcggggtttgaaacgacttactccttAatttaaggattttttgaattcgctagctaggtcttgaCCGGTTCCTGCGTCAGCTCGAGG	98	ctaccaactggtcggggtttgaaac	tccttaaatTaaggagtaagtc	gacttactccttAatttaagga	360	381	22	E7I7	ttttttgaattcgctagctaggtcttga	CCGGTTCCTGCGTCAGCTCGAGG	1	SMN2
2172	ctaccaactggtcggggtttgaaacagacttactccttAatttaaggttttttgaattcgctagctaggtcttgaCCGGTTCCTGCGTCAGCTCGAGG	98	ctaccaactggtcggggtttgaaac	ccttaaatTaaggagtaagtct	agacttactccttAatttaagg	361	382	22	E7I7	ttttttgaattcgctagctaggtcttga	CCGGTTCCTGCGTCAGCTCGAGG	1	SMN2
2173	ctaccaactggtcggggtttgaaaccagacttactccttAatttaagttttttgaattcgctagctaggtcttgaCCGGTTCCTGCGTCAGCTCGAGG	98	ctaccaactggtcggggtttgaaac	cttaaatTaaggagtaagtctg	cagacttactccttAatttaag	362	383	22	E7I7	ttttttgaattcgctagctaggtcttga	CCGGTTCCTGCGTCAGCTCGAGG	1	SMN2
2174	ctaccaactggtcggggtttgaaacgcagacttactccttAatttaattttttgaattcgctagctaggtcttgaCCGGTTCCTGCGTCAGCTCGAGG	98	ctaccaactggtcggggtttgaaac	ttaaatTaaggagtaagtctgc	gcagacttactccttAatttaa	363	384	22	E7I7	ttttttgaattcgctagctaggtcttga	CCGGTTCCTGCGTCAGCTCGAGG	1	SMN2
2175	ctaccaactggtcggggtttgaaacggcagacttactccttAatttattttttgaattcgctagctaggtcttgaCCGGTTCCTGCGTCAGCTCGAGG	98	ctaccaactggtcggggtttgaaac	taaatTaaggagtaagtctgcc	ggcagacttactccttAattta	364	385	22	E7I7	ttttttgaattcgctagctaggtcttga	CCGGTTCCTGCGTCAGCTCGAGG	1	SMN2
2176	ctaccaactggtcggggtttgaaactggcagacttactccttAatttttttttgaattcgctagctaggtcttgaCCGGTTCCTGCGTCAGCTCGAGG	98	ctaccaactggtcggggtttgaaac	aaatTaaggagtaagtctgcca	tggcagacttactccttAattt	365	386	22	E7I7	ttttttgaattcgctagctaggtcttga	CCGGTTCCTGCGTCAGCTCGAGG	1	SMN2
2177	ctaccaactggtcggggtttgaaacctggcagacttactccttAattttttttgaattcgctagctaggtcttgaCCGGTTCCTGCGTCAGCTCGAGG	98	ctaccaactggtcggggtttgaaac	aatTaaggagtaagtctgccag	ctggcagacttactccttAatt	366	387	22	E7I7	ttttttgaattcgctagctaggtcttga	CCGGTTCCTGCGTCAGCTCGAGG	1	SMN2
2178	ctaccaactggtcggggtttgaaacgctggcagacttactccttAatttttttgaattcgctagctaggtcttgaCCGGTTCCTGCGTCAGCTCGAGG	98	ctaccaactggtcggggtttgaaac	atTaaggagtaagtctgccagc	gctggcagacttactccttAat	367	388	22	E7I7	ttttttgaattcgctagctaggtcttga	CCGGTTCCTGCGTCAGCTCGAGG	1	SMN2
2179	ctaccaactggtcggggtttgaaactgctggcagacttactccttAattttttgaattcgctagctaggtcttgaCCGGTTCCTGCGTCAGCTCGAGG	98	ctaccaactggtcggggtttgaaac	tTaaggagtaagtctgccagca	tgctggcagacttactccttAa	368	389	22	E7I7	ttttttgaattcgctagctaggtcttga	CCGGTTCCTGCGTCAGCTCGAGG	1	SMN2
2180	ctaccaactggtcggggtttgaaacatgctggcagacttactccttAttttttgaattcgctagctaggtcttgaCCGGTTCCTGCGTCAGCTCGAGG	98	ctaccaactggtcggggtttgaaac	Taaggagtaagtctgccagcat	atgctggcagacttactccttA	369	390	22	E7I7	ttttttgaattcgctagctaggtcttga	CCGGTTCCTGCGTCAGCTCGAGG	1	SMN2
2181	ctaccaactggtcggggtttgaaacaatgctggcagacttactccttttttttgaattcgctagctaggtcttgaCCGGTTCCTGCGTCAGCTCGAGG	98	ctaccaactggtcggggtttgaaac	aaggagtaagtctgccagcatt	aatgctggcagacttactcctt	370	391	22	E7I7	ttttttgaattcgctagctaggtcttga	CCGGTTCCTGCGTCAGCTCGAGG	1	SMN2
2182	ctaccaactggtcggggtttgaaactaatgctggcagacttactcctttttttgaattcgctagctaggtcttgaCCGGTTCCTGCGTCAGCTCGAGG	98	ctaccaactggtcggggtttgaaac	aggagtaagtctgccagcatta	taatgctggcagacttactcct	371	392	22	E7I7	ttttttgaattcgctagctaggtcttga	CCGGTTCCTGCGTCAGCTCGAGG	1	SMN2
2183	ctaccaactggtcggggtttgaaacataatgctggcagacttactccttttttgaattcgctagctaggtcttgaCCGGTTCCTGCGTCAGCTCGAGG	98	ctaccaactggtcggggtttgaaac	ggagtaagtctgccagcattat	ataatgctggcagacttactcc	372	393	22	E7I7	ttttttgaattcgctagctaggtcttga	CCGGTTCCTGCGTCAGCTCGAGG	1	SMN2
2184	ctaccaactggtcggggtttgaaaccataatgctggcagacttactcttttttgaattcgctagctaggtcttgaCCGGTTCCTGCGTCAGCTCGAGG	98	ctaccaactggtcggggtttgaaac	gagtaagtctgccagcattatg	cataatgctggcagacttactc	373	394	22	E7I7	ttttttgaattcgctagctaggtcttga	CCGGTTCCTGCGTCAGCTCGAGG	1	SMN2
2185	ctaccaactggtcggggtttgaaactcataatgctggcagacttactttttttgaattcgctagctaggtcttgaCCGGTTCCTGCGTCAGCTCGAGG	98	ctaccaactggtcggggtttgaaac	agtaagtctgccagcattatga	tcataatgctggcagacttact	374	395	22	E7I7	ttttttgaattcgctagctaggtcttga	CCGGTTCCTGCGTCAGCTCGAGG	1	SMN2
2186	ctaccaactggtcggggtttgaaacttcataatgctggcagacttacttttttgaattcgctagctaggtcttgaCCGGTTCCTGCGTCAGCTCGAGG	98	ctaccaactggtcggggtttgaaac	gtaagtctgccagcattatgaa	ttcataatgctggcagacttac	375	396	22	I7	ttttttgaattcgctagctaggtcttga	CCGGTTCCTGCGTCAGCTCGAGG	1	SMN2
2187	ctaccaactggtcggggtttgaaactttcataatgctggcagacttattttttgaattcgctagctaggtcttgaCCGGTTCCTGCGTCAGCTCGAGG	98	ctaccaactggtcggggtttgaaac	taagtctgccagcattatgaaa	tttcataatgctggcagactta	376	397	22	I7	ttttttgaattcgctagctaggtcttga	CCGGTTCCTGCGTCAGCTCGAGG	1	SMN2
2188	ctaccaactggtcggggtttgaaacctttcataatgctggcagacttttttttgaattcgctagctaggtcttgaCCGGTTCCTGCGTCAGCTCGAGG	98	ctaccaactggtcggggtttgaaac	aagtctgccagcattatgaaag	ctttcataatgctggcagactt	377	398	22	I7	ttttttgaattcgctagctaggtcttga	CCGGTTCCTGCGTCAGCTCGAGG	1	SMN2
2189	ctaccaactggtcggggtttgaaacactttcataatgctggcagactttttttgaattcgctagctaggtcttgaCCGGTTCCTGCGTCAGCTCGAGG	98	ctaccaactggtcggggtttgaaac	agtctgccagcattatgaaagt	actttcataatgctggcagact	378	399	22	I7	ttttttgaattcgctagctaggtcttga	CCGGTTCCTGCGTCAGCTCGAGG	1	SMN2
2190	ctaccaactggtcggggtttgaaaccactttcataatgctggcagacttttttgaattcgctagctaggtcttgaCCGGTTCCTGCGTCAGCTCGAGG	98	ctaccaactggtcggggtttgaaac	gtctgccagcattatgaaagtg	cactttcataatgctggcagac	379	400	22	I7	ttttttgaattcgctagctaggtcttga	CCGGTTCCTGCGTCAGCTCGAGG	1	SMN2
2191	ctaccaactggtcggggtttgaaactcactttcataatgctggcagattttttgaattcgctagctaggtcttgaCCGGTTCCTGCGTCAGCTCGAGG	98	ctaccaactggtcggggtttgaaac	tctgccagcattatgaaagtga	tcactttcataatgctggcaga	380	401	22	I7	ttttttgaattcgctagctaggtcttga	CCGGTTCCTGCGTCAGCTCGAGG	1	SMN2
2192	ctaccaactggtcggggtttgaaacttcactttcataatgctggcagttttttgaattcgctagctaggtcttgaCCGGTTCCTGCGTCAGCTCGAGG	98	ctaccaactggtcggggtttgaaac	ctgccagcattatgaaagtgaa	ttcactttcataatgctggcag	381	402	22	I7	ttttttgaattcgctagctaggtcttga	CCGGTTCCTGCGTCAGCTCGAGG	1	SMN2
2193	ctaccaactggtcggggtttgaaacattcactttcataatgctggcattttttgaattcgctagctaggtcttgaCCGGTTCCTGCGTCAGCTCGAGG	98	ctaccaactggtcggggtttgaaac	tgccagcattatgaaagtgaat	attcactttcataatgctggca	382	403	22	I7	ttttttgaattcgctagctaggtcttga	CCGGTTCCTGCGTCAGCTCGAGG	1	SMN2
2194	ctaccaactggtcggggtttgaaacgattcactttcataatgctggcttttttgaattcgctagctaggtcttgaCCGGTTCCTGCGTCAGCTCGAGG	98	ctaccaactggtcggggtttgaaac	gccagcattatgaaagtgaatc	gattcactttcataatgctggc	383	404	22	I7	ttttttgaattcgctagctaggtcttga	CCGGTTCCTGCGTCAGCTCGAGG	1	SMN2
2195	ctaccaactggtcggggtttgaaacagattcactttcataatgctggttttttgaattcgctagctaggtcttgaCCGGTTCCTGCGTCAGCTCGAGG	98	ctaccaactggtcggggtttgaaac	ccagcattatgaaagtgaatct	agattcactttcataatgctgg	384	405	22	I7	ttttttgaattcgctagctaggtcttga	CCGGTTCCTGCGTCAGCTCGAGG	1	SMN2
2196	ctaccaactggtcggggtttgaaacaagattcactttcataatgctgttttttgaattcgctagctaggtcttgaCCGGTTCCTGCGTCAGCTCGAGG	98	ctaccaactggtcggggtttgaaac	cagcattatgaaagtgaatctt	aagattcactttcataatgctg	385	406	22	I7	ttttttgaattcgctagctaggtcttga	CCGGTTCCTGCGTCAGCTCGAGG	1	SMN2
2197	ctaccaactggtcggggtttgaaactaagattcactttcataatgctttttttgaattcgctagctaggtcttgaCCGGTTCCTGCGTCAGCTCGAGG	98	ctaccaactggtcggggtttgaaac	agcattatgaaagtgaatctta	taagattcactttcataatgct	386	407	22	I7	ttttttgaattcgctagctaggtcttga	CCGGTTCCTGCGTCAGCTCGAGG	1	SMN2
2198	ctaccaactggtcggggtttgaaacgtaagattcactttcataatgcttttttgaattcgctagctaggtcttgaCCGGTTCCTGCGTCAGCTCGAGG	98	ctaccaactggtcggggtttgaaac	gcattatgaaagtgaatcttac	gtaagattcactttcataatgc	387	408	22	I7	ttttttgaattcgctagctaggtcttga	CCGGTTCCTGCGTCAGCTCGAGG	1	SMN2
2199	ctaccaactggtcggggtttgaaacagtaagattcactttcataatgttttttgaattcgctagctaggtcttgaCCGGTTCCTGCGTCAGCTCGAGG	98	ctaccaactggtcggggtttgaaac	cattatgaaagtgaatcttact	agtaagattcactttcataatg	388	409	22	I7	ttttttgaattcgctagctaggtcttga	CCGGTTCCTGCGTCAGCTCGAGG	1	SMN2
2200	ctaccaactggtcggggtttgaaacaagtaagattcactttcataatttttttgaattcgctagctaggtcttgaCCGGTTCCTGCGTCAGCTCGAGG	98	ctaccaactggtcggggtttgaaac	attatgaaagtgaatcttactt	aagtaagattcactttcataat	389	410	22	I7	ttttttgaattcgctagctaggtcttga	CCGGTTCCTGCGTCAGCTCGAGG	1	SMN2
2201	ctaccaactggtcggggtttgaaacaaagtaagattcactttcataattttttgaattcgctagctaggtcttgaCCGGTTCCTGCGTCAGCTCGAGG	98	ctaccaactggtcggggtttgaaac	ttatgaaagtgaatcttacttt	aaagtaagattcactttcataa	390	411	22	I7	ttttttgaattcgctagctaggtcttga	CCGGTTCCTGCGTCAGCTCGAGG	1	SMN2
2202	ctaccaactggtcggggtttgaaacaaaagtaagattcactttcatattttttgaattcgctagctaggtcttgaCCGGTTCCTGCGTCAGCTCGAGG	98	ctaccaactggtcggggtttgaaac	tatgaaagtgaatcttactttt	aaaagtaagattcactttcata	391	412	22	I7	ttttttgaattcgctagctaggtcttga	CCGGTTCCTGCGTCAGCTCGAGG	1	SMN2
2203	ctaccaactggtcggggtttgaaaccaaaagtaagattcactttcatttttttgaattcgctagctaggtcttgaCCGGTTCCTGCGTCAGCTCGAGG	98	ctaccaactggtcggggtttgaaac	atgaaagtgaatcttacttttg	caaaagtaagattcactttcat	392	413	22	I7	ttttttgaattcgctagctaggtcttga	CCGGTTCCTGCGTCAGCTCGAGG	1	SMN2
2204	ctaccaactggtcggggtttgaaacacaaaagtaagattcactttcattttttgaattcgctagctaggtcttgaCCGGTTCCTGCGTCAGCTCGAGG	98	ctaccaactggtcggggtttgaaac	tgaaagtgaatcttacttttgt	acaaaagtaagattcactttca	393	414	22	I7	ttttttgaattcgctagctaggtcttga	CCGGTTCCTGCGTCAGCTCGAGG	1	SMN2
2205	ctaccaactggtcggggtttgaaactacaaaagtaagattcactttcttttttgaattcgctagctaggtcttgaCCGGTTCCTGCGTCAGCTCGAGG	98	ctaccaactggtcggggtttgaaac	gaaagtgaatcttacttttgta	tacaaaagtaagattcactttc	394	415	22	I7	ttttttgaattcgctagctaggtcttga	CCGGTTCCTGCGTCAGCTCGAGG	1	SMN2
2206	ctaccaactggtcggggtttgaaacttacaaaagtaagattcactttttttttgaattcgctagctaggtcttgaCCGGTTCCTGCGTCAGCTCGAGG	98	ctaccaactggtcggggtttgaaac	aaagtgaatcttacttttgtaa	ttacaaaagtaagattcacttt	395	416	22	I7	ttttttgaattcgctagctaggtcttga	CCGGTTCCTGCGTCAGCTCGAGG	1	SMN2
2207	ctaccaactggtcggggtttgaaactttacaaaagtaagattcacttttttttgaattcgctagctaggtcttgaCCGGTTCCTGCGTCAGCTCGAGG	98	ctaccaactggtcggggtttgaaac	aagtgaatcttacttttgtaaa	tttacaaaagtaagattcactt	396	417	22	I7	ttttttgaattcgctagctaggtcttga	CCGGTTCCTGCGTCAGCTCGAGG	1	SMN2
2208	ctaccaactggtcggggtttgaaacttttacaaaagtaagattcactttttttgaattcgctagctaggtcttgaCCGGTTCCTGCGTCAGCTCGAGG	98	ctaccaactggtcggggtttgaaac	agtgaatcttacttttgtaaaa	ttttacaaaagtaagattcact	397	418	22	I7	ttttttgaattcgctagctaggtcttga	CCGGTTCCTGCGTCAGCTCGAGG	1	SMN2
2209	ctaccaactggtcggggtttgaaacgttttacaaaagtaagattcacttttttgaattcgctagctaggtcttgaCCGGTTCCTGCGTCAGCTCGAGG	98	ctaccaactggtcggggtttgaaac	gtgaatcttacttttgtaaaac	gttttacaaaagtaagattcac	398	419	22	I7	ttttttgaattcgctagctaggtcttga	CCGGTTCCTGCGTCAGCTCGAGG	1	SMN2
2210	ctaccaactggtcggggtttgaaacagttttacaaaagtaagattcattttttgaattcgctagctaggtcttgaCCGGTTCCTGCGTCAGCTCGAGG	98	ctaccaactggtcggggtttgaaac	tgaatcttacttttgtaaaact	agttttacaaaagtaagattca	399	420	22	I7	ttttttgaattcgctagctaggtcttga	CCGGTTCCTGCGTCAGCTCGAGG	1	SMN2
2211	ctaccaactggtcggggtttgaaacaagttttacaaaagtaagattcttttttgaattcgctagctaggtcttgaCCGGTTCCTGCGTCAGCTCGAGG	98	ctaccaactggtcggggtttgaaac	gaatcttacttttgtaaaactt	aagttttacaaaagtaagattc	400	421	22	I7	ttttttgaattcgctagctaggtcttga	CCGGTTCCTGCGTCAGCTCGAGG	1	SMN2
2212	ctaccaactggtcggggtttgaaacaaagttttacaaaagtaagattttttttgaattcgctagctaggtcttgaCCGGTTCCTGCGTCAGCTCGAGG	98	ctaccaactggtcggggtttgaaac	aatcttacttttgtaaaacttt	aaagttttacaaaagtaagatt	401	422	22	I7	ttttttgaattcgctagctaggtcttga	CCGGTTCCTGCGTCAGCTCGAGG	1	SMN2
2213	ctaccaactggtcggggtttgaaactaaagttttacaaaagtaagatttttttgaattcgctagctaggtcttgaCCGGTTCCTGCGTCAGCTCGAGG	98	ctaccaactggtcggggtttgaaac	atcttacttttgtaaaacttta	taaagttttacaaaagtaagat	402	423	22	I7	ttttttgaattcgctagctaggtcttga	CCGGTTCCTGCGTCAGCTCGAGG	1	SMN2
2214	ctaccaactggtcggggtttgaaacataaagttttacaaaagtaagattttttgaattcgctagctaggtcttgaCCGGTTCCTGCGTCAGCTCGAGG	98	ctaccaactggtcggggtttgaaac	tcttacttttgtaaaactttat	ataaagttttacaaaagtaaga	403	424	22	I7	ttttttgaattcgctagctaggtcttga	CCGGTTCCTGCGTCAGCTCGAGG	1	SMN2
2215	ctaccaactggtcggggtttgaaaccataaagttttacaaaagtaagttttttgaattcgctagctaggtcttgaCCGGTTCCTGCGTCAGCTCGAGG	98	ctaccaactggtcggggtttgaaac	cttacttttgtaaaactttatg	cataaagttttacaaaagtaag	404	425	22	I7	ttttttgaattcgctagctaggtcttga	CCGGTTCCTGCGTCAGCTCGAGG	1	SMN2
2216	ctaccaactggtcggggtttgaaacccataaagttttacaaaagtaattttttgaattcgctagctaggtcttgaCCGGTTCCTGCGTCAGCTCGAGG	98	ctaccaactggtcggggtttgaaac	ttacttttgtaaaactttatgg	ccataaagttttacaaaagtaa	405	426	22	I7	ttttttgaattcgctagctaggtcttga	CCGGTTCCTGCGTCAGCTCGAGG	1	SMN2
2217	ctaccaactggtcggggtttgaaacaccataaagttttacaaaagtattttttgaattcgctagctaggtcttgaCCGGTTCCTGCGTCAGCTCGAGG	98	ctaccaactggtcggggtttgaaac	tacttttgtaaaactttatggt	accataaagttttacaaaagta	406	427	22	I7	ttttttgaattcgctagctaggtcttga	CCGGTTCCTGCGTCAGCTCGAGG	1	SMN2
2218	ctaccaactggtcggggtttgaaacaaccataaagttttacaaaagtttttttgaattcgctagctaggtcttgaCCGGTTCCTGCGTCAGCTCGAGG	98	ctaccaactggtcggggtttgaaac	acttttgtaaaactttatggtt	aaccataaagttttacaaaagt	407	428	22	I7	ttttttgaattcgctagctaggtcttga	CCGGTTCCTGCGTCAGCTCGAGG	1	SMN2
2219	ctaccaactggtcggggtttgaaacaaaccataaagttttacaaaagttttttgaattcgctagctaggtcttgaCCGGTTCCTGCGTCAGCTCGAGG	98	ctaccaactggtcggggtttgaaac	cttttgtaaaactttatggttt	aaaccataaagttttacaaaag	408	429	22	I7	ttttttgaattcgctagctaggtcttga	CCGGTTCCTGCGTCAGCTCGAGG	1	SMN2
2220	ctaccaactggtcggggtttgaaaccaaaccataaagttttacaaaattttttgaattcgctagctaggtcttgaCCGGTTCCTGCGTCAGCTCGAGG	98	ctaccaactggtcggggtttgaaac	ttttgtaaaactttatggtttg	caaaccataaagttttacaaaa	409	430	22	I7	ttttttgaattcgctagctaggtcttga	CCGGTTCCTGCGTCAGCTCGAGG	1	SMN2
2221	ctaccaactggtcggggtttgaaacacaaaccataaagttttacaaattttttgaattcgctagctaggtcttgaCCGGTTCCTGCGTCAGCTCGAGG	98	ctaccaactggtcggggtttgaaac	tttgtaaaactttatggtttgt	acaaaccataaagttttacaaa	410	431	22	I7	ttttttgaattcgctagctaggtcttga	CCGGTTCCTGCGTCAGCTCGAGG	1	SMN2
2222	ctaccaactggtcggggtttgaaaccacaaaccataaagttttacaattttttgaattcgctagctaggtcttgaCCGGTTCCTGCGTCAGCTCGAGG	98	ctaccaactggtcggggtttgaaac	ttgtaaaactttatggtttgtg	cacaaaccataaagttttacaa	411	432	22	I7	ttttttgaattcgctagctaggtcttga	CCGGTTCCTGCGTCAGCTCGAGG	1	SMN2
2223	ctaccaactggtcggggtttgaaacccacaaaccataaagttttacattttttgaattcgctagctaggtcttgaCCGGTTCCTGCGTCAGCTCGAGG	98	ctaccaactggtcggggtttgaaac	tgtaaaactttatggtttgtgg	ccacaaaccataaagttttaca	412	433	22	I7	ttttttgaattcgctagctaggtcttga	CCGGTTCCTGCGTCAGCTCGAGG	1	SMN2
2224	ctaccaactggtcggggtttgaaactccacaaaccataaagttttacttttttgaattcgctagctaggtcttgaCCGGTTCCTGCGTCAGCTCGAGG	98	ctaccaactggtcggggtttgaaac	gtaaaactttatggtttgtgga	tccacaaaccataaagttttac	413	434	22	I7	ttttttgaattcgctagctaggtcttga	CCGGTTCCTGCGTCAGCTCGAGG	1	SMN2
2225	ctaccaactggtcggggtttgaaacttccacaaaccataaagttttattttttgaattcgctagctaggtcttgaCCGGTTCCTGCGTCAGCTCGAGG	98	ctaccaactggtcggggtttgaaac	taaaactttatggtttgtggaa	ttccacaaaccataaagtttta	414	435	22	I7	ttttttgaattcgctagctaggtcttga	CCGGTTCCTGCGTCAGCTCGAGG	1	SMN2
2226	ctaccaactggtcggggtttgaaactttccacaaaccataaagttttttttttgaattcgctagctaggtcttgaCCGGTTCCTGCGTCAGCTCGAGG	98	ctaccaactggtcggggtttgaaac	aaaactttatggtttgtggaaa	tttccacaaaccataaagtttt	415	436	22	I7	ttttttgaattcgctagctaggtcttga	CCGGTTCCTGCGTCAGCTCGAGG	1	SMN2
2227	ctaccaactggtcggggtttgaaacttttccacaaaccataaagtttttttttgaattcgctagctaggtcttgaCCGGTTCCTGCGTCAGCTCGAGG	98	ctaccaactggtcggggtttgaaac	aaactttatggtttgtggaaaa	ttttccacaaaccataaagttt	416	437	22	I7	ttttttgaattcgctagctaggtcttga	CCGGTTCCTGCGTCAGCTCGAGG	1	SMN2
2228	ctaccaactggtcggggtttgaaacgttttccacaaaccataaagttttttttgaattcgctagctaggtcttgaCCGGTTCCTGCGTCAGCTCGAGG	98	ctaccaactggtcggggtttgaaac	aactttatggtttgtggaaaac	gttttccacaaaccataaagtt	417	438	22	I7	ttttttgaattcgctagctaggtcttga	CCGGTTCCTGCGTCAGCTCGAGG	1	SMN2
2229	ctaccaactggtcggggtttgaaactgttttccacaaaccataaagtttttttgaattcgctagctaggtcttgaCCGGTTCCTGCGTCAGCTCGAGG	98	ctaccaactggtcggggtttgaaac	actttatggtttgtggaaaaca	tgttttccacaaaccataaagt	418	439	22	I7	ttttttgaattcgctagctaggtcttga	CCGGTTCCTGCGTCAGCTCGAGG	1	SMN2
2230	ctaccaactggtcggggtttgaaacttgttttccacaaaccataaagttttttgaattcgctagctaggtcttgaCCGGTTCCTGCGTCAGCTCGAGG	98	ctaccaactggtcggggtttgaaac	ctttatggtttgtggaaaacaa	ttgttttccacaaaccataaag	419	440	22	I7	ttttttgaattcgctagctaggtcttga	CCGGTTCCTGCGTCAGCTCGAGG	1	SMN2
2231	ctaccaactggtcggggtttgaaactttgttttccacaaaccataaattttttgaattcgctagctaggtcttgaCCGGTTCCTGCGTCAGCTCGAGG	98	ctaccaactggtcggggtttgaaac	tttatggtttgtggaaaacaaa	tttgttttccacaaaccataaa	420	441	22	I7	ttttttgaattcgctagctaggtcttga	CCGGTTCCTGCGTCAGCTCGAGG	1	SMN2
2232	ctaccaactggtcggggtttgaaacatttgttttccacaaaccataattttttgaattcgctagctaggtcttgaCCGGTTCCTGCGTCAGCTCGAGG	98	ctaccaactggtcggggtttgaaac	ttatggtttgtggaaaacaaat	atttgttttccacaaaccataa	421	442	22	I7	ttttttgaattcgctagctaggtcttga	CCGGTTCCTGCGTCAGCTCGAGG	1	SMN2
2233	ctaccaactggtcggggtttgaaaccatttgttttccacaaaccatattttttgaattcgctagctaggtcttgaCCGGTTCCTGCGTCAGCTCGAGG	98	ctaccaactggtcggggtttgaaac	tatggtttgtggaaaacaaatg	catttgttttccacaaaccata	422	443	22	I7	ttttttgaattcgctagctaggtcttga	CCGGTTCCTGCGTCAGCTCGAGG	1	SMN2
2234	ctaccaactggtcggggtttgaaacacatttgttttccacaaaccatttttttgaattcgctagctaggtcttgaCCGGTTCCTGCGTCAGCTCGAGG	98	ctaccaactggtcggggtttgaaac	atggtttgtggaaaacaaatgt	acatttgttttccacaaaccat	423	444	22	I7	ttttttgaattcgctagctaggtcttga	CCGGTTCCTGCGTCAGCTCGAGG	1	SMN2
2235	ctaccaactggtcggggtttgaaacaacatttgttttccacaaaccattttttgaattcgctagctaggtcttgaCCGGTTCCTGCGTCAGCTCGAGG	98	ctaccaactggtcggggtttgaaac	tggtttgtggaaaacaaatgtt	aacatttgttttccacaaacca	424	445	22	I7	ttttttgaattcgctagctaggtcttga	CCGGTTCCTGCGTCAGCTCGAGG	1	SMN2
2236	ctaccaactggtcggggtttgaaacaaacatttgttttccacaaaccttttttgaattcgctagctaggtcttgaCCGGTTCCTGCGTCAGCTCGAGG	98	ctaccaactggtcggggtttgaaac	ggtttgtggaaaacaaatgttt	aaacatttgttttccacaaacc	425	446	22	I7	ttttttgaattcgctagctaggtcttga	CCGGTTCCTGCGTCAGCTCGAGG	1	SMN2
2237	ctaccaactggtcggggtttgaaacaaaacatttgttttccacaaacttttttgaattcgctagctaggtcttgaCCGGTTCCTGCGTCAGCTCGAGG	98	ctaccaactggtcggggtttgaaac	gtttgtggaaaacaaatgtttt	aaaacatttgttttccacaaac	426	447	22	I7	ttttttgaattcgctagctaggtcttga	CCGGTTCCTGCGTCAGCTCGAGG	1	SMN2
2238	ctaccaactggtcggggtttgaaacaaaaacatttgttttccacaaattttttgaattcgctagctaggtcttgaCCGGTTCCTGCGTCAGCTCGAGG	98	ctaccaactggtcggggtttgaaac	tttgtggaaaacaaatgttttt	aaaaacatttgttttccacaaa	427	448	22	I7	ttttttgaattcgctagctaggtcttga	CCGGTTCCTGCGTCAGCTCGAGG	1	SMN2
2239	ctaccaactggtcggggtttgaaaccaaaaacatttgttttccacaattttttgaattcgctagctaggtcttgaCCGGTTCCTGCGTCAGCTCGAGG	98	ctaccaactggtcggggtttgaaac	ttgtggaaaacaaatgtttttg	caaaaacatttgttttccacaa	428	449	22	I7	ttttttgaattcgctagctaggtcttga	CCGGTTCCTGCGTCAGCTCGAGG	1	SMN2
2240	ctaccaactggtcggggtttgaaactcaaaaacatttgttttccacattttttgaattcgctagctaggtcttgaCCGGTTCCTGCGTCAGCTCGAGG	98	ctaccaactggtcggggtttgaaac	tgtggaaaacaaatgtttttga	tcaaaaacatttgttttccaca	429	450	22	I7	ttttttgaattcgctagctaggtcttga	CCGGTTCCTGCGTCAGCTCGAGG	1	SMN2
2241	ctaccaactggtcggggtttgaaacttcaaaaacatttgttttccacttttttgaattcgctagctaggtcttgaCCGGTTCCTGCGTCAGCTCGAGG	98	ctaccaactggtcggggtttgaaac	gtggaaaacaaatgtttttgaa	ttcaaaaacatttgttttccac	430	451	22	I7	ttttttgaattcgctagctaggtcttga	CCGGTTCCTGCGTCAGCTCGAGG	1	SMN2
2242	ctaccaactggtcggggtttgaaacgttcaaaaacatttgttttccattttttgaattcgctagctaggtcttgaCCGGTTCCTGCGTCAGCTCGAGG	98	ctaccaactggtcggggtttgaaac	tggaaaacaaatgtttttgaac	gttcaaaaacatttgttttcca	431	452	22	I7	ttttttgaattcgctagctaggtcttga	CCGGTTCCTGCGTCAGCTCGAGG	1	SMN2
2243	ctaccaactggtcggggtttgaaactgttcaaaaacatttgttttccttttttgaattcgctagctaggtcttgaCCGGTTCCTGCGTCAGCTCGAGG	98	ctaccaactggtcggggtttgaaac	ggaaaacaaatgtttttgaaca	tgttcaaaaacatttgttttcc	432	453	22	I7	ttttttgaattcgctagctaggtcttga	CCGGTTCCTGCGTCAGCTCGAGG	1	SMN2
2244	ctaccaactggtcggggtttgaaacatgttcaaaaacatttgttttcttttttgaattcgctagctaggtcttgaCCGGTTCCTGCGTCAGCTCGAGG	98	ctaccaactggtcggggtttgaaac	gaaaacaaatgtttttgaacat	atgttcaaaaacatttgttttc	433	454	22	I7	ttttttgaattcgctagctaggtcttga	CCGGTTCCTGCGTCAGCTCGAGG	1	SMN2
2245	ctaccaactggtcggggtttgaaacaatgttcaaaaacatttgttttttttttgaattcgctagctaggtcttgaCCGGTTCCTGCGTCAGCTCGAGG	98	ctaccaactggtcggggtttgaaac	aaaacaaatgtttttgaacatt	aatgttcaaaaacatttgtttt	434	455	22	I7	ttttttgaattcgctagctaggtcttga	CCGGTTCCTGCGTCAGCTCGAGG	1	SMN2
2246	ctaccaactggtcggggtttgaaacaaatgttcaaaaacatttgtttttttttgaattcgctagctaggtcttgaCCGGTTCCTGCGTCAGCTCGAGG	98	ctaccaactggtcggggtttgaaac	aaacaaatgtttttgaacattt	aaatgttcaaaaacatttgttt	435	456	22	I7	ttttttgaattcgctagctaggtcttga	CCGGTTCCTGCGTCAGCTCGAGG	1	SMN2
2247	ctaccaactggtcggggtttgaaactaaatgttcaaaaacatttgttttttttgaattcgctagctaggtcttgaCCGGTTCCTGCGTCAGCTCGAGG	98	ctaccaactggtcggggtttgaaac	aacaaatgtttttgaacattta	taaatgttcaaaaacatttgtt	436	457	22	I7	ttttttgaattcgctagctaggtcttga	CCGGTTCCTGCGTCAGCTCGAGG	1	SMN2
2248	ctaccaactggtcggggtttgaaacttaaatgttcaaaaacatttgtttttttgaattcgctagctaggtcttgaCCGGTTCCTGCGTCAGCTCGAGG	98	ctaccaactggtcggggtttgaaac	acaaatgtttttgaacatttaa	ttaaatgttcaaaaacatttgt	437	458	22	I7	ttttttgaattcgctagctaggtcttga	CCGGTTCCTGCGTCAGCTCGAGG	1	SMN2
2249	ctaccaactggtcggggtttgaaactttaaatgttcaaaaacatttgttttttgaattcgctagctaggtcttgaCCGGTTCCTGCGTCAGCTCGAGG	98	ctaccaactggtcggggtttgaaac	caaatgtttttgaacatttaaa	tttaaatgttcaaaaacatttg	438	459	22	I7	ttttttgaattcgctagctaggtcttga	CCGGTTCCTGCGTCAGCTCGAGG	1	SMN2
2250	ctaccaactggtcggggtttgaaacttttaaatgttcaaaaacatttttttttgaattcgctagctaggtcttgaCCGGTTCCTGCGTCAGCTCGAGG	98	ctaccaactggtcggggtttgaaac	aaatgtttttgaacatttaaaa	ttttaaatgttcaaaaacattt	439	460	22	I7	ttttttgaattcgctagctaggtcttga	CCGGTTCCTGCGTCAGCTCGAGG	1	SMN2
2251	ctaccaactggtcggggtttgaaactttttaaatgttcaaaaacattttttttgaattcgctagctaggtcttgaCCGGTTCCTGCGTCAGCTCGAGG	98	ctaccaactggtcggggtttgaaac	aatgtttttgaacatttaaaaa	tttttaaatgttcaaaaacatt	440	461	22	I7	ttttttgaattcgctagctaggtcttga	CCGGTTCCTGCGTCAGCTCGAGG	1	SMN2
2252	ctaccaactggtcggggtttgaaacctttttaaatgttcaaaaacatttttttgaattcgctagctaggtcttgaCCGGTTCCTGCGTCAGCTCGAGG	98	ctaccaactggtcggggtttgaaac	atgtttttgaacatttaaaaag	ctttttaaatgttcaaaaacat	441	462	22	I7	ttttttgaattcgctagctaggtcttga	CCGGTTCCTGCGTCAGCTCGAGG	1	SMN2
2253	ctaccaactggtcggggtttgaaacactttttaaatgttcaaaaacattttttgaattcgctagctaggtcttgaCCGGTTCCTGCGTCAGCTCGAGG	98	ctaccaactggtcggggtttgaaac	tgtttttgaacatttaaaaagt	actttttaaatgttcaaaaaca	442	463	22	I7	ttttttgaattcgctagctaggtcttga	CCGGTTCCTGCGTCAGCTCGAGG	1	SMN2
2254	ctaccaactggtcggggtttgaaacaactttttaaatgttcaaaaacttttttgaattcgctagctaggtcttgaCCGGTTCCTGCGTCAGCTCGAGG	98	ctaccaactggtcggggtttgaaac	gtttttgaacatttaaaaagtt	aactttttaaatgttcaaaaac	443	464	22	I7	ttttttgaattcgctagctaggtcttga	CCGGTTCCTGCGTCAGCTCGAGG	1	SMN2
2255	ctaccaactggtcggggtttgaaacgaactttttaaatgttcaaaaattttttgaattcgctagctaggtcttgaCCGGTTCCTGCGTCAGCTCGAGG	98	ctaccaactggtcggggtttgaaac	tttttgaacatttaaaaagttc	gaactttttaaatgttcaaaaa	444	465	22	I7	ttttttgaattcgctagctaggtcttga	CCGGTTCCTGCGTCAGCTCGAGG	1	SMN2
2256	ctaccaactggtcggggtttgaaactgaactttttaaatgttcaaaattttttgaattcgctagctaggtcttgaCCGGTTCCTGCGTCAGCTCGAGG	98	ctaccaactggtcggggtttgaaac	ttttgaacatttaaaaagttca	tgaactttttaaatgttcaaaa	445	466	22	I7	ttttttgaattcgctagctaggtcttga	CCGGTTCCTGCGTCAGCTCGAGG	1	SMN2
2257	ctaccaactggtcggggtttgaaacctgaactttttaaatgttcaaattttttgaattcgctagctaggtcttgaCCGGTTCCTGCGTCAGCTCGAGG	98	ctaccaactggtcggggtttgaaac	tttgaacatttaaaaagttcag	ctgaactttttaaatgttcaaa	446	467	22	I7	ttttttgaattcgctagctaggtcttga	CCGGTTCCTGCGTCAGCTCGAGG	1	SMN2
2258	ctaccaactggtcggggtttgaaactctgaactttttaaatgttcaattttttgaattcgctagctaggtcttgaCCGGTTCCTGCGTCAGCTCGAGG	98	ctaccaactggtcggggtttgaaac	ttgaacatttaaaaagttcaga	tctgaactttttaaatgttcaa	447	468	22	I7	ttttttgaattcgctagctaggtcttga	CCGGTTCCTGCGTCAGCTCGAGG	1	SMN2
2259	ctaccaactggtcggggtttgaaacatctgaactttttaaatgttcattttttgaattcgctagctaggtcttgaCCGGTTCCTGCGTCAGCTCGAGG	98	ctaccaactggtcggggtttgaaac	tgaacatttaaaaagttcagat	atctgaactttttaaatgttca	448	469	22	I7	ttttttgaattcgctagctaggtcttga	CCGGTTCCTGCGTCAGCTCGAGG	1	SMN2
2260	ctaccaactggtcggggtttgaaaccatctgaactttttaaatgttcttttttgaattcgctagctaggtcttgaCCGGTTCCTGCGTCAGCTCGAGG	98	ctaccaactggtcggggtttgaaac	gaacatttaaaaagttcagatg	catctgaactttttaaatgttc	449	470	22	I7	ttttttgaattcgctagctaggtcttga	CCGGTTCCTGCGTCAGCTCGAGG	1	SMN2
2261	ctaccaactggtcggggtttgaaacacatctgaactttttaaatgttttttttgaattcgctagctaggtcttgaCCGGTTCCTGCGTCAGCTCGAGG	98	ctaccaactggtcggggtttgaaac	aacatttaaaaagttcagatgt	acatctgaactttttaaatgtt	450	471	22	I7	ttttttgaattcgctagctaggtcttga	CCGGTTCCTGCGTCAGCTCGAGG	1	SMN2
2262	ctaccaactggtcggggtttgaaacaacatctgaactttttaaatgtttttttgaattcgctagctaggtcttgaCCGGTTCCTGCGTCAGCTCGAGG	98	ctaccaactggtcggggtttgaaac	acatttaaaaagttcagatgtt	aacatctgaactttttaaatgt	451	472	22	I7	ttttttgaattcgctagctaggtcttga	CCGGTTCCTGCGTCAGCTCGAGG	1	SMN2
2263	ctaccaactggtcggggtttgaaactaacatctgaactttttaaatgttttttgaattcgctagctaggtcttgaCCGGTTCCTGCGTCAGCTCGAGG	98	ctaccaactggtcggggtttgaaac	catttaaaaagttcagatgtta	taacatctgaactttttaaatg	452	473	22	I7	ttttttgaattcgctagctaggtcttga	CCGGTTCCTGCGTCAGCTCGAGG	1	SMN2
2264	ctaccaactggtcggggtttgaaacctaacatctgaactttttaaatttttttgaattcgctagctaggtcttgaCCGGTTCCTGCGTCAGCTCGAGG	98	ctaccaactggtcggggtttgaaac	atttaaaaagttcagatgttag	ctaacatctgaactttttaaat	453	474	22	I7	ttttttgaattcgctagctaggtcttga	CCGGTTCCTGCGTCAGCTCGAGG	1	SMN2
2265	ctaccaactggtcggggtttgaaactctaacatctgaactttttaaattttttgaattcgctagctaggtcttgaCCGGTTCCTGCGTCAGCTCGAGG	98	ctaccaactggtcggggtttgaaac	tttaaaaagttcagatgttaga	tctaacatctgaactttttaaa	454	475	22	I7	ttttttgaattcgctagctaggtcttga	CCGGTTCCTGCGTCAGCTCGAGG	1	SMN2
2266	ctaccaactggtcggggtttgaaacttctaacatctgaactttttaattttttgaattcgctagctaggtcttgaCCGGTTCCTGCGTCAGCTCGAGG	98	ctaccaactggtcggggtttgaaac	ttaaaaagttcagatgttagaa	ttctaacatctgaactttttaa	455	476	22	I7	ttttttgaattcgctagctaggtcttga	CCGGTTCCTGCGTCAGCTCGAGG	1	SMN2
2267	ctaccaactggtcggggtttgaaactttctaacatctgaactttttattttttgaattcgctagctaggtcttgaCCGGTTCCTGCGTCAGCTCGAGG	98	ctaccaactggtcggggtttgaaac	taaaaagttcagatgttagaaa	tttctaacatctgaacttttta	456	477	22	I7	ttttttgaattcgctagctaggtcttga	CCGGTTCCTGCGTCAGCTCGAGG	1	SMN2
2268	ctaccaactggtcggggtttgaaacctttctaacatctgaactttttttttttgaattcgctagctaggtcttgaCCGGTTCCTGCGTCAGCTCGAGG	98	ctaccaactggtcggggtttgaaac	aaaaagttcagatgttagaaag	ctttctaacatctgaacttttt	457	478	22	I7	ttttttgaattcgctagctaggtcttga	CCGGTTCCTGCGTCAGCTCGAGG	1	SMN2
2269	ctaccaactggtcggggtttgaaacactttctaacatctgaacttttttttttgaattcgctagctaggtcttgaCCGGTTCCTGCGTCAGCTCGAGG	98	ctaccaactggtcggggtttgaaac	aaaagttcagatgttagaaagt	actttctaacatctgaactttt	458	479	22	I7	ttttttgaattcgctagctaggtcttga	CCGGTTCCTGCGTCAGCTCGAGG	1	SMN2
2270	ctaccaactggtcggggtttgaaacaactttctaacatctgaactttttttttgaattcgctagctaggtcttgaCCGGTTCCTGCGTCAGCTCGAGG	98	ctaccaactggtcggggtttgaaac	aaagttcagatgttagaaagtt	aactttctaacatctgaacttt	459	480	22	I7	ttttttgaattcgctagctaggtcttga	CCGGTTCCTGCGTCAGCTCGAGG	1	SMN2
2271	ctaccaactggtcggggtttgaaaccaactttctaacatctgaacttttttttgaattcgctagctaggtcttgaCCGGTTCCTGCGTCAGCTCGAGG	98	ctaccaactggtcggggtttgaaac	aagttcagatgttagaaagttg	caactttctaacatctgaactt	460	481	22	I7	ttttttgaattcgctagctaggtcttga	CCGGTTCCTGCGTCAGCTCGAGG	1	SMN2
2272	ctaccaactggtcggggtttgaaactcaactttctaacatctgaactttttttgaattcgctagctaggtcttgaCCGGTTCCTGCGTCAGCTCGAGG	98	ctaccaactggtcggggtttgaaac	agttcagatgttagaaagttga	tcaactttctaacatctgaact	461	482	22	I7	ttttttgaattcgctagctaggtcttga	CCGGTTCCTGCGTCAGCTCGAGG	1	SMN2
2273	ctaccaactggtcggggtttgaaacttcaactttctaacatctgaacttttttgaattcgctagctaggtcttgaCCGGTTCCTGCGTCAGCTCGAGG	98	ctaccaactggtcggggtttgaaac	gttcagatgttagaaagttgaa	ttcaactttctaacatctgaac	462	483	22	I7	ttttttgaattcgctagctaggtcttga	CCGGTTCCTGCGTCAGCTCGAGG	1	SMN2
2274	ctaccaactggtcggggtttgaaactttcaactttctaacatctgaattttttgaattcgctagctaggtcttgaCCGGTTCCTGCGTCAGCTCGAGG	98	ctaccaactggtcggggtttgaaac	ttcagatgttagaaagttgaaa	tttcaactttctaacatctgaa	463	484	22	I7	ttttttgaattcgctagctaggtcttga	CCGGTTCCTGCGTCAGCTCGAGG	1	SMN2
2275	ctaccaactggtcggggtttgaaacctttcaactttctaacatctgattttttgaattcgctagctaggtcttgaCCGGTTCCTGCGTCAGCTCGAGG	98	ctaccaactggtcggggtttgaaac	tcagatgttagaaagttgaaag	ctttcaactttctaacatctga	464	485	22	I7	ttttttgaattcgctagctaggtcttga	CCGGTTCCTGCGTCAGCTCGAGG	1	SMN2
2276	ctaccaactggtcggggtttgaaaccctttcaactttctaacatctgttttttgaattcgctagctaggtcttgaCCGGTTCCTGCGTCAGCTCGAGG	98	ctaccaactggtcggggtttgaaac	cagatgttagaaagttgaaagg	cctttcaactttctaacatctg	465	486	22	I7	ttttttgaattcgctagctaggtcttga	CCGGTTCCTGCGTCAGCTCGAGG	1	SMN2
2277	ctaccaactggtcggggtttgaaacacctttcaactttctaacatctttttttgaattcgctagctaggtcttgaCCGGTTCCTGCGTCAGCTCGAGG	98	ctaccaactggtcggggtttgaaac	agatgttagaaagttgaaaggt	acctttcaactttctaacatct	466	487	22	I7	ttttttgaattcgctagctaggtcttga	CCGGTTCCTGCGTCAGCTCGAGG	1	SMN2
2278	ctaccaactggtcggggtttgaaacaacctttcaactttctaacatcttttttgaattcgctagctaggtcttgaCCGGTTCCTGCGTCAGCTCGAGG	98	ctaccaactggtcggggtttgaaac	gatgttagaaagttgaaaggtt	aacctttcaactttctaacatc	467	488	22	I7	ttttttgaattcgctagctaggtcttga	CCGGTTCCTGCGTCAGCTCGAGG	1	SMN2
2279	ctaccaactggtcggggtttgaaactaacctttcaactttctaacatttttttgaattcgctagctaggtcttgaCCGGTTCCTGCGTCAGCTCGAGG	98	ctaccaactggtcggggtttgaaac	atgttagaaagttgaaaggtta	taacctttcaactttctaacat	468	489	22	I7	ttttttgaattcgctagctaggtcttga	CCGGTTCCTGCGTCAGCTCGAGG	1	SMN2
2280	ctaccaactggtcggggtttgaaacttaacctttcaactttctaacattttttgaattcgctagctaggtcttgaCCGGTTCCTGCGTCAGCTCGAGG	98	ctaccaactggtcggggtttgaaac	tgttagaaagttgaaaggttaa	ttaacctttcaactttctaaca	469	490	22	I7	ttttttgaattcgctagctaggtcttga	CCGGTTCCTGCGTCAGCTCGAGG	1	SMN2
2281	ctaccaactggtcggggtttgaaacattaacctttcaactttctaacttttttgaattcgctagctaggtcttgaCCGGTTCCTGCGTCAGCTCGAGG	98	ctaccaactggtcggggtttgaaac	gttagaaagttgaaaggttaat	attaacctttcaactttctaac	470	491	22	I7	ttttttgaattcgctagctaggtcttga	CCGGTTCCTGCGTCAGCTCGAGG	1	SMN2
2282	ctaccaactggtcggggtttgaaaccattaacctttcaactttctaattttttgaattcgctagctaggtcttgaCCGGTTCCTGCGTCAGCTCGAGG	98	ctaccaactggtcggggtttgaaac	ttagaaagttgaaaggttaatg	cattaacctttcaactttctaa	471	492	22	I7	ttttttgaattcgctagctaggtcttga	CCGGTTCCTGCGTCAGCTCGAGG	1	SMN2
2283	ctaccaactggtcggggtttgaaacacattaacctttcaactttctattttttgaattcgctagctaggtcttgaCCGGTTCCTGCGTCAGCTCGAGG	98	ctaccaactggtcggggtttgaaac	tagaaagttgaaaggttaatgt	acattaacctttcaactttcta	472	493	22	I7	ttttttgaattcgctagctaggtcttga	CCGGTTCCTGCGTCAGCTCGAGG	1	SMN2
2284	ctaccaactggtcggggtttgaaactacattaacctttcaactttctttttttgaattcgctagctaggtcttgaCCGGTTCCTGCGTCAGCTCGAGG	98	ctaccaactggtcggggtttgaaac	agaaagttgaaaggttaatgta	tacattaacctttcaactttct	473	494	22	I7	ttttttgaattcgctagctaggtcttga	CCGGTTCCTGCGTCAGCTCGAGG	1	SMN2
2285	ctaccaactggtcggggtttgaaacttacattaacctttcaactttcttttttgaattcgctagctaggtcttgaCCGGTTCCTGCGTCAGCTCGAGG	98	ctaccaactggtcggggtttgaaac	gaaagttgaaaggttaatgtaa	ttacattaacctttcaactttc	474	495	22	I7	ttttttgaattcgctagctaggtcttga	CCGGTTCCTGCGTCAGCTCGAGG	1	SMN2
2286	ctaccaactggtcggggtttgaaactttacattaacctttcaactttttttttgaattcgctagctaggtcttgaCCGGTTCCTGCGTCAGCTCGAGG	98	ctaccaactggtcggggtttgaaac	aaagttgaaaggttaatgtaaa	tttacattaacctttcaacttt	475	496	22	I7	ttttttgaattcgctagctaggtcttga	CCGGTTCCTGCGTCAGCTCGAGG	1	SMN2
2287	ctaccaactggtcggggtttgaaacttttacattaacctttcaacttttttttgaattcgctagctaggtcttgaCCGGTTCCTGCGTCAGCTCGAGG	98	ctaccaactggtcggggtttgaaac	aagttgaaaggttaatgtaaaa	ttttacattaacctttcaactt	476	497	22	I7	ttttttgaattcgctagctaggtcttga	CCGGTTCCTGCGTCAGCTCGAGG	1	SMN2
2288	ctaccaactggtcggggtttgaaacgttttacattaacctttcaactttttttgaattcgctagctaggtcttgaCCGGTTCCTGCGTCAGCTCGAGG	98	ctaccaactggtcggggtttgaaac	agttgaaaggttaatgtaaaac	gttttacattaacctttcaact	477	498	22	I7	ttttttgaattcgctagctaggtcttga	CCGGTTCCTGCGTCAGCTCGAGG	1	SMN2
2289	ctaccaactggtcggggtttgaaactgttttacattaacctttcaacttttttgaattcgctagctaggtcttgaCCGGTTCCTGCGTCAGCTCGAGG	98	ctaccaactggtcggggtttgaaac	gttgaaaggttaatgtaaaaca	tgttttacattaacctttcaac	478	499	22	I7	ttttttgaattcgctagctaggtcttga	CCGGTTCCTGCGTCAGCTCGAGG	1	SMN2
2290	ctaccaactggtcggggtttgaaacttgttttacattaacctttcaattttttgaattcgctagctaggtcttgaCCGGTTCCTGCGTCAGCTCGAGG	98	ctaccaactggtcggggtttgaaac	ttgaaaggttaatgtaaaacaa	ttgttttacattaacctttcaa	479	500	22	I7	ttttttgaattcgctagctaggtcttga	CCGGTTCCTGCGTCAGCTCGAGG	1	SMN2
2291	ctaccaactggtcggggtttgaaacattgttttacattaacctttcattttttgaattcgctagctaggtcttgaCCGGTTCCTGCGTCAGCTCGAGG	98	ctaccaactggtcggggtttgaaac	tgaaaggttaatgtaaaacaat	attgttttacattaacctttca	480	501	22	I7	ttttttgaattcgctagctaggtcttga	CCGGTTCCTGCGTCAGCTCGAGG	1	SMN2
2292	ctaccaactggtcggggtttgaaacgattgttttacattaacctttcttttttgaattcgctagctaggtcttgaCCGGTTCCTGCGTCAGCTCGAGG	98	ctaccaactggtcggggtttgaaac	gaaaggttaatgtaaaacaatc	gattgttttacattaacctttc	481	502	22	I7	ttttttgaattcgctagctaggtcttga	CCGGTTCCTGCGTCAGCTCGAGG	1	SMN2
2293	ctaccaactggtcggggtttgaaactgattgttttacattaacctttttttttgaattcgctagctaggtcttgaCCGGTTCCTGCGTCAGCTCGAGG	98	ctaccaactggtcggggtttgaaac	aaaggttaatgtaaaacaatca	tgattgttttacattaaccttt	482	503	22	I7	ttttttgaattcgctagctaggtcttga	CCGGTTCCTGCGTCAGCTCGAGG	1	SMN2
2294	ctaccaactggtcggggtttgaaacttgattgttttacattaaccttttttttgaattcgctagctaggtcttgaCCGGTTCCTGCGTCAGCTCGAGG	98	ctaccaactggtcggggtttgaaac	aaggttaatgtaaaacaatcaa	ttgattgttttacattaacctt	483	504	22	I7	ttttttgaattcgctagctaggtcttga	CCGGTTCCTGCGTCAGCTCGAGG	1	SMN2
2295	ctaccaactggtcggggtttgaaacattgattgttttacattaacctttttttgaattcgctagctaggtcttgaCCGGTTCCTGCGTCAGCTCGAGG	98	ctaccaactggtcggggtttgaaac	aggttaatgtaaaacaatcaat	attgattgttttacattaacct	484	505	22	I7	ttttttgaattcgctagctaggtcttga	CCGGTTCCTGCGTCAGCTCGAGG	1	SMN2
2296	ctaccaactggtcggggtttgaaactattgattgttttacattaaccttttttgaattcgctagctaggtcttgaCCGGTTCCTGCGTCAGCTCGAGG	98	ctaccaactggtcggggtttgaaac	ggttaatgtaaaacaatcaata	tattgattgttttacattaacc	485	506	22	I7	ttttttgaattcgctagctaggtcttga	CCGGTTCCTGCGTCAGCTCGAGG	1	SMN2
2297	ctaccaactggtcggggtttgaaacatattgattgttttacattaacttttttgaattcgctagctaggtcttgaCCGGTTCCTGCGTCAGCTCGAGG	98	ctaccaactggtcggggtttgaaac	gttaatgtaaaacaatcaatat	atattgattgttttacattaac	486	507	22	I7	ttttttgaattcgctagctaggtcttga	CCGGTTCCTGCGTCAGCTCGAGG	1	SMN2
2298	ctaccaactggtcggggtttgaaacaatattgattgttttacattaattttttgaattcgctagctaggtcttgaCCGGTTCCTGCGTCAGCTCGAGG	98	ctaccaactggtcggggtttgaaac	ttaatgtaaaacaatcaatatt	aatattgattgttttacattaa	487	508	22	I7	ttttttgaattcgctagctaggtcttga	CCGGTTCCTGCGTCAGCTCGAGG	1	SMN2
2299	ctaccaactggtcggggtttgaaactaatattgattgttttacattattttttgaattcgctagctaggtcttgaCCGGTTCCTGCGTCAGCTCGAGG	98	ctaccaactggtcggggtttgaaac	taatgtaaaacaatcaatatta	taatattgattgttttacatta	488	509	22	I7	ttttttgaattcgctagctaggtcttga	CCGGTTCCTGCGTCAGCTCGAGG	1	SMN2
2300	ctaccaactggtcggggtttgaaacttaatattgattgttttacattttttttgaattcgctagctaggtcttgaCCGGTTCCTGCGTCAGCTCGAGG	98	ctaccaactggtcggggtttgaaac	aatgtaaaacaatcaatattaa	ttaatattgattgttttacatt	489	510	22	I7	ttttttgaattcgctagctaggtcttga	CCGGTTCCTGCGTCAGCTCGAGG	1	SMN2
2301	ctaccaactggtcggggtttgaaactttaatattgattgttttacatttttttgaattcgctagctaggtcttgaCCGGTTCCTGCGTCAGCTCGAGG	98	ctaccaactggtcggggtttgaaac	atgtaaaacaatcaatattaaa	tttaatattgattgttttacat	490	511	22	I7	ttttttgaattcgctagctaggtcttga	CCGGTTCCTGCGTCAGCTCGAGG	1	SMN2
2302	ctaccaactggtcggggtttgaaacctttaatattgattgttttacattttttgaattcgctagctaggtcttgaCCGGTTCCTGCGTCAGCTCGAGG	98	ctaccaactggtcggggtttgaaac	tgtaaaacaatcaatattaaag	ctttaatattgattgttttaca	491	512	22	I7	ttttttgaattcgctagctaggtcttga	CCGGTTCCTGCGTCAGCTCGAGG	1	SMN2
2303	ctaccaactggtcggggtttgaaactctttaatattgattgttttacttttttgaattcgctagctaggtcttgaCCGGTTCCTGCGTCAGCTCGAGG	98	ctaccaactggtcggggtttgaaac	gtaaaacaatcaatattaaaga	tctttaatattgattgttttac	492	513	22	I7	ttttttgaattcgctagctaggtcttga	CCGGTTCCTGCGTCAGCTCGAGG	1	SMN2
2304	ctaccaactggtcggggtttgaaacttctttaatattgattgttttattttttgaattcgctagctaggtcttgaCCGGTTCCTGCGTCAGCTCGAGG	98	ctaccaactggtcggggtttgaaac	taaaacaatcaatattaaagaa	ttctttaatattgattgtttta	493	514	22	I7	ttttttgaattcgctagctaggtcttga	CCGGTTCCTGCGTCAGCTCGAGG	1	SMN2
2305	ctaccaactggtcggggtttgaaacattctttaatattgattgttttttttttgaattcgctagctaggtcttgaCCGGTTCCTGCGTCAGCTCGAGG	98	ctaccaactggtcggggtttgaaac	aaaacaatcaatattaaagaat	attctttaatattgattgtttt	494	515	22	I7	ttttttgaattcgctagctaggtcttga	CCGGTTCCTGCGTCAGCTCGAGG	1	SMN2
2306	ctaccaactggtcggggtttgaaacaattctttaatattgattgtttttttttgaattcgctagctaggtcttgaCCGGTTCCTGCGTCAGCTCGAGG	98	ctaccaactggtcggggtttgaaac	aaacaatcaatattaaagaatt	aattctttaatattgattgttt	495	516	22	I7	ttttttgaattcgctagctaggtcttga	CCGGTTCCTGCGTCAGCTCGAGG	1	SMN2
2307	ctaccaactggtcggggtttgaaacaaattctttaatattgattgttttttttgaattcgctagctaggtcttgaCCGGTTCCTGCGTCAGCTCGAGG	98	ctaccaactggtcggggtttgaaac	aacaatcaatattaaagaattt	aaattctttaatattgattgtt	496	517	22	I7	ttttttgaattcgctagctaggtcttga	CCGGTTCCTGCGTCAGCTCGAGG	1	SMN2
2308	ctaccaactggtcggggtttgaaacaaaattctttaatattgattgtttttttgaattcgctagctaggtcttgaCCGGTTCCTGCGTCAGCTCGAGG	98	ctaccaactggtcggggtttgaaac	acaatcaatattaaagaatttt	aaaattctttaatattgattgt	497	518	22	I7	ttttttgaattcgctagctaggtcttga	CCGGTTCCTGCGTCAGCTCGAGG	1	SMN2
2309	ctaccaactggtcggggtttgaaaccaaaattctttaatattgattgttttttgaattcgctagctaggtcttgaCCGGTTCCTGCGTCAGCTCGAGG	98	ctaccaactggtcggggtttgaaac	caatcaatattaaagaattttg	caaaattctttaatattgattg	498	519	22	I7	ttttttgaattcgctagctaggtcttga	CCGGTTCCTGCGTCAGCTCGAGG	1	SMN2
2310	ctaccaactggtcggggtttgaaactcaaaattctttaatattgattttttttgaattcgctagctaggtcttgaCCGGTTCCTGCGTCAGCTCGAGG	98	ctaccaactggtcggggtttgaaac	aatcaatattaaagaattttga	tcaaaattctttaatattgatt	499	520	22	I7	ttttttgaattcgctagctaggtcttga	CCGGTTCCTGCGTCAGCTCGAGG	1	SMN2
2311	ctaccaactggtcggggtttgaaacatcaaaattctttaatattgatttttttgaattcgctagctaggtcttgaCCGGTTCCTGCGTCAGCTCGAGG	98	ctaccaactggtcggggtttgaaac	atcaatattaaagaattttgat	atcaaaattctttaatattgat	500	521	22	I7	ttttttgaattcgctagctaggtcttga	CCGGTTCCTGCGTCAGCTCGAGG	1	SMN2
2312	ctaccaactggtcggggtttgaaaccatcaaaattctttaatattgattttttgaattcgctagctaggtcttgaCCGGTTCCTGCGTCAGCTCGAGG	98	ctaccaactggtcggggtttgaaac	tcaatattaaagaattttgatg	catcaaaattctttaatattga	501	522	22	I7	ttttttgaattcgctagctaggtcttga	CCGGTTCCTGCGTCAGCTCGAGG	1	SMN2
2313	ctaccaactggtcggggtttgaaacgcatcaaaattctttaatattgttttttgaattcgctagctaggtcttgaCCGGTTCCTGCGTCAGCTCGAGG	98	ctaccaactggtcggggtttgaaac	caatattaaagaattttgatgc	gcatcaaaattctttaatattg	502	523	22	I7	ttttttgaattcgctagctaggtcttga	CCGGTTCCTGCGTCAGCTCGAGG	1	SMN2
2314	ctaccaactggtcggggtttgaaacggcatcaaaattctttaatattttttttgaattcgctagctaggtcttgaCCGGTTCCTGCGTCAGCTCGAGG	98	ctaccaactggtcggggtttgaaac	aatattaaagaattttgatgcc	ggcatcaaaattctttaatatt	503	524	22	I7	ttttttgaattcgctagctaggtcttga	CCGGTTCCTGCGTCAGCTCGAGG	1	SMN2
2315	ctaccaactggtcggggtttgaaactggcatcaaaattctttaatatttttttgaattcgctagctaggtcttgaCCGGTTCCTGCGTCAGCTCGAGG	98	ctaccaactggtcggggtttgaaac	atattaaagaattttgatgcca	tggcatcaaaattctttaatat	504	525	22	I7	ttttttgaattcgctagctaggtcttga	CCGGTTCCTGCGTCAGCTCGAGG	1	SMN2
2316	ctaccaactggtcggggtttgaaacttggcatcaaaattctttaatattttttgaattcgctagctaggtcttgaCCGGTTCCTGCGTCAGCTCGAGG	98	ctaccaactggtcggggtttgaaac	tattaaagaattttgatgccaa	ttggcatcaaaattctttaata	505	526	22	I7	ttttttgaattcgctagctaggtcttga	CCGGTTCCTGCGTCAGCTCGAGG	1	SMN2
2317	ctaccaactggtcggggtttgaaactttggcatcaaaattctttaatttttttgaattcgctagctaggtcttgaCCGGTTCCTGCGTCAGCTCGAGG	98	ctaccaactggtcggggtttgaaac	attaaagaattttgatgccaaa	tttggcatcaaaattctttaat	506	527	22	I7	ttttttgaattcgctagctaggtcttga	CCGGTTCCTGCGTCAGCTCGAGG	1	SMN2
2318	ctaccaactggtcggggtttgaaacttttggcatcaaaattctttaattttttgaattcgctagctaggtcttgaCCGGTTCCTGCGTCAGCTCGAGG	98	ctaccaactggtcggggtttgaaac	ttaaagaattttgatgccaaaa	ttttggcatcaaaattctttaa	507	528	22	I7	ttttttgaattcgctagctaggtcttga	CCGGTTCCTGCGTCAGCTCGAGG	1	SMN2
2319	ctaccaactggtcggggtttgaaacgttttggcatcaaaattctttattttttgaattcgctagctaggtcttgaCCGGTTCCTGCGTCAGCTCGAGG	98	ctaccaactggtcggggtttgaaac	taaagaattttgatgccaaaac	gttttggcatcaaaattcttta	508	529	22	I7	ttttttgaattcgctagctaggtcttga	CCGGTTCCTGCGTCAGCTCGAGG	1	SMN2
2320	ctaccaactggtcggggtttgaaacagttttggcatcaaaattctttttttttgaattcgctagctaggtcttgaCCGGTTCCTGCGTCAGCTCGAGG	98	ctaccaactggtcggggtttgaaac	aaagaattttgatgccaaaact	agttttggcatcaaaattcttt	509	530	22	I7	ttttttgaattcgctagctaggtcttga	CCGGTTCCTGCGTCAGCTCGAGG	1	SMN2
2321	ctaccaactggtcggggtttgaaactagttttggcatcaaaattcttttttttgaattcgctagctaggtcttgaCCGGTTCCTGCGTCAGCTCGAGG	98	ctaccaactggtcggggtttgaaac	aagaattttgatgccaaaacta	tagttttggcatcaaaattctt	510	531	22	I7	ttttttgaattcgctagctaggtcttga	CCGGTTCCTGCGTCAGCTCGAGG	1	SMN2
2322	ctaccaactggtcggggtttgaaacatagttttggcatcaaaattctttttttgaattcgctagctaggtcttgaCCGGTTCCTGCGTCAGCTCGAGG	98	ctaccaactggtcggggtttgaaac	agaattttgatgccaaaactat	atagttttggcatcaaaattct	511	532	22	I7	ttttttgaattcgctagctaggtcttga	CCGGTTCCTGCGTCAGCTCGAGG	1	SMN2
2323	ctaccaactggtcggggtttgaaacaatagttttggcatcaaaattcttttttgaattcgctagctaggtcttgaCCGGTTCCTGCGTCAGCTCGAGG	98	ctaccaactggtcggggtttgaaac	gaattttgatgccaaaactatt	aatagttttggcatcaaaattc	512	533	22	I7	ttttttgaattcgctagctaggtcttga	CCGGTTCCTGCGTCAGCTCGAGG	1	SMN2
2324	ctaccaactggtcggggtttgaaactaatagttttggcatcaaaattttttttgaattcgctagctaggtcttgaCCGGTTCCTGCGTCAGCTCGAGG	98	ctaccaactggtcggggtttgaaac	aattttgatgccaaaactatta	taatagttttggcatcaaaatt	513	534	22	I7	ttttttgaattcgctagctaggtcttga	CCGGTTCCTGCGTCAGCTCGAGG	1	SMN2
2325	ctaccaactggtcggggtttgaaacctaatagttttggcatcaaaatttttttgaattcgctagctaggtcttgaCCGGTTCCTGCGTCAGCTCGAGG	98	ctaccaactggtcggggtttgaaac	attttgatgccaaaactattag	ctaatagttttggcatcaaaat	514	535	22	I7	ttttttgaattcgctagctaggtcttga	CCGGTTCCTGCGTCAGCTCGAGG	1	SMN2
2326	ctaccaactggtcggggtttgaaactctaatagttttggcatcaaaattttttgaattcgctagctaggtcttgaCCGGTTCCTGCGTCAGCTCGAGG	98	ctaccaactggtcggggtttgaaac	ttttgatgccaaaactattaga	tctaatagttttggcatcaaaa	515	536	22	I7	ttttttgaattcgctagctaggtcttga	CCGGTTCCTGCGTCAGCTCGAGG	1	SMN2
2327	ctaccaactggtcggggtttgaaacatctaatagttttggcatcaaattttttgaattcgctagctaggtcttgaCCGGTTCCTGCGTCAGCTCGAGG	98	ctaccaactggtcggggtttgaaac	tttgatgccaaaactattagat	atctaatagttttggcatcaaa	516	537	22	I7	ttttttgaattcgctagctaggtcttga	CCGGTTCCTGCGTCAGCTCGAGG	1	SMN2
2328	ctaccaactggtcggggtttgaaactatctaatagttttggcatcaattttttgaattcgctagctaggtcttgaCCGGTTCCTGCGTCAGCTCGAGG	98	ctaccaactggtcggggtttgaaac	ttgatgccaaaactattagata	tatctaatagttttggcatcaa	517	538	22	I7	ttttttgaattcgctagctaggtcttga	CCGGTTCCTGCGTCAGCTCGAGG	1	SMN2
2329	ctaccaactggtcggggtttgaaacttatctaatagttttggcatcattttttgaattcgctagctaggtcttgaCCGGTTCCTGCGTCAGCTCGAGG	98	ctaccaactggtcggggtttgaaac	tgatgccaaaactattagataa	ttatctaatagttttggcatca	518	539	22	I7	ttttttgaattcgctagctaggtcttga	CCGGTTCCTGCGTCAGCTCGAGG	1	SMN2
2330	ctaccaactggtcggggtttgaaactttatctaatagttttggcatcttttttgaattcgctagctaggtcttgaCCGGTTCCTGCGTCAGCTCGAGG	98	ctaccaactggtcggggtttgaaac	gatgccaaaactattagataaa	tttatctaatagttttggcatc	519	540	22	I7	ttttttgaattcgctagctaggtcttga	CCGGTTCCTGCGTCAGCTCGAGG	1	SMN2
2331	ctaccaactggtcggggtttgaaacttttatctaatagttttggcatttttttgaattcgctagctaggtcttgaCCGGTTCCTGCGTCAGCTCGAGG	98	ctaccaactggtcggggtttgaaac	atgccaaaactattagataaaa	ttttatctaatagttttggcat	520	541	22	I7	ttttttgaattcgctagctaggtcttga	CCGGTTCCTGCGTCAGCTCGAGG	1	SMN2
2332	ctaccaactggtcggggtttgaaaccttttatctaatagttttggcattttttgaattcgctagctaggtcttgaCCGGTTCCTGCGTCAGCTCGAGG	98	ctaccaactggtcggggtttgaaac	tgccaaaactattagataaaag	cttttatctaatagttttggca	521	542	22	I7	ttttttgaattcgctagctaggtcttga	CCGGTTCCTGCGTCAGCTCGAGG	1	SMN2
2333	ctaccaactggtcggggtttgaaacccttttatctaatagttttggcttttttgaattcgctagctaggtcttgaCCGGTTCCTGCGTCAGCTCGAGG	98	ctaccaactggtcggggtttgaaac	gccaaaactattagataaaagg	ccttttatctaatagttttggc	522	543	22	I7	ttttttgaattcgctagctaggtcttga	CCGGTTCCTGCGTCAGCTCGAGG	1	SMN2
2334	ctaccaactggtcggggtttgaaacaccttttatctaatagttttggttttttgaattcgctagctaggtcttgaCCGGTTCCTGCGTCAGCTCGAGG	98	ctaccaactggtcggggtttgaaac	ccaaaactattagataaaaggt	accttttatctaatagttttgg	523	544	22	I7	ttttttgaattcgctagctaggtcttga	CCGGTTCCTGCGTCAGCTCGAGG	1	SMN2
2335	ctaccaactggtcggggtttgaaacaaccttttatctaatagttttgttttttgaattcgctagctaggtcttgaCCGGTTCCTGCGTCAGCTCGAGG	98	ctaccaactggtcggggtttgaaac	caaaactattagataaaaggtt	aaccttttatctaatagttttg	524	545	22	I7	ttttttgaattcgctagctaggtcttga	CCGGTTCCTGCGTCAGCTCGAGG	1	SMN2
2336	ctaccaactggtcggggtttgaaactaaccttttatctaatagttttttttttgaattcgctagctaggtcttgaCCGGTTCCTGCGTCAGCTCGAGG	98	ctaccaactggtcggggtttgaaac	aaaactattagataaaaggtta	taaccttttatctaatagtttt	525	546	22	I7	ttttttgaattcgctagctaggtcttga	CCGGTTCCTGCGTCAGCTCGAGG	1	SMN2
2337	ctaccaactggtcggggtttgaaacttaaccttttatctaatagtttttttttgaattcgctagctaggtcttgaCCGGTTCCTGCGTCAGCTCGAGG	98	ctaccaactggtcggggtttgaaac	aaactattagataaaaggttaa	ttaaccttttatctaatagttt	526	547	22	I7	ttttttgaattcgctagctaggtcttga	CCGGTTCCTGCGTCAGCTCGAGG	1	SMN2
2338	ctaccaactggtcggggtttgaaacattaaccttttatctaatagttttttttgaattcgctagctaggtcttgaCCGGTTCCTGCGTCAGCTCGAGG	98	ctaccaactggtcggggtttgaaac	aactattagataaaaggttaat	attaaccttttatctaatagtt	527	548	22	I7	ttttttgaattcgctagctaggtcttga	CCGGTTCCTGCGTCAGCTCGAGG	1	SMN2
2339	ctaccaactggtcggggtttgaaacgattaaccttttatctaatagtttttttgaattcgctagctaggtcttgaCCGGTTCCTGCGTCAGCTCGAGG	98	ctaccaactggtcggggtttgaaac	actattagataaaaggttaatc	gattaaccttttatctaatagt	528	549	22	I7	ttttttgaattcgctagctaggtcttga	CCGGTTCCTGCGTCAGCTCGAGG	1	SMN2
2340	ctaccaactggtcggggtttgaaacagattaaccttttatctaatagttttttgaattcgctagctaggtcttgaCCGGTTCCTGCGTCAGCTCGAGG	98	ctaccaactggtcggggtttgaaac	ctattagataaaaggttaatct	agattaaccttttatctaatag	529	550	22	I7	ttttttgaattcgctagctaggtcttga	CCGGTTCCTGCGTCAGCTCGAGG	1	SMN2
2341	ctaccaactggtcggggtttgaaactagattaaccttttatctaatattttttgaattcgctagctaggtcttgaCCGGTTCCTGCGTCAGCTCGAGG	98	ctaccaactggtcggggtttgaaac	tattagataaaaggttaatcta	tagattaaccttttatctaata	530	551	22	I7	ttttttgaattcgctagctaggtcttga	CCGGTTCCTGCGTCAGCTCGAGG	1	SMN2
2342	ctaccaactggtcggggtttgaaacctagattaaccttttatctaatttttttgaattcgctagctaggtcttgaCCGGTTCCTGCGTCAGCTCGAGG	98	ctaccaactggtcggggtttgaaac	attagataaaaggttaatctag	ctagattaaccttttatctaat	531	552	22	I7	ttttttgaattcgctagctaggtcttga	CCGGTTCCTGCGTCAGCTCGAGG	1	SMN2
2343	ctaccaactggtcggggtttgaaactctagattaaccttttatctaattttttgaattcgctagctaggtcttgaCCGGTTCCTGCGTCAGCTCGAGG	98	ctaccaactggtcggggtttgaaac	ttagataaaaggttaatctaga	tctagattaaccttttatctaa	532	553	22	I7	ttttttgaattcgctagctaggtcttga	CCGGTTCCTGCGTCAGCTCGAGG	1	SMN2
2344	ctaccaactggtcggggtttgaaacatctagattaaccttttatctattttttgaattcgctagctaggtcttgaCCGGTTCCTGCGTCAGCTCGAGG	98	ctaccaactggtcggggtttgaaac	tagataaaaggttaatctagat	atctagattaaccttttatcta	533	554	22	I7	ttttttgaattcgctagctaggtcttga	CCGGTTCCTGCGTCAGCTCGAGG	1	SMN2
2345	ctaccaactggtcggggtttgaaacgatctagattaaccttttatctttttttgaattcgctagctaggtcttgaCCGGTTCCTGCGTCAGCTCGAGG	98	ctaccaactggtcggggtttgaaac	agataaaaggttaatctagatc	gatctagattaaccttttatct	534	555	22	I7	ttttttgaattcgctagctaggtcttga	CCGGTTCCTGCGTCAGCTCGAGG	1	SMN2
2346	ctaccaactggtcggggtttgaaacggatctagattaaccttttatcttttttgaattcgctagctaggtcttgaCCGGTTCCTGCGTCAGCTCGAGG	98	ctaccaactggtcggggtttgaaac	gataaaaggttaatctagatcc	ggatctagattaaccttttatc	535	556	22	I7	ttttttgaattcgctagctaggtcttga	CCGGTTCCTGCGTCAGCTCGAGG	1	SMN2
2347	ctaccaactggtcggggtttgaaacgggatctagattaaccttttatttttttgaattcgctagctaggtcttgaCCGGTTCCTGCGTCAGCTCGAGG	98	ctaccaactggtcggggtttgaaac	ataaaaggttaatctagatccc	gggatctagattaaccttttat	536	557	22	I7	ttttttgaattcgctagctaggtcttga	CCGGTTCCTGCGTCAGCTCGAGG	1	SMN2
2348	ctaccaactggtcggggtttgaaacagggatctagattaaccttttattttttgaattcgctagctaggtcttgaCCGGTTCCTGCGTCAGCTCGAGG	98	ctaccaactggtcggggtttgaaac	taaaaggttaatctagatccct	agggatctagattaacctttta	537	558	22	I7	ttttttgaattcgctagctaggtcttga	CCGGTTCCTGCGTCAGCTCGAGG	1	SMN2
2349	ctaccaactggtcggggtttgaaactagggatctagattaaccttttttttttgaattcgctagctaggtcttgaCCGGTTCCTGCGTCAGCTCGAGG	98	ctaccaactggtcggggtttgaaac	aaaaggttaatctagatcccta	tagggatctagattaacctttt	538	559	22	I7	ttttttgaattcgctagctaggtcttga	CCGGTTCCTGCGTCAGCTCGAGG	1	SMN2
2350	ctaccaactggtcggggtttgaaacgtagggatctagattaacctttttttttgaattcgctagctaggtcttgaCCGGTTCCTGCGTCAGCTCGAGG	98	ctaccaactggtcggggtttgaaac	aaaggttaatctagatccctac	gtagggatctagattaaccttt	539	560	22	I7	ttttttgaattcgctagctaggtcttga	CCGGTTCCTGCGTCAGCTCGAGG	1	SMN2
2351	ctaccaactggtcggggtttgaaacagtagggatctagattaaccttttttttgaattcgctagctaggtcttgaCCGGTTCCTGCGTCAGCTCGAGG	98	ctaccaactggtcggggtttgaaac	aaggttaatctagatccctact	agtagggatctagattaacctt	540	561	22	I7	ttttttgaattcgctagctaggtcttga	CCGGTTCCTGCGTCAGCTCGAGG	1	SMN2
2352	ctaccaactggtcggggtttgaaactagtagggatctagattaacctttttttgaattcgctagctaggtcttgaCCGGTTCCTGCGTCAGCTCGAGG	98	ctaccaactggtcggggtttgaaac	aggttaatctagatccctacta	tagtagggatctagattaacct	541	562	22	I7	ttttttgaattcgctagctaggtcttga	CCGGTTCCTGCGTCAGCTCGAGG	1	SMN2
2353	ctaccaactggtcggggtttgaaacctagtagggatctagattaaccttttttgaattcgctagctaggtcttgaCCGGTTCCTGCGTCAGCTCGAGG	98	ctaccaactggtcggggtttgaaac	ggttaatctagatccctactag	ctagtagggatctagattaacc	542	563	22	I7	ttttttgaattcgctagctaggtcttga	CCGGTTCCTGCGTCAGCTCGAGG	1	SMN2
2354	ctaccaactggtcggggtttgaaactctagtagggatctagattaacttttttgaattcgctagctaggtcttgaCCGGTTCCTGCGTCAGCTCGAGG	98	ctaccaactggtcggggtttgaaac	gttaatctagatccctactaga	tctagtagggatctagattaac	543	564	22	I7	ttttttgaattcgctagctaggtcttga	CCGGTTCCTGCGTCAGCTCGAGG	1	SMN2
2355	ctaccaactggtcggggtttgaaacttctagtagggatctagattaattttttgaattcgctagctaggtcttgaCCGGTTCCTGCGTCAGCTCGAGG	98	ctaccaactggtcggggtttgaaac	ttaatctagatccctactagaa	ttctagtagggatctagattaa	544	565	22	I7	ttttttgaattcgctagctaggtcttga	CCGGTTCCTGCGTCAGCTCGAGG	1	SMN2
2356	ctaccaactggtcggggtttgaaacattctagtagggatctagattattttttgaattcgctagctaggtcttgaCCGGTTCCTGCGTCAGCTCGAGG	98	ctaccaactggtcggggtttgaaac	taatctagatccctactagaat	attctagtagggatctagatta	545	566	22	I7	ttttttgaattcgctagctaggtcttga	CCGGTTCCTGCGTCAGCTCGAGG	1	SMN2
2357	ctaccaactggtcggggtttgaaacaattctagtagggatctagattttttttgaattcgctagctaggtcttgaCCGGTTCCTGCGTCAGCTCGAGG	98	ctaccaactggtcggggtttgaaac	aatctagatccctactagaatt	aattctagtagggatctagatt	546	567	22	I7	ttttttgaattcgctagctaggtcttga	CCGGTTCCTGCGTCAGCTCGAGG	1	SMN2
2358	ctaccaactggtcggggtttgaaacgaattctagtagggatctagatttttttgaattcgctagctaggtcttgaCCGGTTCCTGCGTCAGCTCGAGG	98	ctaccaactggtcggggtttgaaac	atctagatccctactagaattc	gaattctagtagggatctagat	547	568	22	I7	ttttttgaattcgctagctaggtcttga	CCGGTTCCTGCGTCAGCTCGAGG	1	SMN2
2359	ctaccaactggtcggggtttgaaacagaattctagtagggatctagattttttgaattcgctagctaggtcttgaCCGGTTCCTGCGTCAGCTCGAGG	98	ctaccaactggtcggggtttgaaac	tctagatccctactagaattct	agaattctagtagggatctaga	548	569	22	I7	ttttttgaattcgctagctaggtcttga	CCGGTTCCTGCGTCAGCTCGAGG	1	SMN2
2360	ctaccaactggtcggggtttgaaacgagaattctagtagggatctagttttttgaattcgctagctaggtcttgaCCGGTTCCTGCGTCAGCTCGAGG	98	ctaccaactggtcggggtttgaaac	ctagatccctactagaattctc	gagaattctagtagggatctag	549	570	22	I7	ttttttgaattcgctagctaggtcttga	CCGGTTCCTGCGTCAGCTCGAGG	1	SMN2
2361	ctaccaactggtcggggtttgaaactgagaattctagtagggatctattttttgaattcgctagctaggtcttgaCCGGTTCCTGCGTCAGCTCGAGG	98	ctaccaactggtcggggtttgaaac	tagatccctactagaattctca	tgagaattctagtagggatcta	550	571	22	I7	ttttttgaattcgctagctaggtcttga	CCGGTTCCTGCGTCAGCTCGAGG	1	SMN2
2362	ctaccaactggtcggggtttgaaacatgagaattctagtagggatctttttttgaattcgctagctaggtcttgaCCGGTTCCTGCGTCAGCTCGAGG	98	ctaccaactggtcggggtttgaaac	agatccctactagaattctcat	atgagaattctagtagggatct	551	572	22	I7	ttttttgaattcgctagctaggtcttga	CCGGTTCCTGCGTCAGCTCGAGG	1	SMN2
2363	ctaccaactggtcggggtttgaaactatgagaattctagtagggatcttttttgaattcgctagctaggtcttgaCCGGTTCCTGCGTCAGCTCGAGG	98	ctaccaactggtcggggtttgaaac	gatccctactagaattctcata	tatgagaattctagtagggatc	552	573	22	I7	ttttttgaattcgctagctaggtcttga	CCGGTTCCTGCGTCAGCTCGAGG	1	SMN2
2364	ctaccaactggtcggggtttgaaacgtatgagaattctagtagggatttttttgaattcgctagctaggtcttgaCCGGTTCCTGCGTCAGCTCGAGG	98	ctaccaactggtcggggtttgaaac	atccctactagaattctcatac	gtatgagaattctagtagggat	553	574	22	I7	ttttttgaattcgctagctaggtcttga	CCGGTTCCTGCGTCAGCTCGAGG	1	SMN2
2365	ctaccaactggtcggggtttgaaacagtatgagaattctagtagggattttttgaattcgctagctaggtcttgaCCGGTTCCTGCGTCAGCTCGAGG	98	ctaccaactggtcggggtttgaaac	tccctactagaattctcatact	agtatgagaattctagtaggga	554	575	22	I7	ttttttgaattcgctagctaggtcttga	CCGGTTCCTGCGTCAGCTCGAGG	1	SMN2
2366	ctaccaactggtcggggtttgaaacaagtatgagaattctagtagggttttttgaattcgctagctaggtcttgaCCGGTTCCTGCGTCAGCTCGAGG	98	ctaccaactggtcggggtttgaaac	ccctactagaattctcatactt	aagtatgagaattctagtaggg	555	576	22	I7	ttttttgaattcgctagctaggtcttga	CCGGTTCCTGCGTCAGCTCGAGG	1	SMN2
2367	ctaccaactggtcggggtttgaaactaagtatgagaattctagtaggttttttgaattcgctagctaggtcttgaCCGGTTCCTGCGTCAGCTCGAGG	98	ctaccaactggtcggggtttgaaac	cctactagaattctcatactta	taagtatgagaattctagtagg	556	577	22	I7	ttttttgaattcgctagctaggtcttga	CCGGTTCCTGCGTCAGCTCGAGG	1	SMN2
2368	ctaccaactggtcggggtttgaaacttaagtatgagaattctagtagttttttgaattcgctagctaggtcttgaCCGGTTCCTGCGTCAGCTCGAGG	98	ctaccaactggtcggggtttgaaac	ctactagaattctcatacttaa	ttaagtatgagaattctagtag	557	578	22	I7	ttttttgaattcgctagctaggtcttga	CCGGTTCCTGCGTCAGCTCGAGG	1	SMN2
2369	ctaccaactggtcggggtttgaaacgttaagtatgagaattctagtattttttgaattcgctagctaggtcttgaCCGGTTCCTGCGTCAGCTCGAGG	98	ctaccaactggtcggggtttgaaac	tactagaattctcatacttaac	gttaagtatgagaattctagta	558	579	22	I7	ttttttgaattcgctagctaggtcttga	CCGGTTCCTGCGTCAGCTCGAGG	1	SMN2
2370	ctaccaactggtcggggtttgaaacagttaagtatgagaattctagtttttttgaattcgctagctaggtcttgaCCGGTTCCTGCGTCAGCTCGAGG	98	ctaccaactggtcggggtttgaaac	actagaattctcatacttaact	agttaagtatgagaattctagt	559	580	22	I7	ttttttgaattcgctagctaggtcttga	CCGGTTCCTGCGTCAGCTCGAGG	1	SMN2
2371	ctaccaactggtcggggtttgaaaccagttaagtatgagaattctagttttttgaattcgctagctaggtcttgaCCGGTTCCTGCGTCAGCTCGAGG	98	ctaccaactggtcggggtttgaaac	ctagaattctcatacttaactg	cagttaagtatgagaattctag	560	581	22	I7	ttttttgaattcgctagctaggtcttga	CCGGTTCCTGCGTCAGCTCGAGG	1	SMN2
2372	ctaccaactggtcggggtttgaaacccagttaagtatgagaattctattttttgaattcgctagctaggtcttgaCCGGTTCCTGCGTCAGCTCGAGG	98	ctaccaactggtcggggtttgaaac	tagaattctcatacttaactgg	ccagttaagtatgagaattcta	561	582	22	I7	ttttttgaattcgctagctaggtcttga	CCGGTTCCTGCGTCAGCTCGAGG	1	SMN2
2373	ctaccaactggtcggggtttgaaacaccagttaagtatgagaattctttttttgaattcgctagctaggtcttgaCCGGTTCCTGCGTCAGCTCGAGG	98	ctaccaactggtcggggtttgaaac	agaattctcatacttaactggt	accagttaagtatgagaattct	562	583	22	I7	ttttttgaattcgctagctaggtcttga	CCGGTTCCTGCGTCAGCTCGAGG	1	SMN2
2374	ctaccaactggtcggggtttgaaacaaccagttaagtatgagaattcttttttgaattcgctagctaggtcttgaCCGGTTCCTGCGTCAGCTCGAGG	98	ctaccaactggtcggggtttgaaac	gaattctcatacttaactggtt	aaccagttaagtatgagaattc	563	584	22	I7	ttttttgaattcgctagctaggtcttga	CCGGTTCCTGCGTCAGCTCGAGG	1	SMN2
2375	ctaccaactggtcggggtttgaaaccaaccagttaagtatgagaattttttttgaattcgctagctaggtcttgaCCGGTTCCTGCGTCAGCTCGAGG	98	ctaccaactggtcggggtttgaaac	aattctcatacttaactggttg	caaccagttaagtatgagaatt	564	585	22	I7	ttttttgaattcgctagctaggtcttga	CCGGTTCCTGCGTCAGCTCGAGG	1	SMN2
2376	ctaccaactggtcggggtttgaaacccaaccagttaagtatgagaatttttttgaattcgctagctaggtcttgaCCGGTTCCTGCGTCAGCTCGAGG	98	ctaccaactggtcggggtttgaaac	attctcatacttaactggttgg	ccaaccagttaagtatgagaat	565	586	22	I7	ttttttgaattcgctagctaggtcttga	CCGGTTCCTGCGTCAGCTCGAGG	1	SMN2
2377	ctaccaactggtcggggtttgaaacaccaaccagttaagtatgagaattttttgaattcgctagctaggtcttgaCCGGTTCCTGCGTCAGCTCGAGG	98	ctaccaactggtcggggtttgaaac	ttctcatacttaactggttggt	accaaccagttaagtatgagaa	566	587	22	I7	ttttttgaattcgctagctaggtcttga	CCGGTTCCTGCGTCAGCTCGAGG	1	SMN2
2378	ctaccaactggtcggggtttgaaacaaccaaccagttaagtatgagattttttgaattcgctagctaggtcttgaCCGGTTCCTGCGTCAGCTCGAGG	98	ctaccaactggtcggggtttgaaac	tctcatacttaactggttggtt	aaccaaccagttaagtatgaga	567	588	22	I7	ttttttgaattcgctagctaggtcttga	CCGGTTCCTGCGTCAGCTCGAGG	1	SMN2
2379	ctaccaactggtcggggtttgaaactaaccaaccagttaagtatgagttttttgaattcgctagctaggtcttgaCCGGTTCCTGCGTCAGCTCGAGG	98	ctaccaactggtcggggtttgaaac	ctcatacttaactggttggtta	taaccaaccagttaagtatgag	568	589	22	I7	ttttttgaattcgctagctaggtcttga	CCGGTTCCTGCGTCAGCTCGAGG	1	SMN2
2380	ctaccaactggtcggggtttgaaacataaccaaccagttaagtatgattttttgaattcgctagctaggtcttgaCCGGTTCCTGCGTCAGCTCGAGG	98	ctaccaactggtcggggtttgaaac	tcatacttaactggttggttat	ataaccaaccagttaagtatga	569	590	22	I7	ttttttgaattcgctagctaggtcttga	CCGGTTCCTGCGTCAGCTCGAGG	1	SMN2
2381	ctaccaactggtcggggtttgaaaccataaccaaccagttaagtatgttttttgaattcgctagctaggtcttgaCCGGTTCCTGCGTCAGCTCGAGG	98	ctaccaactggtcggggtttgaaac	catacttaactggttggttatg	cataaccaaccagttaagtatg	570	591	22	I7	ttttttgaattcgctagctaggtcttga	CCGGTTCCTGCGTCAGCTCGAGG	1	SMN2
2382	ctaccaactggtcggggtttgaaacacataaccaaccagttaagtatttttttgaattcgctagctaggtcttgaCCGGTTCCTGCGTCAGCTCGAGG	98	ctaccaactggtcggggtttgaaac	atacttaactggttggttatgt	acataaccaaccagttaagtat	571	592	22	I7	ttttttgaattcgctagctaggtcttga	CCGGTTCCTGCGTCAGCTCGAGG	1	SMN2
2383	ctaccaactggtcggggtttgaaaccacataaccaaccagttaagtattttttgaattcgctagctaggtcttgaCCGGTTCCTGCGTCAGCTCGAGG	98	ctaccaactggtcggggtttgaaac	tacttaactggttggttatgtg	cacataaccaaccagttaagta	572	593	22	I7	ttttttgaattcgctagctaggtcttga	CCGGTTCCTGCGTCAGCTCGAGG	1	SMN2
2384	ctaccaactggtcggggtttgaaacccacataaccaaccagttaagtttttttgaattcgctagctaggtcttgaCCGGTTCCTGCGTCAGCTCGAGG	98	ctaccaactggtcggggtttgaaac	acttaactggttggttatgtgg	ccacataaccaaccagttaagt	573	594	22	I7	ttttttgaattcgctagctaggtcttga	CCGGTTCCTGCGTCAGCTCGAGG	1	SMN2
2385	ctaccaactggtcggggtttgaaactccacataaccaaccagttaagttttttgaattcgctagctaggtcttgaCCGGTTCCTGCGTCAGCTCGAGG	98	ctaccaactggtcggggtttgaaac	cttaactggttggttatgtgga	tccacataaccaaccagttaag	574	595	22	I7	ttttttgaattcgctagctaggtcttga	CCGGTTCCTGCGTCAGCTCGAGG	1	SMN2
2386	ctaccaactggtcggggtttgaaacttccacataaccaaccagttaattttttgaattcgctagctaggtcttgaCCGGTTCCTGCGTCAGCTCGAGG	98	ctaccaactggtcggggtttgaaac	ttaactggttggttatgtggaa	ttccacataaccaaccagttaa	575	596	22	I7	ttttttgaattcgctagctaggtcttga	CCGGTTCCTGCGTCAGCTCGAGG	1	SMN2
2387	ctaccaactggtcggggtttgaaaccttccacataaccaaccagttattttttgaattcgctagctaggtcttgaCCGGTTCCTGCGTCAGCTCGAGG	98	ctaccaactggtcggggtttgaaac	taactggttggttatgtggaag	cttccacataaccaaccagtta	576	597	22	I7	ttttttgaattcgctagctaggtcttga	CCGGTTCCTGCGTCAGCTCGAGG	1	SMN2
2388	ctaccaactggtcggggtttgaaactcttccacataaccaaccagttttttttgaattcgctagctaggtcttgaCCGGTTCCTGCGTCAGCTCGAGG	98	ctaccaactggtcggggtttgaaac	aactggttggttatgtggaaga	tcttccacataaccaaccagtt	577	598	22	I7	ttttttgaattcgctagctaggtcttga	CCGGTTCCTGCGTCAGCTCGAGG	1	SMN2
2389	ctaccaactggtcggggtttgaaacttcttccacataaccaaccagtttttttgaattcgctagctaggtcttgaCCGGTTCCTGCGTCAGCTCGAGG	98	ctaccaactggtcggggtttgaaac	actggttggttatgtggaagaa	ttcttccacataaccaaccagt	578	599	22	I7	ttttttgaattcgctagctaggtcttga	CCGGTTCCTGCGTCAGCTCGAGG	1	SMN2
2390	ctaccaactggtcggggtttgaaactttcttccacataaccaaccagttttttgaattcgctagctaggtcttgaCCGGTTCCTGCGTCAGCTCGAGG	98	ctaccaactggtcggggtttgaaac	ctggttggttatgtggaagaaa	tttcttccacataaccaaccag	579	600	22	I7	ttttttgaattcgctagctaggtcttga	CCGGTTCCTGCGTCAGCTCGAGG	1	SMN2
2391	ctaccaactggtcggggtttgaaacgtttcttccacataaccaaccattttttgaattcgctagctaggtcttgaCCGGTTCCTGCGTCAGCTCGAGG	98	ctaccaactggtcggggtttgaaac	tggttggttatgtggaagaaac	gtttcttccacataaccaacca	580	601	22	I7	ttttttgaattcgctagctaggtcttga	CCGGTTCCTGCGTCAGCTCGAGG	1	SMN2
2392	ctaccaactggtcggggtttgaaactgtttcttccacataaccaaccttttttgaattcgctagctaggtcttgaCCGGTTCCTGCGTCAGCTCGAGG	98	ctaccaactggtcggggtttgaaac	ggttggttatgtggaagaaaca	tgtttcttccacataaccaacc	581	602	22	I7	ttttttgaattcgctagctaggtcttga	CCGGTTCCTGCGTCAGCTCGAGG	1	SMN2
2393	ctaccaactggtcggggtttgaaacatgtttcttccacataaccaacttttttgaattcgctagctaggtcttgaCCGGTTCCTGCGTCAGCTCGAGG	98	ctaccaactggtcggggtttgaaac	gttggttatgtggaagaaacat	atgtttcttccacataaccaac	582	603	22	I7	ttttttgaattcgctagctaggtcttga	CCGGTTCCTGCGTCAGCTCGAGG	1	SMN2
2394	ctaccaactggtcggggtttgaaactatgtttcttccacataaccaattttttgaattcgctagctaggtcttgaCCGGTTCCTGCGTCAGCTCGAGG	98	ctaccaactggtcggggtttgaaac	ttggttatgtggaagaaacata	tatgtttcttccacataaccaa	583	604	22	I7	ttttttgaattcgctagctaggtcttga	CCGGTTCCTGCGTCAGCTCGAGG	1	SMN2
2395	ctaccaactggtcggggtttgaaacgtatgtttcttccacataaccattttttgaattcgctagctaggtcttgaCCGGTTCCTGCGTCAGCTCGAGG	98	ctaccaactggtcggggtttgaaac	tggttatgtggaagaaacatac	gtatgtttcttccacataacca	584	605	22	I7	ttttttgaattcgctagctaggtcttga	CCGGTTCCTGCGTCAGCTCGAGG	1	SMN2
2396	ctaccaactggtcggggtttgaaacagtatgtttcttccacataaccttttttgaattcgctagctaggtcttgaCCGGTTCCTGCGTCAGCTCGAGG	98	ctaccaactggtcggggtttgaaac	ggttatgtggaagaaacatact	agtatgtttcttccacataacc	585	606	22	I7	ttttttgaattcgctagctaggtcttga	CCGGTTCCTGCGTCAGCTCGAGG	1	SMN2
2397	ctaccaactggtcggggtttgaaacaagtatgtttcttccacataacttttttgaattcgctagctaggtcttgaCCGGTTCCTGCGTCAGCTCGAGG	98	ctaccaactggtcggggtttgaaac	gttatgtggaagaaacatactt	aagtatgtttcttccacataac	586	607	22	I7	ttttttgaattcgctagctaggtcttga	CCGGTTCCTGCGTCAGCTCGAGG	1	SMN2
2398	ctaccaactggtcggggtttgaaacaaagtatgtttcttccacataattttttgaattcgctagctaggtcttgaCCGGTTCCTGCGTCAGCTCGAGG	98	ctaccaactggtcggggtttgaaac	ttatgtggaagaaacatacttt	aaagtatgtttcttccacataa	587	608	22	I7	ttttttgaattcgctagctaggtcttga	CCGGTTCCTGCGTCAGCTCGAGG	1	SMN2
2399	ctaccaactggtcggggtttgaaacgaaagtatgtttcttccacatattttttgaattcgctagctaggtcttgaCCGGTTCCTGCGTCAGCTCGAGG	98	ctaccaactggtcggggtttgaaac	tatgtggaagaaacatactttc	gaaagtatgtttcttccacata	588	609	22	I7	ttttttgaattcgctagctaggtcttga	CCGGTTCCTGCGTCAGCTCGAGG	1	SMN2
2400	ctaccaactggtcggggtttgaaactgaaagtatgtttcttccacatttttttgaattcgctagctaggtcttgaCCGGTTCCTGCGTCAGCTCGAGG	98	ctaccaactggtcggggtttgaaac	atgtggaagaaacatactttca	tgaaagtatgtttcttccacat	589	610	22	I7	ttttttgaattcgctagctaggtcttga	CCGGTTCCTGCGTCAGCTCGAGG	1	SMN2
2401	ctaccaactggtcggggtttgaaacgtgaaagtatgtttcttccacattttttgaattcgctagctaggtcttgaCCGGTTCCTGCGTCAGCTCGAGG	98	ctaccaactggtcggggtttgaaac	tgtggaagaaacatactttcac	gtgaaagtatgtttcttccaca	590	611	22	I7	ttttttgaattcgctagctaggtcttga	CCGGTTCCTGCGTCAGCTCGAGG	1	SMN2
2402	ctaccaactggtcggggtttgaaactgtgaaagtatgtttcttccacttttttgaattcgctagctaggtcttgaCCGGTTCCTGCGTCAGCTCGAGG	98	ctaccaactggtcggggtttgaaac	gtggaagaaacatactttcaca	tgtgaaagtatgtttcttccac	591	612	22	I7	ttttttgaattcgctagctaggtcttga	CCGGTTCCTGCGTCAGCTCGAGG	1	SMN2
2403	ctaccaactggtcggggtttgaaacttgtgaaagtatgtttcttccattttttgaattcgctagctaggtcttgaCCGGTTCCTGCGTCAGCTCGAGG	98	ctaccaactggtcggggtttgaaac	tggaagaaacatactttcacaa	ttgtgaaagtatgtttcttcca	592	613	22	I7	ttttttgaattcgctagctaggtcttga	CCGGTTCCTGCGTCAGCTCGAGG	1	SMN2
2404	ctaccaactggtcggggtttgaaacattgtgaaagtatgtttcttccttttttgaattcgctagctaggtcttgaCCGGTTCCTGCGTCAGCTCGAGG	98	ctaccaactggtcggggtttgaaac	ggaagaaacatactttcacaat	attgtgaaagtatgtttcttcc	593	614	22	I7	ttttttgaattcgctagctaggtcttga	CCGGTTCCTGCGTCAGCTCGAGG	1	SMN2
2405	ctaccaactggtcggggtttgaaactattgtgaaagtatgtttcttcttttttgaattcgctagctaggtcttgaCCGGTTCCTGCGTCAGCTCGAGG	98	ctaccaactggtcggggtttgaaac	gaagaaacatactttcacaata	tattgtgaaagtatgtttcttc	594	615	22	I7	ttttttgaattcgctagctaggtcttga	CCGGTTCCTGCGTCAGCTCGAGG	1	SMN2
2406	ctaccaactggtcggggtttgaaacttattgtgaaagtatgtttcttttttttgaattcgctagctaggtcttgaCCGGTTCCTGCGTCAGCTCGAGG	98	ctaccaactggtcggggtttgaaac	aagaaacatactttcacaataa	ttattgtgaaagtatgtttctt	595	616	22	I7	ttttttgaattcgctagctaggtcttga	CCGGTTCCTGCGTCAGCTCGAGG	1	SMN2
2407	ctaccaactggtcggggtttgaaactttattgtgaaagtatgtttctttttttgaattcgctagctaggtcttgaCCGGTTCCTGCGTCAGCTCGAGG	98	ctaccaactggtcggggtttgaaac	agaaacatactttcacaataaa	tttattgtgaaagtatgtttct	596	617	22	I7	ttttttgaattcgctagctaggtcttga	CCGGTTCCTGCGTCAGCTCGAGG	1	SMN2
2408	ctaccaactggtcggggtttgaaacctttattgtgaaagtatgtttcttttttgaattcgctagctaggtcttgaCCGGTTCCTGCGTCAGCTCGAGG	98	ctaccaactggtcggggtttgaaac	gaaacatactttcacaataaag	ctttattgtgaaagtatgtttc	597	618	22	I7	ttttttgaattcgctagctaggtcttga	CCGGTTCCTGCGTCAGCTCGAGG	1	SMN2
2409	ctaccaactggtcggggtttgaaactctttattgtgaaagtatgtttttttttgaattcgctagctaggtcttgaCCGGTTCCTGCGTCAGCTCGAGG	98	ctaccaactggtcggggtttgaaac	aaacatactttcacaataaaga	tctttattgtgaaagtatgttt	598	619	22	I7	ttttttgaattcgctagctaggtcttga	CCGGTTCCTGCGTCAGCTCGAGG	1	SMN2
2410	ctaccaactggtcggggtttgaaacctctttattgtgaaagtatgttttttttgaattcgctagctaggtcttgaCCGGTTCCTGCGTCAGCTCGAGG	98	ctaccaactggtcggggtttgaaac	aacatactttcacaataaagag	ctctttattgtgaaagtatgtt	599	620	22	I7	ttttttgaattcgctagctaggtcttga	CCGGTTCCTGCGTCAGCTCGAGG	1	SMN2
2411	ctaccaactggtcggggtttgaaacgctctttattgtgaaagtatgtttttttgaattcgctagctaggtcttgaCCGGTTCCTGCGTCAGCTCGAGG	98	ctaccaactggtcggggtttgaaac	acatactttcacaataaagagc	gctctttattgtgaaagtatgt	600	621	22	I7	ttttttgaattcgctagctaggtcttga	CCGGTTCCTGCGTCAGCTCGAGG	1	SMN2
2412	ctaccaactggtcggggtttgaaacagctctttattgtgaaagtatgttttttgaattcgctagctaggtcttgaCCGGTTCCTGCGTCAGCTCGAGG	98	ctaccaactggtcggggtttgaaac	catactttcacaataaagagct	agctctttattgtgaaagtatg	601	622	22	I7	ttttttgaattcgctagctaggtcttga	CCGGTTCCTGCGTCAGCTCGAGG	1	SMN2
2413	ctaccaactggtcggggtttgaaacaagctctttattgtgaaagtatttttttgaattcgctagctaggtcttgaCCGGTTCCTGCGTCAGCTCGAGG	98	ctaccaactggtcggggtttgaaac	atactttcacaataaagagctt	aagctctttattgtgaaagtat	602	623	22	I7	ttttttgaattcgctagctaggtcttga	CCGGTTCCTGCGTCAGCTCGAGG	1	SMN2
2414	ctaccaactggtcggggtttgaaacaaagctctttattgtgaaagtattttttgaattcgctagctaggtcttgaCCGGTTCCTGCGTCAGCTCGAGG	98	ctaccaactggtcggggtttgaaac	tactttcacaataaagagcttt	aaagctctttattgtgaaagta	603	624	22	I7	ttttttgaattcgctagctaggtcttga	CCGGTTCCTGCGTCAGCTCGAGG	1	SMN2
2415	ctaccaactggtcggggtttgaaactaaagctctttattgtgaaagtttttttgaattcgctagctaggtcttgaCCGGTTCCTGCGTCAGCTCGAGG	98	ctaccaactggtcggggtttgaaac	actttcacaataaagagcttta	taaagctctttattgtgaaagt	604	625	22	I7	ttttttgaattcgctagctaggtcttga	CCGGTTCCTGCGTCAGCTCGAGG	1	SMN2
2416	ctaccaactggtcggggtttgaaacctaaagctctttattgtgaaagttttttgaattcgctagctaggtcttgaCCGGTTCCTGCGTCAGCTCGAGG	98	ctaccaactggtcggggtttgaaac	ctttcacaataaagagctttag	ctaaagctctttattgtgaaag	605	626	22	I7	ttttttgaattcgctagctaggtcttga	CCGGTTCCTGCGTCAGCTCGAGG	1	SMN2
2417	ctaccaactggtcggggtttgaaaccctaaagctctttattgtgaaattttttgaattcgctagctaggtcttgaCCGGTTCCTGCGTCAGCTCGAGG	98	ctaccaactggtcggggtttgaaac	tttcacaataaagagctttagg	cctaaagctctttattgtgaaa	606	627	22	I7	ttttttgaattcgctagctaggtcttga	CCGGTTCCTGCGTCAGCTCGAGG	1	SMN2
2418	ctaccaactggtcggggtttgaaactcctaaagctctttattgtgaattttttgaattcgctagctaggtcttgaCCGGTTCCTGCGTCAGCTCGAGG	98	ctaccaactggtcggggtttgaaac	ttcacaataaagagctttagga	tcctaaagctctttattgtgaa	607	628	22	I7	ttttttgaattcgctagctaggtcttga	CCGGTTCCTGCGTCAGCTCGAGG	1	SMN2
2419	ctaccaactggtcggggtttgaaacatcctaaagctctttattgtgattttttgaattcgctagctaggtcttgaCCGGTTCCTGCGTCAGCTCGAGG	98	ctaccaactggtcggggtttgaaac	tcacaataaagagctttaggat	atcctaaagctctttattgtga	608	629	22	I7	ttttttgaattcgctagctaggtcttga	CCGGTTCCTGCGTCAGCTCGAGG	1	SMN2
2420	ctaccaactggtcggggtttgaaactatcctaaagctctttattgtgttttttgaattcgctagctaggtcttgaCCGGTTCCTGCGTCAGCTCGAGG	98	ctaccaactggtcggggtttgaaac	cacaataaagagctttaggata	tatcctaaagctctttattgtg	609	630	22	I7	ttttttgaattcgctagctaggtcttga	CCGGTTCCTGCGTCAGCTCGAGG	1	SMN2
2421	ctaccaactggtcggggtttgaaacatatcctaaagctctttattgtttttttgaattcgctagctaggtcttgaCCGGTTCCTGCGTCAGCTCGAGG	98	ctaccaactggtcggggtttgaaac	acaataaagagctttaggatat	atatcctaaagctctttattgt	610	631	22	I7	ttttttgaattcgctagctaggtcttga	CCGGTTCCTGCGTCAGCTCGAGG	1	SMN2
2422	ctaccaactggtcggggtttgaaaccatatcctaaagctctttattgttttttgaattcgctagctaggtcttgaCCGGTTCCTGCGTCAGCTCGAGG	98	ctaccaactggtcggggtttgaaac	caataaagagctttaggatatg	catatcctaaagctctttattg	611	632	22	I7	ttttttgaattcgctagctaggtcttga	CCGGTTCCTGCGTCAGCTCGAGG	1	SMN2
2423	ctaccaactggtcggggtttgaaactcatatcctaaagctctttattttttttgaattcgctagctaggtcttgaCCGGTTCCTGCGTCAGCTCGAGG	98	ctaccaactggtcggggtttgaaac	aataaagagctttaggatatga	tcatatcctaaagctctttatt	612	633	22	I7	ttttttgaattcgctagctaggtcttga	CCGGTTCCTGCGTCAGCTCGAGG	1	SMN2
2424	ctaccaactggtcggggtttgaaacatcatatcctaaagctctttatttttttgaattcgctagctaggtcttgaCCGGTTCCTGCGTCAGCTCGAGG	98	ctaccaactggtcggggtttgaaac	ataaagagctttaggatatgat	atcatatcctaaagctctttat	613	634	22	I7	ttttttgaattcgctagctaggtcttga	CCGGTTCCTGCGTCAGCTCGAGG	1	SMN2
2425	ctaccaactggtcggggtttgaaaccatcatatcctaaagctctttattttttgaattcgctagctaggtcttgaCCGGTTCCTGCGTCAGCTCGAGG	98	ctaccaactggtcggggtttgaaac	taaagagctttaggatatgatg	catcatatcctaaagctcttta	614	635	22	I7	ttttttgaattcgctagctaggtcttga	CCGGTTCCTGCGTCAGCTCGAGG	1	SMN2
2426	ctaccaactggtcggggtttgaaacgcatcatatcctaaagctctttttttttgaattcgctagctaggtcttgaCCGGTTCCTGCGTCAGCTCGAGG	98	ctaccaactggtcggggtttgaaac	aaagagctttaggatatgatgc	gcatcatatcctaaagctcttt	615	636	22	I7	ttttttgaattcgctagctaggtcttga	CCGGTTCCTGCGTCAGCTCGAGG	1	SMN2
2427	ctaccaactggtcggggtttgaaacggcatcatatcctaaagctcttttttttgaattcgctagctaggtcttgaCCGGTTCCTGCGTCAGCTCGAGG	98	ctaccaactggtcggggtttgaaac	aagagctttaggatatgatgcc	ggcatcatatcctaaagctctt	616	637	22	I7	ttttttgaattcgctagctaggtcttga	CCGGTTCCTGCGTCAGCTCGAGG	1	SMN2
2428	ctaccaactggtcggggtttgaaactggcatcatatcctaaagctctttttttgaattcgctagctaggtcttgaCCGGTTCCTGCGTCAGCTCGAGG	98	ctaccaactggtcggggtttgaaac	agagctttaggatatgatgcca	tggcatcatatcctaaagctct	617	638	22	I7	ttttttgaattcgctagctaggtcttga	CCGGTTCCTGCGTCAGCTCGAGG	1	SMN2
2429	ctaccaactggtcggggtttgaaacatggcatcatatcctaaagctcttttttgaattcgctagctaggtcttgaCCGGTTCCTGCGTCAGCTCGAGG	98	ctaccaactggtcggggtttgaaac	gagctttaggatatgatgccat	atggcatcatatcctaaagctc	618	639	22	I7	ttttttgaattcgctagctaggtcttga	CCGGTTCCTGCGTCAGCTCGAGG	1	SMN2
2430	ctaccaactggtcggggtttgaaacaatggcatcatatcctaaagctttttttgaattcgctagctaggtcttgaCCGGTTCCTGCGTCAGCTCGAGG	98	ctaccaactggtcggggtttgaaac	agctttaggatatgatgccatt	aatggcatcatatcctaaagct	619	640	22	I7	ttttttgaattcgctagctaggtcttga	CCGGTTCCTGCGTCAGCTCGAGG	1	SMN2
2431	ctaccaactggtcggggtttgaaacaaatggcatcatatcctaaagcttttttgaattcgctagctaggtcttgaCCGGTTCCTGCGTCAGCTCGAGG	98	ctaccaactggtcggggtttgaaac	gctttaggatatgatgccattt	aaatggcatcatatcctaaagc	620	641	22	I7	ttttttgaattcgctagctaggtcttga	CCGGTTCCTGCGTCAGCTCGAGG	1	SMN2
2432	ctaccaactggtcggggtttgaaacaaaatggcatcatatcctaaagttttttgaattcgctagctaggtcttgaCCGGTTCCTGCGTCAGCTCGAGG	98	ctaccaactggtcggggtttgaaac	ctttaggatatgatgccatttt	aaaatggcatcatatcctaaag	621	642	22	I7	ttttttgaattcgctagctaggtcttga	CCGGTTCCTGCGTCAGCTCGAGG	1	SMN2
2433	ctaccaactggtcggggtttgaaactaaaatggcatcatatcctaaattttttgaattcgctagctaggtcttgaCCGGTTCCTGCGTCAGCTCGAGG	98	ctaccaactggtcggggtttgaaac	tttaggatatgatgccatttta	taaaatggcatcatatcctaaa	622	643	22	I7	ttttttgaattcgctagctaggtcttga	CCGGTTCCTGCGTCAGCTCGAGG	1	SMN2
2434	ctaccaactggtcggggtttgaaacataaaatggcatcatatcctaattttttgaattcgctagctaggtcttgaCCGGTTCCTGCGTCAGCTCGAGG	98	ctaccaactggtcggggtttgaaac	ttaggatatgatgccattttat	ataaaatggcatcatatcctaa	623	644	22	I7	ttttttgaattcgctagctaggtcttga	CCGGTTCCTGCGTCAGCTCGAGG	1	SMN2
2435	ctaccaactggtcggggtttgaaactataaaatggcatcatatcctattttttgaattcgctagctaggtcttgaCCGGTTCCTGCGTCAGCTCGAGG	98	ctaccaactggtcggggtttgaaac	taggatatgatgccattttata	tataaaatggcatcatatccta	624	645	22	I7	ttttttgaattcgctagctaggtcttga	CCGGTTCCTGCGTCAGCTCGAGG	1	SMN2
2436	ctaccaactggtcggggtttgaaacatataaaatggcatcatatcctttttttgaattcgctagctaggtcttgaCCGGTTCCTGCGTCAGCTCGAGG	98	ctaccaactggtcggggtttgaaac	aggatatgatgccattttatat	atataaaatggcatcatatcct	625	646	22	I7	ttttttgaattcgctagctaggtcttga	CCGGTTCCTGCGTCAGCTCGAGG	1	SMN2
2437	ctaccaactggtcggggtttgaaacgatataaaatggcatcatatccttttttgaattcgctagctaggtcttgaCCGGTTCCTGCGTCAGCTCGAGG	98	ctaccaactggtcggggtttgaaac	ggatatgatgccattttatatc	gatataaaatggcatcatatcc	626	647	22	I7	ttttttgaattcgctagctaggtcttga	CCGGTTCCTGCGTCAGCTCGAGG	1	SMN2
2438	ctaccaactggtcggggtttgaaactgatataaaatggcatcatatcttttttgaattcgctagctaggtcttgaCCGGTTCCTGCGTCAGCTCGAGG	98	ctaccaactggtcggggtttgaaac	gatatgatgccattttatatca	tgatataaaatggcatcatatc	627	648	22	I7	ttttttgaattcgctagctaggtcttga	CCGGTTCCTGCGTCAGCTCGAGG	1	SMN2
2439	ctaccaactggtcggggtttgaaacgtgatataaaatggcatcatatttttttgaattcgctagctaggtcttgaCCGGTTCCTGCGTCAGCTCGAGG	98	ctaccaactggtcggggtttgaaac	atatgatgccattttatatcac	gtgatataaaatggcatcatat	628	649	22	I7	ttttttgaattcgctagctaggtcttga	CCGGTTCCTGCGTCAGCTCGAGG	1	SMN2
2440	ctaccaactggtcggggtttgaaacagtgatataaaatggcatcatattttttgaattcgctagctaggtcttgaCCGGTTCCTGCGTCAGCTCGAGG	98	ctaccaactggtcggggtttgaaac	tatgatgccattttatatcact	agtgatataaaatggcatcata	629	650	22	I7	ttttttgaattcgctagctaggtcttga	CCGGTTCCTGCGTCAGCTCGAGG	1	SMN2
2441	ctaccaactggtcggggtttgaaactagtgatataaaatggcatcatttttttgaattcgctagctaggtcttgaCCGGTTCCTGCGTCAGCTCGAGG	98	ctaccaactggtcggggtttgaaac	atgatgccattttatatcacta	tagtgatataaaatggcatcat	630	651	22	I7	ttttttgaattcgctagctaggtcttga	CCGGTTCCTGCGTCAGCTCGAGG	1	SMN2
2442	ctaccaactggtcggggtttgaaacctagtgatataaaatggcatcattttttgaattcgctagctaggtcttgaCCGGTTCCTGCGTCAGCTCGAGG	98	ctaccaactggtcggggtttgaaac	tgatgccattttatatcactag	ctagtgatataaaatggcatca	631	652	22	I7	ttttttgaattcgctagctaggtcttga	CCGGTTCCTGCGTCAGCTCGAGG	1	SMN2
2443	ctaccaactggtcggggtttgaaacactagtgatataaaatggcatcttttttgaattcgctagctaggtcttgaCCGGTTCCTGCGTCAGCTCGAGG	98	ctaccaactggtcggggtttgaaac	gatgccattttatatcactagt	actagtgatataaaatggcatc	632	653	22	I7	ttttttgaattcgctagctaggtcttga	CCGGTTCCTGCGTCAGCTCGAGG	1	SMN2
2444	ctaccaactggtcggggtttgaaactactagtgatataaaatggcatttttttgaattcgctagctaggtcttgaCCGGTTCCTGCGTCAGCTCGAGG	98	ctaccaactggtcggggtttgaaac	atgccattttatatcactagta	tactagtgatataaaatggcat	633	654	22	I7	ttttttgaattcgctagctaggtcttga	CCGGTTCCTGCGTCAGCTCGAGG	1	SMN2
2445	ctaccaactggtcggggtttgaaacctactagtgatataaaatggcattttttgaattcgctagctaggtcttgaCCGGTTCCTGCGTCAGCTCGAGG	98	ctaccaactggtcggggtttgaaac	tgccattttatatcactagtag	ctactagtgatataaaatggca	634	655	22	I7	ttttttgaattcgctagctaggtcttga	CCGGTTCCTGCGTCAGCTCGAGG	1	SMN2
2446	ctaccaactggtcggggtttgaaaccctactagtgatataaaatggcttttttgaattcgctagctaggtcttgaCCGGTTCCTGCGTCAGCTCGAGG	98	ctaccaactggtcggggtttgaaac	gccattttatatcactagtagg	cctactagtgatataaaatggc	635	656	22	I7	ttttttgaattcgctagctaggtcttga	CCGGTTCCTGCGTCAGCTCGAGG	1	SMN2
2447	ctaccaactggtcggggtttgaaacgcctactagtgatataaaatggttttttgaattcgctagctaggtcttgaCCGGTTCCTGCGTCAGCTCGAGG	98	ctaccaactggtcggggtttgaaac	ccattttatatcactagtaggc	gcctactagtgatataaaatgg	636	657	22	I7	ttttttgaattcgctagctaggtcttga	CCGGTTCCTGCGTCAGCTCGAGG	1	SMN2
2448	ctaccaactggtcggggtttgaaactgcctactagtgatataaaatgttttttgaattcgctagctaggtcttgaCCGGTTCCTGCGTCAGCTCGAGG	98	ctaccaactggtcggggtttgaaac	cattttatatcactagtaggca	tgcctactagtgatataaaatg	637	658	22	I7	ttttttgaattcgctagctaggtcttga	CCGGTTCCTGCGTCAGCTCGAGG	1	SMN2
2449	ctaccaactggtcggggtttgaaacctgcctactagtgatataaaatttttttgaattcgctagctaggtcttgaCCGGTTCCTGCGTCAGCTCGAGG	98	ctaccaactggtcggggtttgaaac	attttatatcactagtaggcag	ctgcctactagtgatataaaat	638	659	22	I7	ttttttgaattcgctagctaggtcttga	CCGGTTCCTGCGTCAGCTCGAGG	1	SMN2
2450	ctaccaactggtcggggtttgaaactctgcctactagtgatataaaattttttgaattcgctagctaggtcttgaCCGGTTCCTGCGTCAGCTCGAGG	98	ctaccaactggtcggggtttgaaac	ttttatatcactagtaggcaga	tctgcctactagtgatataaaa	639	660	22	I7	ttttttgaattcgctagctaggtcttga	CCGGTTCCTGCGTCAGCTCGAGG	1	SMN2
2451	ctaccaactggtcggggtttgaaacgtctgcctactagtgatataaattttttgaattcgctagctaggtcttgaCCGGTTCCTGCGTCAGCTCGAGG	98	ctaccaactggtcggggtttgaaac	tttatatcactagtaggcagac	gtctgcctactagtgatataaa	640	661	22	I7	ttttttgaattcgctagctaggtcttga	CCGGTTCCTGCGTCAGCTCGAGG	1	SMN2
2452	ctaccaactggtcggggtttgaaacggtctgcctactagtgatataattttttgaattcgctagctaggtcttgaCCGGTTCCTGCGTCAGCTCGAGG	98	ctaccaactggtcggggtttgaaac	ttatatcactagtaggcagacc	ggtctgcctactagtgatataa	641	662	22	I7	ttttttgaattcgctagctaggtcttga	CCGGTTCCTGCGTCAGCTCGAGG	1	SMN2
2453	ctaccaactggtcggggtttgaaactggtctgcctactagtgatatattttttgaattcgctagctaggtcttgaCCGGTTCCTGCGTCAGCTCGAGG	98	ctaccaactggtcggggtttgaaac	tatatcactagtaggcagacca	tggtctgcctactagtgatata	642	663	22	I7	ttttttgaattcgctagctaggtcttga	CCGGTTCCTGCGTCAGCTCGAGG	1	SMN2
2454	ctaccaactggtcggggtttgaaacctggtctgcctactagtgatatttttttgaattcgctagctaggtcttgaCCGGTTCCTGCGTCAGCTCGAGG	98	ctaccaactggtcggggtttgaaac	atatcactagtaggcagaccag	ctggtctgcctactagtgatat	643	664	22	I7	ttttttgaattcgctagctaggtcttga	CCGGTTCCTGCGTCAGCTCGAGG	1	SMN2
2455	ctaccaactggtcggggtttgaaacgctggtctgcctactagtgatattttttgaattcgctagctaggtcttgaCCGGTTCCTGCGTCAGCTCGAGG	98	ctaccaactggtcggggtttgaaac	tatcactagtaggcagaccagc	gctggtctgcctactagtgata	644	665	22	I7	ttttttgaattcgctagctaggtcttga	CCGGTTCCTGCGTCAGCTCGAGG	1	SMN2
2456	ctaccaactggtcggggtttgaaactgctggtctgcctactagtgatttttttgaattcgctagctaggtcttgaCCGGTTCCTGCGTCAGCTCGAGG	98	ctaccaactggtcggggtttgaaac	atcactagtaggcagaccagca	tgctggtctgcctactagtgat	645	666	22	I7	ttttttgaattcgctagctaggtcttga	CCGGTTCCTGCGTCAGCTCGAGG	1	SMN2
2457	ctaccaactggtcggggtttgaaacctgctggtctgcctactagtgattttttgaattcgctagctaggtcttgaCCGGTTCCTGCGTCAGCTCGAGG	98	ctaccaactggtcggggtttgaaac	tcactagtaggcagaccagcag	ctgctggtctgcctactagtga	646	667	22	I7	ttttttgaattcgctagctaggtcttga	CCGGTTCCTGCGTCAGCTCGAGG	1	SMN2
2458	ctaccaactggtcggggtttgaaactctgctggtctgcctactagtgttttttgaattcgctagctaggtcttgaCCGGTTCCTGCGTCAGCTCGAGG	98	ctaccaactggtcggggtttgaaac	cactagtaggcagaccagcaga	tctgctggtctgcctactagtg	647	668	22	I7	ttttttgaattcgctagctaggtcttga	CCGGTTCCTGCGTCAGCTCGAGG	1	SMN2
2459	ctaccaactggtcggggtttgaaacgtctgctggtctgcctactagtttttttgaattcgctagctaggtcttgaCCGGTTCCTGCGTCAGCTCGAGG	98	ctaccaactggtcggggtttgaaac	actagtaggcagaccagcagac	gtctgctggtctgcctactagt	648	669	22	I7	ttttttgaattcgctagctaggtcttga	CCGGTTCCTGCGTCAGCTCGAGG	1	SMN2
2460	ctaccaactggtcggggtttgaaacagtctgctggtctgcctactagttttttgaattcgctagctaggtcttgaCCGGTTCCTGCGTCAGCTCGAGG	98	ctaccaactggtcggggtttgaaac	ctagtaggcagaccagcagact	agtctgctggtctgcctactag	649	670	22	I7	ttttttgaattcgctagctaggtcttga	CCGGTTCCTGCGTCAGCTCGAGG	1	SMN2
2461	ctaccaactggtcggggtttgaaacaagtctgctggtctgcctactattttttgaattcgctagctaggtcttgaCCGGTTCCTGCGTCAGCTCGAGG	98	ctaccaactggtcggggtttgaaac	tagtaggcagaccagcagactt	aagtctgctggtctgcctacta	650	671	22	I7	ttttttgaattcgctagctaggtcttga	CCGGTTCCTGCGTCAGCTCGAGG	1	SMN2
2462	ctaccaactggtcggggtttgaaacaaagtctgctggtctgcctactttttttgaattcgctagctaggtcttgaCCGGTTCCTGCGTCAGCTCGAGG	98	ctaccaactggtcggggtttgaaac	agtaggcagaccagcagacttt	aaagtctgctggtctgcctact	651	672	22	I7	ttttttgaattcgctagctaggtcttga	CCGGTTCCTGCGTCAGCTCGAGG	1	SMN2
2463	ctaccaactggtcggggtttgaaacaaaagtctgctggtctgcctacttttttgaattcgctagctaggtcttgaCCGGTTCCTGCGTCAGCTCGAGG	98	ctaccaactggtcggggtttgaaac	gtaggcagaccagcagactttt	aaaagtctgctggtctgcctac	652	673	22	I7	ttttttgaattcgctagctaggtcttga	CCGGTTCCTGCGTCAGCTCGAGG	1	SMN2
2464	ctaccaactggtcggggtttgaaacaaaaagtctgctggtctgcctattttttgaattcgctagctaggtcttgaCCGGTTCCTGCGTCAGCTCGAGG	98	ctaccaactggtcggggtttgaaac	taggcagaccagcagacttttt	aaaaagtctgctggtctgccta	653	674	22	I7	ttttttgaattcgctagctaggtcttga	CCGGTTCCTGCGTCAGCTCGAGG	1	SMN2
2465	ctaccaactggtcggggtttgaaacaaaaaagtctgctggtctgcctttttttgaattcgctagctaggtcttgaCCGGTTCCTGCGTCAGCTCGAGG	98	ctaccaactggtcggggtttgaaac	aggcagaccagcagactttttt	aaaaaagtctgctggtctgcct	654	675	22	I7	ttttttgaattcgctagctaggtcttga	CCGGTTCCTGCGTCAGCTCGAGG	1	SMN2
2466	ctaccaactggtcggggtttgaaacaaaaaaagtctgctggtctgccttttttgaattcgctagctaggtcttgaCCGGTTCCTGCGTCAGCTCGAGG	98	ctaccaactggtcggggtttgaaac	ggcagaccagcagacttttttt	aaaaaaagtctgctggtctgcc	655	676	22	I7	ttttttgaattcgctagctaggtcttga	CCGGTTCCTGCGTCAGCTCGAGG	1	SMN2
2467	ctaccaactggtcggggtttgaaacaaaaaaaagtctgctggtctgcttttttgaattcgctagctaggtcttgaCCGGTTCCTGCGTCAGCTCGAGG	98	ctaccaactggtcggggtttgaaac	gcagaccagcagactttttttt	aaaaaaaagtctgctggtctgc	656	677	22	I7	ttttttgaattcgctagctaggtcttga	CCGGTTCCTGCGTCAGCTCGAGG	1	SMN2
2468	ctaccaactggtcggggtttgaaactaaaaaaaagtctgctggtctgttttttgaattcgctagctaggtcttgaCCGGTTCCTGCGTCAGCTCGAGG	98	ctaccaactggtcggggtttgaaac	cagaccagcagactttttttta	taaaaaaaagtctgctggtctg	657	678	22	I7	ttttttgaattcgctagctaggtcttga	CCGGTTCCTGCGTCAGCTCGAGG	1	SMN2
2469	ctaccaactggtcggggtttgaaacataaaaaaaagtctgctggtctttttttgaattcgctagctaggtcttgaCCGGTTCCTGCGTCAGCTCGAGG	98	ctaccaactggtcggggtttgaaac	agaccagcagacttttttttat	ataaaaaaaagtctgctggtct	658	679	22	I7	ttttttgaattcgctagctaggtcttga	CCGGTTCCTGCGTCAGCTCGAGG	1	SMN2
2470	ctaccaactggtcggggtttgaaacaataaaaaaaagtctgctggtcttttttgaattcgctagctaggtcttgaCCGGTTCCTGCGTCAGCTCGAGG	98	ctaccaactggtcggggtttgaaac	gaccagcagacttttttttatt	aataaaaaaaagtctgctggtc	659	680	22	I7	ttttttgaattcgctagctaggtcttga	CCGGTTCCTGCGTCAGCTCGAGG	1	SMN2
2471	ctaccaactggtcggggtttgaaaccaataaaaaaaagtctgctggtttttttgaattcgctagctaggtcttgaCCGGTTCCTGCGTCAGCTCGAGG	98	ctaccaactggtcggggtttgaaac	accagcagacttttttttattg	caataaaaaaaagtctgctggt	660	681	22	I7	ttttttgaattcgctagctaggtcttga	CCGGTTCCTGCGTCAGCTCGAGG	1	SMN2
2472	ctaccaactggtcggggtttgaaacacaataaaaaaaagtctgctggttttttgaattcgctagctaggtcttgaCCGGTTCCTGCGTCAGCTCGAGG	98	ctaccaactggtcggggtttgaaac	ccagcagacttttttttattgt	acaataaaaaaaagtctgctgg	661	682	22	I7	ttttttgaattcgctagctaggtcttga	CCGGTTCCTGCGTCAGCTCGAGG	1	SMN2
2473	ctaccaactggtcggggtttgaaaccacaataaaaaaaagtctgctgttttttgaattcgctagctaggtcttgaCCGGTTCCTGCGTCAGCTCGAGG	98	ctaccaactggtcggggtttgaaac	cagcagacttttttttattgtg	cacaataaaaaaaagtctgctg	662	683	22	I7	ttttttgaattcgctagctaggtcttga	CCGGTTCCTGCGTCAGCTCGAGG	1	SMN2
2474	ctaccaactggtcggggtttgaaactcacaataaaaaaaagtctgctttttttgaattcgctagctaggtcttgaCCGGTTCCTGCGTCAGCTCGAGG	98	ctaccaactggtcggggtttgaaac	agcagacttttttttattgtga	tcacaataaaaaaaagtctgct	663	684	22	I7	ttttttgaattcgctagctaggtcttga	CCGGTTCCTGCGTCAGCTCGAGG	1	SMN2
2475	ctaccaactggtcggggtttgaaacatcacaataaaaaaaagtctgcttttttgaattcgctagctaggtcttgaCCGGTTCCTGCGTCAGCTCGAGG	98	ctaccaactggtcggggtttgaaac	gcagacttttttttattgtgat	atcacaataaaaaaaagtctgc	664	685	22	I7	ttttttgaattcgctagctaggtcttga	CCGGTTCCTGCGTCAGCTCGAGG	1	SMN2
2476	ctaccaactggtcggggtttgaaactatcacaataaaaaaaagtctgttttttgaattcgctagctaggtcttgaCCGGTTCCTGCGTCAGCTCGAGG	98	ctaccaactggtcggggtttgaaac	cagacttttttttattgtgata	tatcacaataaaaaaaagtctg	665	686	22	I7	ttttttgaattcgctagctaggtcttga	CCGGTTCCTGCGTCAGCTCGAGG	1	SMN2
2477	ctaccaactggtcggggtttgaaacatatcacaataaaaaaaagtctttttttgaattcgctagctaggtcttgaCCGGTTCCTGCGTCAGCTCGAGG	98	ctaccaactggtcggggtttgaaac	agacttttttttattgtgatat	atatcacaataaaaaaaagtct	666	687	22	I7	ttttttgaattcgctagctaggtcttga	CCGGTTCCTGCGTCAGCTCGAGG	1	SMN2
2478	ctaccaactggtcggggtttgaaaccatatcacaataaaaaaaagtcttttttgaattcgctagctaggtcttgaCCGGTTCCTGCGTCAGCTCGAGG	98	ctaccaactggtcggggtttgaaac	gacttttttttattgtgatatg	catatcacaataaaaaaaagtc	667	688	22	I7	ttttttgaattcgctagctaggtcttga	CCGGTTCCTGCGTCAGCTCGAGG	1	SMN2
2479	ctaccaactggtcggggtttgaaacccatatcacaataaaaaaaagtttttttgaattcgctagctaggtcttgaCCGGTTCCTGCGTCAGCTCGAGG	98	ctaccaactggtcggggtttgaaac	acttttttttattgtgatatgg	ccatatcacaataaaaaaaagt	668	689	22	I7	ttttttgaattcgctagctaggtcttga	CCGGTTCCTGCGTCAGCTCGAGG	1	SMN2
2480	ctaccaactggtcggggtttgaaaccccatatcacaataaaaaaaagttttttgaattcgctagctaggtcttgaCCGGTTCCTGCGTCAGCTCGAGG	98	ctaccaactggtcggggtttgaaac	cttttttttattgtgatatggg	cccatatcacaataaaaaaaag	669	690	22	I7	ttttttgaattcgctagctaggtcttga	CCGGTTCCTGCGTCAGCTCGAGG	1	SMN2
2481	ctaccaactggtcggggtttgaaactcccatatcacaataaaaaaaattttttgaattcgctagctaggtcttgaCCGGTTCCTGCGTCAGCTCGAGG	98	ctaccaactggtcggggtttgaaac	ttttttttattgtgatatggga	tcccatatcacaataaaaaaaa	670	691	22	I7	ttttttgaattcgctagctaggtcttga	CCGGTTCCTGCGTCAGCTCGAGG	1	SMN2
2482	ctaccaactggtcggggtttgaaacatcccatatcacaataaaaaaattttttgaattcgctagctaggtcttgaCCGGTTCCTGCGTCAGCTCGAGG	98	ctaccaactggtcggggtttgaaac	tttttttattgtgatatgggat	atcccatatcacaataaaaaaa	671	692	22	I7	ttttttgaattcgctagctaggtcttga	CCGGTTCCTGCGTCAGCTCGAGG	1	SMN2
2483	ctaccaactggtcggggtttgaaactatcccatatcacaataaaaaattttttgaattcgctagctaggtcttgaCCGGTTCCTGCGTCAGCTCGAGG	98	ctaccaactggtcggggtttgaaac	ttttttattgtgatatgggata	tatcccatatcacaataaaaaa	672	693	22	I7	ttttttgaattcgctagctaggtcttga	CCGGTTCCTGCGTCAGCTCGAGG	1	SMN2
2484	ctaccaactggtcggggtttgaaacttatcccatatcacaataaaaattttttgaattcgctagctaggtcttgaCCGGTTCCTGCGTCAGCTCGAGG	98	ctaccaactggtcggggtttgaaac	tttttattgtgatatgggataa	ttatcccatatcacaataaaaa	673	694	22	I7	ttttttgaattcgctagctaggtcttga	CCGGTTCCTGCGTCAGCTCGAGG	1	SMN2
2485	ctaccaactggtcggggtttgaaacgttatcccatatcacaataaaattttttgaattcgctagctaggtcttgaCCGGTTCCTGCGTCAGCTCGAGG	98	ctaccaactggtcggggtttgaaac	ttttattgtgatatgggataac	gttatcccatatcacaataaaa	674	695	22	I7	ttttttgaattcgctagctaggtcttga	CCGGTTCCTGCGTCAGCTCGAGG	1	SMN2
2486	ctaccaactggtcggggtttgaaacggttatcccatatcacaataaattttttgaattcgctagctaggtcttgaCCGGTTCCTGCGTCAGCTCGAGG	98	ctaccaactggtcggggtttgaaac	tttattgtgatatgggataacc	ggttatcccatatcacaataaa	675	696	22	I7	ttttttgaattcgctagctaggtcttga	CCGGTTCCTGCGTCAGCTCGAGG	1	SMN2
2487	ctaccaactggtcggggtttgaaacaggttatcccatatcacaataattttttgaattcgctagctaggtcttgaCCGGTTCCTGCGTCAGCTCGAGG	98	ctaccaactggtcggggtttgaaac	ttattgtgatatgggataacct	aggttatcccatatcacaataa	676	697	22	I7	ttttttgaattcgctagctaggtcttga	CCGGTTCCTGCGTCAGCTCGAGG	1	SMN2
2488	ctaccaactggtcggggtttgaaactaggttatcccatatcacaatattttttgaattcgctagctaggtcttgaCCGGTTCCTGCGTCAGCTCGAGG	98	ctaccaactggtcggggtttgaaac	tattgtgatatgggataaccta	taggttatcccatatcacaata	677	698	22	I7	ttttttgaattcgctagctaggtcttga	CCGGTTCCTGCGTCAGCTCGAGG	1	SMN2
2489	ctaccaactggtcggggtttgaaacctaggttatcccatatcacaatttttttgaattcgctagctaggtcttgaCCGGTTCCTGCGTCAGCTCGAGG	98	ctaccaactggtcggggtttgaaac	attgtgatatgggataacctag	ctaggttatcccatatcacaat	678	699	22	I7	ttttttgaattcgctagctaggtcttga	CCGGTTCCTGCGTCAGCTCGAGG	1	SMN2
2490	ctaccaactggtcggggtttgaaaccctaggttatcccatatcacaattttttgaattcgctagctaggtcttgaCCGGTTCCTGCGTCAGCTCGAGG	98	ctaccaactggtcggggtttgaaac	ttgtgatatgggataacctagg	cctaggttatcccatatcacaa	679	700	22	I7	ttttttgaattcgctagctaggtcttga	CCGGTTCCTGCGTCAGCTCGAGG	1	SMN2
2491	ctaccaactggtcggggtttgaaacgcctaggttatcccatatcacattttttgaattcgctagctaggtcttgaCCGGTTCCTGCGTCAGCTCGAGG	98	ctaccaactggtcggggtttgaaac	tgtgatatgggataacctaggc	gcctaggttatcccatatcaca	680	701	22	I7	ttttttgaattcgctagctaggtcttga	CCGGTTCCTGCGTCAGCTCGAGG	1	SMN2
2492	ctaccaactggtcggggtttgaaactgcctaggttatcccatatcacttttttgaattcgctagctaggtcttgaCCGGTTCCTGCGTCAGCTCGAGG	98	ctaccaactggtcggggtttgaaac	gtgatatgggataacctaggca	tgcctaggttatcccatatcac	681	702	22	I7	ttttttgaattcgctagctaggtcttga	CCGGTTCCTGCGTCAGCTCGAGG	1	SMN2
2493	ctaccaactggtcggggtttgaaacatgcctaggttatcccatatcattttttgaattcgctagctaggtcttgaCCGGTTCCTGCGTCAGCTCGAGG	98	ctaccaactggtcggggtttgaaac	tgatatgggataacctaggcat	atgcctaggttatcccatatca	682	703	22	I7	ttttttgaattcgctagctaggtcttga	CCGGTTCCTGCGTCAGCTCGAGG	1	SMN2
2494	ctaccaactggtcggggtttgaaactatgcctaggttatcccatatcttttttgaattcgctagctaggtcttgaCCGGTTCCTGCGTCAGCTCGAGG	98	ctaccaactggtcggggtttgaaac	gatatgggataacctaggcata	tatgcctaggttatcccatatc	683	704	22	I7	ttttttgaattcgctagctaggtcttga	CCGGTTCCTGCGTCAGCTCGAGG	1	SMN2
2495	ctaccaactggtcggggtttgaaacgtatgcctaggttatcccatatttttttgaattcgctagctaggtcttgaCCGGTTCCTGCGTCAGCTCGAGG	98	ctaccaactggtcggggtttgaaac	atatgggataacctaggcatac	gtatgcctaggttatcccatat	684	705	22	I7	ttttttgaattcgctagctaggtcttga	CCGGTTCCTGCGTCAGCTCGAGG	1	SMN2
2496	ctaccaactggtcggggtttgaaacagtatgcctaggttatcccatattttttgaattcgctagctaggtcttgaCCGGTTCCTGCGTCAGCTCGAGG	98	ctaccaactggtcggggtttgaaac	tatgggataacctaggcatact	agtatgcctaggttatcccata	685	706	22	I7	ttttttgaattcgctagctaggtcttga	CCGGTTCCTGCGTCAGCTCGAGG	1	SMN2
2497	ctaccaactggtcggggtttgaaaccagtatgcctaggttatcccatttttttgaattcgctagctaggtcttgaCCGGTTCCTGCGTCAGCTCGAGG	98	ctaccaactggtcggggtttgaaac	atgggataacctaggcatactg	cagtatgcctaggttatcccat	686	707	22	I7	ttttttgaattcgctagctaggtcttga	CCGGTTCCTGCGTCAGCTCGAGG	1	SMN2
2498	ctaccaactggtcggggtttgaaacgcagtatgcctaggttatcccattttttgaattcgctagctaggtcttgaCCGGTTCCTGCGTCAGCTCGAGG	98	ctaccaactggtcggggtttgaaac	tgggataacctaggcatactgc	gcagtatgcctaggttatccca	687	708	22	I7	ttttttgaattcgctagctaggtcttga	CCGGTTCCTGCGTCAGCTCGAGG	1	SMN2
2499	ctaccaactggtcggggtttgaaactgcagtatgcctaggttatcccttttttgaattcgctagctaggtcttgaCCGGTTCCTGCGTCAGCTCGAGG	98	ctaccaactggtcggggtttgaaac	gggataacctaggcatactgca	tgcagtatgcctaggttatccc	688	709	22	I7	ttttttgaattcgctagctaggtcttga	CCGGTTCCTGCGTCAGCTCGAGG	1	SMN2
2500	ctaccaactggtcggggtttgaaacgtgcagtatgcctaggttatccttttttgaattcgctagctaggtcttgaCCGGTTCCTGCGTCAGCTCGAGG	98	ctaccaactggtcggggtttgaaac	ggataacctaggcatactgcac	gtgcagtatgcctaggttatcc	689	710	22	I7	ttttttgaattcgctagctaggtcttga	CCGGTTCCTGCGTCAGCTCGAGG	1	SMN2
2501	ctaccaactggtcggggtttgaaacagtgcagtatgcctaggttatcttttttgaattcgctagctaggtcttgaCCGGTTCCTGCGTCAGCTCGAGG	98	ctaccaactggtcggggtttgaaac	gataacctaggcatactgcact	agtgcagtatgcctaggttatc	690	711	22	I7	ttttttgaattcgctagctaggtcttga	CCGGTTCCTGCGTCAGCTCGAGG	1	SMN2
2502	ctaccaactggtcggggtttgaaaccagtgcagtatgcctaggttatttttttgaattcgctagctaggtcttgaCCGGTTCCTGCGTCAGCTCGAGG	98	ctaccaactggtcggggtttgaaac	ataacctaggcatactgcactg	cagtgcagtatgcctaggttat	691	712	22	I7	ttttttgaattcgctagctaggtcttga	CCGGTTCCTGCGTCAGCTCGAGG	1	SMN2
2503	ctaccaactggtcggggtttgaaacacagtgcagtatgcctaggttattttttgaattcgctagctaggtcttgaCCGGTTCCTGCGTCAGCTCGAGG	98	ctaccaactggtcggggtttgaaac	taacctaggcatactgcactgt	acagtgcagtatgcctaggtta	692	713	22	I7	ttttttgaattcgctagctaggtcttga	CCGGTTCCTGCGTCAGCTCGAGG	1	SMN2
2504	ctaccaactggtcggggtttgaaactacagtgcagtatgcctaggttttttttgaattcgctagctaggtcttgaCCGGTTCCTGCGTCAGCTCGAGG	98	ctaccaactggtcggggtttgaaac	aacctaggcatactgcactgta	tacagtgcagtatgcctaggtt	693	714	22	I7	ttttttgaattcgctagctaggtcttga	CCGGTTCCTGCGTCAGCTCGAGG	1	SMN2
2505	ctaccaactggtcggggtttgaaacgtacagtgcagtatgcctaggtttttttgaattcgctagctaggtcttgaCCGGTTCCTGCGTCAGCTCGAGG	98	ctaccaactggtcggggtttgaaac	acctaggcatactgcactgtac	gtacagtgcagtatgcctaggt	694	715	22	I7	ttttttgaattcgctagctaggtcttga	CCGGTTCCTGCGTCAGCTCGAGG	1	SMN2
2506	ctaccaactggtcggggtttgaaactgtacagtgcagtatgcctaggttttttgaattcgctagctaggtcttgaCCGGTTCCTGCGTCAGCTCGAGG	98	ctaccaactggtcggggtttgaaac	cctaggcatactgcactgtaca	tgtacagtgcagtatgcctagg	695	716	22	I7	ttttttgaattcgctagctaggtcttga	CCGGTTCCTGCGTCAGCTCGAGG	1	SMN2
2507	ctaccaactggtcggggtttgaaacgtgtacagtgcagtatgcctagttttttgaattcgctagctaggtcttgaCCGGTTCCTGCGTCAGCTCGAGG	98	ctaccaactggtcggggtttgaaac	ctaggcatactgcactgtacac	gtgtacagtgcagtatgcctag	696	717	22	I7	ttttttgaattcgctagctaggtcttga	CCGGTTCCTGCGTCAGCTCGAGG	1	SMN2
2508	ctaccaactggtcggggtttgaaacagtgtacagtgcagtatgcctattttttgaattcgctagctaggtcttgaCCGGTTCCTGCGTCAGCTCGAGG	98	ctaccaactggtcggggtttgaaac	taggcatactgcactgtacact	agtgtacagtgcagtatgccta	697	718	22	I7	ttttttgaattcgctagctaggtcttga	CCGGTTCCTGCGTCAGCTCGAGG	1	SMN2
2509	ctaccaactggtcggggtttgaaacgagtgtacagtgcagtatgcctttttttgaattcgctagctaggtcttgaCCGGTTCCTGCGTCAGCTCGAGG	98	ctaccaactggtcggggtttgaaac	aggcatactgcactgtacactc	gagtgtacagtgcagtatgcct	698	719	22	I7	ttttttgaattcgctagctaggtcttga	CCGGTTCCTGCGTCAGCTCGAGG	1	SMN2
2510	ctaccaactggtcggggtttgaaacagagtgtacagtgcagtatgccttttttgaattcgctagctaggtcttgaCCGGTTCCTGCGTCAGCTCGAGG	98	ctaccaactggtcggggtttgaaac	ggcatactgcactgtacactct	agagtgtacagtgcagtatgcc	699	720	22	I7	ttttttgaattcgctagctaggtcttga	CCGGTTCCTGCGTCAGCTCGAGG	1	SMN2
2511	ctaccaactggtcggggtttgaaaccagagtgtacagtgcagtatgcttttttgaattcgctagctaggtcttgaCCGGTTCCTGCGTCAGCTCGAGG	98	ctaccaactggtcggggtttgaaac	gcatactgcactgtacactctg	cagagtgtacagtgcagtatgc	700	721	22	I7	ttttttgaattcgctagctaggtcttga	CCGGTTCCTGCGTCAGCTCGAGG	1	SMN2
2512	ctaccaactggtcggggtttgaaactcagagtgtacagtgcagtatgttttttgaattcgctagctaggtcttgaCCGGTTCCTGCGTCAGCTCGAGG	98	ctaccaactggtcggggtttgaaac	catactgcactgtacactctga	tcagagtgtacagtgcagtatg	701	722	22	I7	ttttttgaattcgctagctaggtcttga	CCGGTTCCTGCGTCAGCTCGAGG	1	SMN2
2513	ctaccaactggtcggggtttgaaacgtcagagtgtacagtgcagtatttttttgaattcgctagctaggtcttgaCCGGTTCCTGCGTCAGCTCGAGG	98	ctaccaactggtcggggtttgaaac	atactgcactgtacactctgac	gtcagagtgtacagtgcagtat	702	723	22	I7	ttttttgaattcgctagctaggtcttga	CCGGTTCCTGCGTCAGCTCGAGG	1	SMN2
2514	ctaccaactggtcggggtttgaaactgtcagagtgtacagtgcagtattttttgaattcgctagctaggtcttgaCCGGTTCCTGCGTCAGCTCGAGG	98	ctaccaactggtcggggtttgaaac	tactgcactgtacactctgaca	tgtcagagtgtacagtgcagta	703	724	22	I7	ttttttgaattcgctagctaggtcttga	CCGGTTCCTGCGTCAGCTCGAGG	1	SMN2
2515	ctaccaactggtcggggtttgaaacatgtcagagtgtacagtgcagtttttttgaattcgctagctaggtcttgaCCGGTTCCTGCGTCAGCTCGAGG	98	ctaccaactggtcggggtttgaaac	actgcactgtacactctgacat	atgtcagagtgtacagtgcagt	704	725	22	I7	ttttttgaattcgctagctaggtcttga	CCGGTTCCTGCGTCAGCTCGAGG	1	SMN2
2516	ctaccaactggtcggggtttgaaactatgtcagagtgtacagtgcagttttttgaattcgctagctaggtcttgaCCGGTTCCTGCGTCAGCTCGAGG	98	ctaccaactggtcggggtttgaaac	ctgcactgtacactctgacata	tatgtcagagtgtacagtgcag	705	726	22	I7	ttttttgaattcgctagctaggtcttga	CCGGTTCCTGCGTCAGCTCGAGG	1	SMN2
2517	ctaccaactggtcggggtttgaaacatatgtcagagtgtacagtgcattttttgaattcgctagctaggtcttgaCCGGTTCCTGCGTCAGCTCGAGG	98	ctaccaactggtcggggtttgaaac	tgcactgtacactctgacatat	atatgtcagagtgtacagtgca	706	727	22	I7	ttttttgaattcgctagctaggtcttga	CCGGTTCCTGCGTCAGCTCGAGG	1	SMN2
2518	ctaccaactggtcggggtttgaaaccatatgtcagagtgtacagtgcttttttgaattcgctagctaggtcttgaCCGGTTCCTGCGTCAGCTCGAGG	98	ctaccaactggtcggggtttgaaac	gcactgtacactctgacatatg	catatgtcagagtgtacagtgc	707	728	22	I7	ttttttgaattcgctagctaggtcttga	CCGGTTCCTGCGTCAGCTCGAGG	1	SMN2
2519	ctaccaactggtcggggtttgaaactcatatgtcagagtgtacagtgttttttgaattcgctagctaggtcttgaCCGGTTCCTGCGTCAGCTCGAGG	98	ctaccaactggtcggggtttgaaac	cactgtacactctgacatatga	tcatatgtcagagtgtacagtg	708	729	22	I7	ttttttgaattcgctagctaggtcttga	CCGGTTCCTGCGTCAGCTCGAGG	1	SMN2
2520	ctaccaactggtcggggtttgaaacttcatatgtcagagtgtacagtttttttgaattcgctagctaggtcttgaCCGGTTCCTGCGTCAGCTCGAGG	98	ctaccaactggtcggggtttgaaac	actgtacactctgacatatgaa	ttcatatgtcagagtgtacagt	709	730	22	I7	ttttttgaattcgctagctaggtcttga	CCGGTTCCTGCGTCAGCTCGAGG	1	SMN2
2521	ctaccaactggtcggggtttgaaaccttcatatgtcagagtgtacagttttttgaattcgctagctaggtcttgaCCGGTTCCTGCGTCAGCTCGAGG	98	ctaccaactggtcggggtttgaaac	ctgtacactctgacatatgaag	cttcatatgtcagagtgtacag	710	731	22	I7	ttttttgaattcgctagctaggtcttga	CCGGTTCCTGCGTCAGCTCGAGG	1	SMN2
2522	ctaccaactggtcggggtttgaaacacttcatatgtcagagtgtacattttttgaattcgctagctaggtcttgaCCGGTTCCTGCGTCAGCTCGAGG	98	ctaccaactggtcggggtttgaaac	tgtacactctgacatatgaagt	acttcatatgtcagagtgtaca	711	732	22	I7	ttttttgaattcgctagctaggtcttga	CCGGTTCCTGCGTCAGCTCGAGG	1	SMN2
2523	ctaccaactggtcggggtttgaaaccacttcatatgtcagagtgtacttttttgaattcgctagctaggtcttgaCCGGTTCCTGCGTCAGCTCGAGG	98	ctaccaactggtcggggtttgaaac	gtacactctgacatatgaagtg	cacttcatatgtcagagtgtac	712	733	22	I7	ttttttgaattcgctagctaggtcttga	CCGGTTCCTGCGTCAGCTCGAGG	1	SMN2
2524	ctaccaactggtcggggtttgaaacgcacttcatatgtcagagtgtattttttgaattcgctagctaggtcttgaCCGGTTCCTGCGTCAGCTCGAGG	98	ctaccaactggtcggggtttgaaac	tacactctgacatatgaagtgc	gcacttcatatgtcagagtgta	713	734	22	I7	ttttttgaattcgctagctaggtcttga	CCGGTTCCTGCGTCAGCTCGAGG	1	SMN2
2525	ctaccaactggtcggggtttgaaacagcacttcatatgtcagagtgtttttttgaattcgctagctaggtcttgaCCGGTTCCTGCGTCAGCTCGAGG	98	ctaccaactggtcggggtttgaaac	acactctgacatatgaagtgct	agcacttcatatgtcagagtgt	714	735	22	I7	ttttttgaattcgctagctaggtcttga	CCGGTTCCTGCGTCAGCTCGAGG	1	SMN2
2526	ctaccaactggtcggggtttgaaacgagcacttcatatgtcagagtgttttttgaattcgctagctaggtcttgaCCGGTTCCTGCGTCAGCTCGAGG	98	ctaccaactggtcggggtttgaaac	cactctgacatatgaagtgctc	gagcacttcatatgtcagagtg	715	736	22	I7	ttttttgaattcgctagctaggtcttga	CCGGTTCCTGCGTCAGCTCGAGG	1	SMN2
2527	ctaccaactggtcggggtttgaaacagagcacttcatatgtcagagtttttttgaattcgctagctaggtcttgaCCGGTTCCTGCGTCAGCTCGAGG	98	ctaccaactggtcggggtttgaaac	actctgacatatgaagtgctct	agagcacttcatatgtcagagt	716	737	22	I7	ttttttgaattcgctagctaggtcttga	CCGGTTCCTGCGTCAGCTCGAGG	1	SMN2
2528	ctaccaactggtcggggtttgaaactagagcacttcatatgtcagagttttttgaattcgctagctaggtcttgaCCGGTTCCTGCGTCAGCTCGAGG	98	ctaccaactggtcggggtttgaaac	ctctgacatatgaagtgctcta	tagagcacttcatatgtcagag	717	738	22	I7	ttttttgaattcgctagctaggtcttga	CCGGTTCCTGCGTCAGCTCGAGG	1	SMN2
2529	ctaccaactggtcggggtttgaaacctagagcacttcatatgtcagattttttgaattcgctagctaggtcttgaCCGGTTCCTGCGTCAGCTCGAGG	98	ctaccaactggtcggggtttgaaac	tctgacatatgaagtgctctag	ctagagcacttcatatgtcaga	718	739	22	I7	ttttttgaattcgctagctaggtcttga	CCGGTTCCTGCGTCAGCTCGAGG	1	SMN2
2530	ctaccaactggtcggggtttgaaacactagagcacttcatatgtcagttttttgaattcgctagctaggtcttgaCCGGTTCCTGCGTCAGCTCGAGG	98	ctaccaactggtcggggtttgaaac	ctgacatatgaagtgctctagt	actagagcacttcatatgtcag	719	740	22	I7	ttttttgaattcgctagctaggtcttga	CCGGTTCCTGCGTCAGCTCGAGG	1	SMN2
2531	ctaccaactggtcggggtttgaaacgactagagcacttcatatgtcattttttgaattcgctagctaggtcttgaCCGGTTCCTGCGTCAGCTCGAGG	98	ctaccaactggtcggggtttgaaac	tgacatatgaagtgctctagtc	gactagagcacttcatatgtca	720	741	22	I7	ttttttgaattcgctagctaggtcttga	CCGGTTCCTGCGTCAGCTCGAGG	1	SMN2
[truncated: 406 more rows]
