# Supplementary material for: CRISPR-dCas13d-based deep screening of proximal and distal splicing-regulatory elements
Source: Nat Commun. 2024 May 7;15:3839. doi: 10.1038/s41467-024-47140-8 (PMC11076525; doi:10.1038/s41467-024-47140-8)
Supplement: Supplementary file 4 — Supplementary Data 1-4 [file 41467_2024_47140_MOESM4_ESM.zip › Dataset S3.xlsx]

## Sheet: Dataset S3
Supplementary Data 3: Summary of cell sorting numbers in all experiments described in the study.
Construct	Sample	Unsorted	Top 5%	Bottom 5%
Dual-IN	Mini-gRNA Library Rep1	500000	31171	36897
Dual-IN	Mini-gRNA Library Rep2	500000	89558	76698
Dual-IN	Dual-IN SMN2 gRNA Library Rep1	2000000	548701	560948
Dual-IN	Dual-IN SMN2 gRNA Library Rep2	2000000	281473	400189
Dual-EX	Dual-EX SMN2 gRNA Library Rep1	2000000	766287	500658
Dual-EX	Dual-EX SMN2 gRNA Library Rep2	2000000	544432	551660
