# Supplementary material for: CRISPR-dCas13d-based deep screening of proximal and distal splicing-regulatory elements
Source: Nat Commun. 2024 May 7;15:3839. doi: 10.1038/s41467-024-47140-8 (PMC11076525; doi:10.1038/s41467-024-47140-8)
Supplement: Supplementary file 4 — Supplementary Data 1-4 [file 41467_2024_47140_MOESM4_ESM.zip › Dataset S4.xlsx]

## Sheet: Dataset S4
Supplementary Data 4: Summary of screen results of the SMN2 library. P-values were calculated from the Z-score based on normal distribution (two-sided), followed by the calculation of false discovery rate (FDR) using the Benjamini–Hochberg procedure.
								combined						Dual-IN-rep1														Dual-IN-rep2														Dual-EX-rep1
														read counts & RPM						BFP+ Top vs unsorted				BFP+ Bot vs unsorted				read counts & RPM						BFP+ Top vs unsorted				BFP+ Bot vs unsorted				read counts & RPM						BFP+ Top vs unsorted
OligoID	Reverse Complement [Oligo sequence]	Target Sequence	Minigene	start pos	end pos	length	Region	Z -score	p-value	N combined	Filter	rank	FDR	Unsorted counts	Top BFP pos counts	BOT BFP pos counts	Unsorted RPM	Top BFP pos RPM	BOT BFP pos RPM	max count	max RPM	Z-score	filter	max count	max RPM	Z-score	filter	Unsorted counts	Top BFP pos counts	BOT BFP pos counts	Unsorted RPM	Top BFP pos RPM	BOT BFP pos RPM	max count	max RPM	Z-score	filter	max count	max RPM	Z-score	filter	Unsorted counts	Top BFP pos counts	BOT BFP pos counts	Unsorted RPM	Top BFP pos RPM	BOT BFP pos RPM	max count	max RPM
1027	ACCGTCATGGTCTTTGTAGTCGGGA	TCCCGACTACAAAGACCATGACGGT	SMN2	27	51	25	E6	15.3372	0	8	1	1	0	13514	51548	9377	1749.07	3761.35	829.923	51548	3761.35	8.03634	1	13514	1749.07	-3.31648	1	18476	30363	5725	1722.02	2704.16	652.891	30363	2704.16	2.24841	1	18476	1722.02	-2.08172	1	16005	12450	34887	1785.73	1126.79	3277.13	16005	1785.73
1340	aaggaatgCtgagcaccttccttct	agaaggaaggtgctcaGcattcctt	SMN2	340	364	25	E7	-41.3822	0	8	1	2	0	28062	16250	296229	3631.96	1185.73	26218.1	28062	3631.96	-9.99793	1	296229	26218.1	45.387	1	40484	15883	168349	3773.24	1414.55	19198.9	40484	3773.24	-5.1862	1	168349	19198.9	14.5051	1	31622	62755	21667	3528.18	5679.66	2035.3	62755	5679.66
1384	gtaagattcactttcataatgctgg	ccagcattatgaaagtgaatcttac	SMN2	384	408	25	I7	9.7436	0	8	1	3	0	8367	34624	6273	1082.91	2526.44	555.2	34624	2526.44	7.26542	1	8367	1082.91	-2.19268	1	10372	25574	8560	966.704	2277.64	976.2	25574	2277.64	3.69903	1	10372	976.2	0.582116	1	9509	9739	20237	1060.95	881.431	1900.98	9739	1060.95
1341	taaggaatgCtgagcaccttccttc	gaaggaaggtgctcaGcattcctta	SMN2	341	365	25	E7	-28.0894	1.3192e-173	8	1	4	5.82098e-171	18930	7264	149385	2450.04	530.038	13221.5	18930	2450.04	-10.9855	1	149385	13221.5	26.985	1	24926	11026	79097	2323.18	981.986	9020.39	24926	2323.18	-3.58162	1	79097	9020.39	8.50449	1	17703	31536	13068	1975.18	2854.17	1227.55	31536	2854.17
1707	cttcatatgtcagagtgtacagtgc	gcactgtacactctgacatatgaag	SMN2	707	731	25	I7	-24.3003	1.94498e-130	8	1	5	6.86579e-128	7497	1584	80642	970.309	115.581	7137.32	7497	970.309	-9.79995	1	80642	7137.32	24.2425	1	10832	4984	81889	1009.58	443.88	9338.79	10832	1009.58	-2.23562	1	81889	9338.79	14.4676	1	7146	12295	7511	797.304	1112.76	705.551	12295	1112.76
2516	tatgtcagagtgtacagtgcag	ctgcactgtacactctgacata	SMN2	705	726	22	I7	-21.8367	1.04001e-105	8	1	6	3.05935e-103	11123	3665	83863	1439.61	267.427	7422.4	11123	1439.61	-9.25743	1	83863	7422.4	19.7698	1	10050	6899	71815	936.692	614.431	8189.93	10050	936.692	-1.13069	1	71815	8189.93	13.1758	1	10984	18080	9520	1225.52	1636.34	894.267	18080	1636.34
1708	acttcatatgtcagagtgtacagtg	cactgtacactctgacatatgaagt	SMN2	708	732	25	I7	-21.3914	1.60652e-101	8	1	7	4.05072e-99	8294	3881	67582	1073.46	283.188	5981.43	8294	1073.46	-6.37762	1	67582	5981.43	18.7319	1	6598	2044	39086	614.955	182.041	4457.45	6598	614.955	-2.53927	1	39086	4457.45	8.91207	1	11296	19289	6849	1260.33	1745.76	643.365	19289	1745.76
1339	aggaatgCtgagcaccttccttctt	aagaaggaaggtgctcaGcattcct	SMN2	339	363	25	E7	-21.2638	2.45473e-100	8	1	8	5.41575e-98	5565	2129	54099	720.257	155.348	4788.1	5565	720.257	-5.97451	1	54099	4788.1	18.7836	1	9063	4177	63060	844.701	372.008	7191.49	9063	844.701	-2.03517	1	63060	7191.49	12.204	1	8175	15589	4356	912.113	1410.89	409.184	15589	1410.89
2155	taaggaatgCtgagcaccttcc	ggaaggtgctcaGcattcctta	SMN2	344	365	22	E7	-21.0348	3.14958e-98	8	1	9	6.17667e-96	9468	3492	73406	1225.41	254.804	6496.89	9468	1225.41	-7.97038	1	73406	6496.89	18.8782	1	9854	4048	44784	918.424	360.519	5107.26	9854	918.424	-2.40997	1	44784	5107.26	8.17178	1	12713	20503	8318	1418.43	1855.63	781.357	20503	1855.63
2526	gagcacttcatatgtcagagtg	cactctgacatatgaagtgctc	SMN2	715	736	22	I7	-20.666	7.00744e-95	8	1	10	1.23681e-92	8495	3849	67699	1099.48	280.853	5991.79	8495	1099.48	-6.59969	1	67699	5991.79	18.4809	1	12400	3376	83721	1155.72	300.67	9547.72	12400	1155.72	-3.88119	1	83721	9547.72	13.7478	1	7443	15787	5806	830.441	1428.81	545.39	15787	1428.81
1337	gaatgCtgagcaccttccttctttt	aaaagaaggaaggtgctcaGcattc	SMN2	337	361	25	E7	-19.5533	3.86867e-85	8	1	11	6.20746e-83	57785	42107	195520	7478.9	3072.46	17304.7	57785	7478.9	-11.7034	1	195520	17304.7	15.3742	1	72566	40617	78137	6763.38	3617.39	8910.91	72566	6763.38	-4.57031	1	78137	8910.91	2.36767	1	65058	85996	60608	7258.75	7783.09	5693.25	85996	7783.09
1345	AatttaaggaatgCtgagcaccttc	gaaggtgctcaGcattccttaaatT	SMN2	345	369	25	E7	-19.2313	2.02307e-82	8	1	12	2.9756e-80	5467	1620	56710	707.573	118.208	5019.19	5467	707.573	-6.91682	1	56710	5019.19	19.9879	1	12013	3011	35510	1119.65	268.162	4049.63	12013	1119.65	-4.06077	1	35510	4049.63	5.61026	1	8011	12835	4720	893.815	1161.64	443.376	12835	1161.64
1709	cacttcatatgtcagagtgtacagt	actgtacactctgacatatgaagtg	SMN2	709	733	25	I7	-18.2453	2.25331e-74	8	1	13	3.0593e-72	6531	2397	51978	845.283	174.904	4600.38	6531	845.283	-6.64255	1	51978	4600.38	16.2545	1	9128	4209	52661	850.759	374.857	6005.57	9128	850.759	-2.04155	1	52661	6005.57	10.1045	1	7550	15144	7182	842.38	1370.61	674.646	15144	1370.61
1703	atatgtcagagtgtacagtgcagta	tactgcactgtacactctgacatat	SMN2	703	727	25	I7	-17.7838	9.4326e-71	8	1	14	1.18918e-68	20414	12356	87753	2642.11	901.59	7766.69	20414	2642.11	-8.2279	1	87753	7766.69	13.2459	1	20110	8465	34889	1874.32	753.901	3978.81	20110	1874.32	-3.38567	1	34889	3978.81	3.60259	1	24854	39464	21827	2773.05	3571.7	2050.33	39464	3571.7
1702	tatgtcagagtgtacagtgcagtat	atactgcactgtacactctgacata	SMN2	702	726	25	I7	-16.4839	4.78583e-61	8	1	15	5.63132e-59	3631	881	17850	469.947	64.2846	1579.84	3631	469.947	-6.32205	1	17850	1579.84	7.01924	1	2376	7	1674	221.451	0.623427	190.906	2376	221.451	-19.8195	1	2376	221.451	0.400282	1	3117	5296	3779	347.774	479.316	354.983	5296	479.316
1710	gcacttcatatgtcagagtgtacag	ctgtacactctgacatatgaagtgc	SMN2	710	734	25	I7	-15.9809	1.73525e-57	8	1	16	1.91419e-55	7873	4716	70177	1018.97	344.116	6211.1	7873	1018.97	-5.15927	1	70177	6211.1	20.1949	1	11520	3579	22601	1073.7	318.749	2577.47	11520	1073.7	-3.36928	1	22601	2577.47	3.371	1	7631	12121	7533	851.417	1097.01	707.617	12121	1097.01
1705	tcatatgtcagagtgtacagtgcag	ctgcactgtacactctgacatatga	SMN2	705	729	25	I7	-15.3782	2.29125e-53	8	1	17	2.37886e-51	8816	5026	58107	1141.02	366.736	5142.83	8816	1141.02	-5.68039	1	58107	5142.83	15.1248	1	8871	3720	21264	826.806	331.307	2424.99	8871	826.806	-2.2347	1	21264	2424.99	3.85858	1	11535	15583	6469	1287	1410.34	607.67	15583	1410.34
2159	AatttaaggaatgCtgagcacc	ggtgctcaGcattccttaaatT	SMN2	348	369	22	E7	-14.1316	2.42738e-45	8	1	18	2.38019e-43	2653	965	26550	343.368	70.4139	2349.84	2653	343.368	-4.26276	1	26550	2349.84	13.5742	1	7348	1299	22633	684.857	115.69	2581.11	7348	684.857	-4.00781	1	22633	2581.11	4.71769	1	4753	7960	2497	530.309	720.422	234.557	7960	720.422
2521	cttcatatgtcagagtgtacag	ctgtacactctgacatatgaag	SMN2	710	731	22	I7	-13.9784	2.11174e-44	8	1	19	1.96169e-42	7401	4895	51768	957.884	357.177	4581.79	7401	957.884	-4.59635	1	51768	4581.79	14.9011	1	9479	5067	30909	883.473	451.272	3524.93	9479	883.473	-1.72144	1	30909	3524.93	5.62458	1	8357	13467	6893	932.419	1218.83	647.498	13467	1218.83
1712	gagcacttcatatgtcagagtgtac	gtacactctgacatatgaagtgctc	SMN2	712	736	25	I7	-13.6868	1.21823e-42	8	1	20	1.07509e-40	2820	1900	25524	364.982	138.639	2259.03	2820	364.982	-2.79593	1	25524	2259.03	12.5364	1	3644	1815	23999	339.632	161.646	2736.9	3644	339.632	-1.14853	1	23999	2736.9	7.52038	1	4332	7898	1571	483.336	714.811	147.573	7898	714.811
1699	gtcagagtgtacagtgcagtatgcc	ggcatactgcactgtacactctgac	SMN2	699	723	25	I7	-13.1248	2.37562e-39	8	1	21	1.99665e-37	9240	6739	38885	1195.9	491.73	3441.57	9240	1195.9	-4.6847	1	38885	3441.57	8.85536	1	20792	7692	56482	1937.88	685.057	6441.33	20792	1937.88	-3.90989	1	56482	6441.33	6.52572	1	11727	19185	11106	1308.42	1736.34	1043.25	19185	1736.34
2154	aaggaatgCtgagcaccttcct	aggaaggtgctcaGcattcctt	SMN2	343	364	22	E7	-12.9555	2.18617e-38	8	1	22	1.7539e-36	2987	1057	24117	386.596	77.127	2134.51	2987	386.596	-4.59999	1	24117	2134.51	11.3678	1	8167	3452	35787	761.19	307.438	4081.22	8167	761.19	-2.12358	1	35787	4081.22	7.209	1	3782	5537	1354	421.971	501.128	127.189	5537	501.128
1711	agcacttcatatgtcagagtgtaca	tgtacactctgacatatgaagtgct	SMN2	711	735	25	I7	-12.5896	2.40934e-36	8	1	23	1.8489e-34	6595	2757	38644	853.566	201.172	3420.24	6595	853.566	-6.14011	1	38644	3420.24	11.4604	1	7368	4207	14176	686.721	374.679	1616.66	7368	686.721	-1.36657	1	14176	1616.66	2.74074	1	7340	9461	5659	818.949	856.27	531.582	9461	856.27
1726	gttaaacttgactagagcacttcat	atgaagtgctctagtcaagtttaac	SMN2	726	750	25	I7	-12.3891	2.99212e-35	8	1	24	2.20045e-33	4428	1305	30571	573.099	95.223	2705.73	4428	573.099	-6.24625	1	30571	2705.73	11.4906	1	6803	2897	39424	634.061	258.01	4496	6803	634.061	-1.91685	1	39424	4496	8.84014	1	3782	5638	2575	421.971	510.269	241.884	5638	510.269
1698	tcagagtgtacagtgcagtatgcct	aggcatactgcactgtacactctga	SMN2	698	722	25	I7	-12.0338	2.36149e-33	8	1	25	1.66721e-31	9402	4700	32880	1216.87	342.949	2910.09	9402	1216.87	-6.47794	1	32880	2910.09	6.89116	1	13436	6857	41011	1252.28	610.691	4676.98	13436	1252.28	-2.19742	1	41011	4676.98	6.11938	1	9791	15830	8452	1092.42	1432.7	793.944	15830	1432.7
1336	aatgCtgagcaccttccttcttttt	aaaaagaaggaaggtgctcaGcatt	SMN2	336	360	25	E7	-11.4127	3.61301e-30	8	1	26	2.45268e-28	20059	17376	65873	2596.16	1267.89	5830.17	20059	2596.16	-5.71366	1	65873	5830.17	8.88404	1	43724	26363	41316	4075.22	2347.91	4711.76	43724	4075.22	-3.13648	1	43724	4711.76	1.27276	1	23389	34439	25413	2609.59	3116.91	2387.19	34439	3116.91
2153	aggaatgCtgagcaccttcctt	aaggaaggtgctcaGcattcct	SMN2	342	363	22	E7	-10.9361	7.74746e-28	8	1	27	5.06454e-26	7991	5525	38942	1034.25	403.147	3446.61	7991	1034.25	-4.58614	1	38942	3446.61	10.0096	1	12749	4719	16497	1188.25	420.279	1881.35	12749	1188.25	-3.04536	1	16497	1881.35	1.89432	1	10024	15142	8629	1118.41	1370.43	810.571	15142	1370.43
2156	ttaaggaatgCtgagcaccttc	gaaggtgctcaGcattccttaa	SMN2	345	366	22	E7	-10.1761	2.53541e-24	8	1	28	1.59821e-22	6358	2788	26171	822.892	203.434	2316.3	6358	822.892	-5.84002	1	26171	2316.3	7.23346	1	3933	2414	22163	366.568	214.993	2527.51	3933	366.568	-0.864344	1	22163	2527.51	6.66605	1	6550	9900	6911	730.806	896.002	649.189	9900	896.002
1704	catatgtcagagtgtacagtgcagt	actgcactgtacactctgacatatg	SMN2	704	728	25	I7	-9.81139	1.00569e-22	8	1	29	6.12084e-21	5423	2955	29119	701.879	215.62	2577.21	5423	701.879	-4.61767	1	29119	2577.21	9.40968	1	6607	3409	3415	615.794	303.609	389.454	6607	615.794	-1.49823	1	6607	615.794	-0.219617	1	7744	9807	7008	864.025	887.585	658.301	9807	887.585
1338	ggaatgCtgagcaccttccttcttt	aaagaaggaaggtgctcaGcattcc	SMN2	338	362	25	E7	-8.96514	3.09895e-19	8	1	30	1.82321e-17	30614	36882	76310	3962.26	2691.2	6753.91	36882	3962.26	-4.08321	1	76310	6753.91	6.60042	1	36238	17517	24370	3377.5	1560.08	2779.21	36238	3377.5	-3.91107	1	36238	3377.5	-0.250023	1	33007	42510	31491	3682.7	3847.38	2958.13	42510	3847.38
2517	atatgtcagagtgtacagtgca	tgcactgtacactctgacatat	SMN2	706	727	22	I7	-8.49124	2.04452e-17	8	1	31	1.16406e-15	7275	9225	32929	941.576	673.128	2914.42	9225	941.576	-1.75732	1	32929	2914.42	8.71819	1	5293	1856	2292	493.325	165.297	261.384	5293	493.325	-2.0373	1	5293	493.325	-0.387726	1	8195	14691	4990	914.344	1329.61	468.739	14691	1329.61
2525	agcacttcatatgtcagagtgt	acactctgacatatgaagtgct	SMN2	714	735	22	I7	-8.38876	4.91276e-17	8	1	32	2.7097e-15	6439	5070	31006	833.376	369.947	2744.23	6439	833.376	-3.61707	1	31006	2744.23	8.91231	1	4494	4422	10985	418.855	393.827	1252.75	4494	418.855	-0.058032	1	10985	1252.75	2.9711	1	7928	9991	8728	884.554	904.238	819.87	9991	904.238
1706	ttcatatgtcagagtgtacagtgca	tgcactgtacactctgacatatgaa	SMN2	706	730	25	I7	-8.15193	3.58174e-16	8	1	33	1.91569e-14	5628	2905	20574	728.411	211.972	1820.93	5628	728.411	-4.89919	1	20574	1820.93	5.82211	1	9659	4694	15748	900.25	418.052	1795.93	9659	900.25	-1.97317	1	15748	1795.93	2.45005	1	7539	8199	4526	841.152	742.053	425.153	8199	841.152
1344	atttaaggaatgCtgagcaccttcc	ggaaggtgctcaGcattccttaaat	SMN2	344	368	25	E7	-8.02404	1.02324e-15	8	1	34	5.31182e-14	10237	10409	37374	1324.94	759.522	3307.83	10409	1324.94	-3.27302	1	37374	3307.83	7.62686	1	8580	6616	17191	799.683	589.227	1960.5	8580	799.683	-0.751169	1	17191	1960.5	3.06545	1	9499	17022	9373	1059.84	1540.58	880.459	17022	1540.58
1716	actagagcacttcatatgtcagagt	actctgacatatgaagtgctctagt	SMN2	716	740	25	I7	-7.60748	2.79492e-14	8	1	35	1.40944e-12	6548	3513	22218	847.483	256.336	1966.43	6548	847.483	-5.13295	1	22218	1966.43	5.59976	1	6308	1806	8794	587.926	160.844	1002.89	6308	587.926	-2.64374	1	8794	1002.89	1.67769	1	8147	12371	7369	908.989	1119.64	692.212	12371	1119.64
2518	catatgtcagagtgtacagtgc	gcactgtacactctgacatatg	SMN2	707	728	22	I7	-7.0628	1.63177e-12	8	1	36	8.00021e-11	4965	1950	12977	642.601	142.287	1148.55	4965	642.601	-5.55025	1	12977	1148.55	3.2852	1	2802	4422	6987	261.155	393.827	796.812	4422	393.827	0.830293	1	6987	796.812	2.5157	1	3562	9687	4435	397.425	876.724	416.605	9687	876.724
1378	ttcactttcataatgctggcagact	agtctgccagcattatgaaagtgaa	SMN2	378	402	25	I7	-7.00643	2.44473e-12	8	1	37	1.1662e-10	6691	7629	17093	865.991	556.671	1512.84	7629	865.991	-2.15956	1	17093	1512.84	3.56618	1	7355	4064	15506	685.509	361.944	1768.34	7355	685.509	-1.4366	1	15506	1768.34	3.06332	1	6779	15798	5775	756.356	1429.8	542.478	15798	1429.8
1713	agagcacttcatatgtcagagtgta	tacactctgacatatgaagtgctct	SMN2	713	737	25	I7	-6.79511	1.0823e-11	8	1	38	5.02702e-10	7029	3258	20626	909.737	237.729	1825.53	7029	909.737	-5.91121	1	20626	1825.53	4.62016	1	4854	2112	5436	452.408	188.097	619.933	4854	452.408	-1.57118	1	5436	619.933	1.09977	1	8112	9836	7957	905.084	890.21	747.446	9836	905.084
1342	ttaaggaatgCtgagcaccttcctt	aaggaaggtgctcaGcattccttaa	SMN2	342	366	25	E7	-6.48274	9.00702e-11	8	1	39	4.07626e-09	2109	1370	13456	272.96	99.9659	1190.94	2109	272.96	-2.49989	1	13456	1190.94	7.42967	1	1160	1671	5546	108.116	148.821	632.477	1671	148.821	0.438219	1	5546	632.477	3.32442	1	2198	2167	1689	245.238	196.125	158.657	2198	245.238
1731	caccagttaaacttgactagagcac	gtgctctagtcaagtttaactggtg	SMN2	731	755	25	I7	-6.39571	1.59801e-10	8	1	40	7.05123e-09	6776	5318	15852	876.992	388.043	1403	6776	876.992	-3.72311	1	15852	1403	3.02862	1	10473	6438	34256	976.117	573.374	3906.63	10473	976.117	-1.44945	1	34256	3906.63	5.9036	1	7793	10384	9304	869.492	939.807	873.977	10384	939.807
2522	acttcatatgtcagagtgtaca	tgtacactctgacatatgaagt	SMN2	711	732	22	I7	-6.37005	1.88969e-10	8	1	41	8.1349e-09	2456	2682	16729	317.871	195.7	1480.62	2682	317.871	-1.42731	1	16729	1480.62	8.58104	1	2680	1361	1611	249.785	121.212	183.722	2680	249.785	-0.950111	1	2680	249.785	0.219322	1	2899	4667	3191	323.451	422.388	299.749	4667	422.388
2204	acaaaagtaagattcactttca	tgaaagtgaatcttacttttgt	SMN2	393	414	22	I7	6.16631	6.99035e-10	8	1	42	2.93761e-08	953	2009	204	123.343	146.592	18.0553	2009	146.592	0.363876	1	953	123.343	-1.97333	1	2188	2650	5	203.929	236.011	0.57021	2650	236.011	0.288595	1	2188	203.929	-14.3107	1	2284	1801	2087	254.834	163	196.044	2284	254.834
2524	gcacttcatatgtcagagtgta	tacactctgacatatgaagtgc	SMN2	713	734	22	I7	-6.10603	1.02138e-09	8	1	43	4.1924e-08	5352	2240	15456	692.689	163.448	1367.95	5352	692.689	-5.52847	1	15456	1367.95	4.00482	1	3863	2055	1821	360.044	183.02	207.671	3863	360.044	-1.08188	1	3863	360.044	-0.147928	1	2734	6109	3279	305.042	552.897	308.015	6109	552.897
1063	GTCATCCTTGTAATCGATGTCATGA	TCATGACATCGATTACAAGGATGAC	SMN2	63	87	25	E6	5.9617	2.49625e-09	8	1	44	1.00134e-07	10085	26551	7986	1305.26	1937.37	706.811	26551	1937.37	3.04629	1	10085	1305.26	-2.2406	1	17189	19935	3964	1602.07	1775.43	452.063	19935	1775.43	0.497421	1	17189	1602.07	-2.74984	1	10791	8667	13392	1203.99	784.409	1257.99	10791	1203.99
1701	atgtcagagtgtacagtgcagtatg	catactgcactgtacactctgacat	SMN2	701	725	25	I7	-5.95658	2.5757e-09	8	1	45	1.01025e-07	4457	3648	13985	576.853	266.187	1237.76	4457	576.853	-2.88628	1	13985	1237.76	4.21382	1	4542	1587	5360	423.329	141.34	611.266	4542	423.329	-1.88829	1	5360	611.266	1.17849	1	4540	7470	4310	506.543	676.074	404.863	7470	676.074
1084	AGTATGATAGCCCTTGTCATCGTCA	TGACGATGACAAGGGCTATCATACT	SMN2	84	108	25	E6	5.75832	8.49539e-09	8	1	46	3.25964e-07	7209	20611	2397	933.034	1503.94	212.15	20611	1503.94	3.2194	1	7209	933.034	-4.79042	1	11658	15974	1506	1086.56	1422.66	171.747	15974	1422.66	1.04217	1	11658	1086.56	-3.53169	1	6970	8451	9266	777.667	764.86	870.408	8451	777.667
2388	tcttccacataaccaaccagtt	aactggttggttatgtggaaga	SMN2	577	598	22	I7	5.7329	9.87306e-09	8	1	47	3.70765e-07	2240	4749	1342	289.915	346.524	118.775	4749	346.524	0.586009	1	2240	289.915	-1.27026	1	4433	2209	17	413.17	196.736	1.93872	4433	413.17	-1.27303	1	4433	413.17	-15.7611	1	2469	2654	3631	275.475	240.201	341.08	2654	275.475
2189	actttcataatgctggcagact	agtctgccagcattatgaaagt	SMN2	378	399	22	I7	5.56709	2.59027e-08	8	1	48	9.52464e-07	5168	17051	3840	668.875	1244.17	339.864	17051	1244.17	3.76727	1	5168	668.875	-1.6201	1	8509	20237	893	793.066	1802.33	101.84	20237	1802.33	3.17066	1	8509	793.066	-3.41161	1	9875	11851	14915	1101.79	1072.58	1401.05	11851	1101.79
1694	agtgtacagtgcagtatgcctaggt	acctaggcatactgcactgtacact	SMN2	694	718	25	I7	-5.52536	3.28814e-08	8	1	49	1.1844e-06	6776	7741	13740	876.992	564.844	1216.08	7741	876.992	-2.16458	1	13740	1216.08	2.20293	1	12496	6054	8444	1164.67	539.175	962.971	12496	1164.67	-2.26229	1	12496	1164.67	0.0954125	1	9384	10172	6417	1047.01	920.62	602.785	10172	1047.01
2511	cagagtgtacagtgcagtatgc	gcatactgcactgtacactctg	SMN2	700	721	22	I7	-5.39454	6.87e-08	8	1	50	2.42511e-06	9914	7478	21049	1283.13	545.653	1862.97	9914	1283.13	-4.69104	1	21049	1862.97	2.84715	1	11718	6009	13953	1092.16	535.167	1591.23	11718	1092.16	-2.0346	1	13953	1591.23	1.5808	1	9071	8564	9922	1012.08	775.087	932.029	9071	1012.08
2149	atgCtgagcaccttccttcttt	aaagaaggaaggtgctcaGcat	SMN2	338	359	22	E7	-5.36513	8.08916e-08	8	1	51	2.79948e-06	18098	20034	44682	2342.36	1461.84	3954.64	20034	2342.36	-3.75308	1	44682	3954.64	5.11464	1	20125	29717	13686	1875.71	2646.62	1560.78	29717	2646.62	1.74255	1	20125	1875.71	-0.0104166	1	24733	29541	20086	2759.55	2673.62	1886.79	29541	2759.55
1335	atgCtgagcaccttccttctttttg	caaaaagaaggaaggtgctcaGcat	SMN2	335	359	25	E7	-5.19716	2.02361e-07	8	1	52	6.86861e-06	17746	21757	33203	2296.8	1587.56	2938.67	21757	2296.8	-2.9847	1	33203	2938.67	2.49979	1	26500	22346	21385	2469.88	1990.16	2438.79	26500	2469.88	-0.968542	1	26500	2469.88	0.512785	1	19226	23291	17679	2145.11	2107.96	1660.69	23291	2145.11
1945	aaattgtcaggaaaagatgctg	cagcatcttttcctgacaattt	SMN2	134	155	22	I6	4.75944	1.94131e-06	8	1	53	6.46491e-05	12147	24260	13902	1572.14	1770.2	1230.41	24260	1770.2	0.896684	1	13902	1572.14	-0.74224	1	17264	77429	7718	1609.06	6895.9	880.177	77429	6895.9	10.6551	1	17264	1609.06	-1.07055	1	13144	14596	13294	1466.52	1321.01	1248.78	14596	1466.52
1346	tAatttaaggaatgCtgagcacctt	aaggtgctcaGcattccttaaatTa	SMN2	346	370	25	E7	-4.71941	2.36528e-06	8	1	54	7.73097e-05	2166	1007	5072	280.337	73.4786	448.904	2166	280.337	-3.28106	1	5072	448.904	1.97856	1	1897	686	3129	176.806	61.0958	356.838	1897	176.806	-1.15844	1	3129	356.838	1.41506	1	2867	3779	2253	319.881	342.019	211.637	3779	342.019
1697	cagagtgtacagtgcagtatgccta	taggcatactgcactgtacactctg	SMN2	697	721	25	I7	-4.71839	2.37715e-06	8	1	55	7.6285e-05	8269	7879	19376	1070.23	574.913	1714.9	8269	1070.23	-3.24301	1	19376	1714.9	3.29322	1	6145	3040	6243	572.734	270.745	711.965	6145	572.734	-1.52511	1	6243	711.965	0.96809	1	7044	7380	7895	785.923	667.929	741.622	7380	785.923
6795	GCAACTTTGTACCCATTAGGCC		NT					4.63903	3.50044e-06	8	1	56	0.000110326	9962	10374	9940	1289.34	756.968	879.752	10374	1289.34	-3.10645	1	9962	1289.34	-1.23825	1	6395	43234	1944	596.034	3850.46	221.698	43234	3850.46	10.4422	1	6395	596.034	-1.02395	1	7812	8976	8805	871.612	812.375	827.103	8976	871.612
1700	tgtcagagtgtacagtgcagtatgc	gcatactgcactgtacactctgaca	SMN2	700	724	25	I7	-4.60402	4.14404e-06	8	1	57	0.00012832	15037	15967	37953	1946.18	1165.08	3359.08	15967	1946.18	-3.68943	1	37953	3359.08	4.92691	1	9112	9000	7637	849.268	801.548	870.939	9112	849.268	-0.10063	1	9112	870.939	0.614379	1	13311	14880	14668	1485.15	1346.72	1377.85	14880	1485.15
1381	agattcactttcataatgctggcag	ctgccagcattatgaaagtgaatct	SMN2	381	405	25	I7	4.58544	4.53032e-06	8	1	58	0.000137862	5822	15813	3293	753.52	1153.84	291.451	15813	1153.84	2.52592	1	5822	753.52	-2.59323	1	6279	7636	3972	585.223	680.069	452.975	7636	680.069	0.452536	1	6279	585.223	0.121577	1	7644	10136	15835	852.867	917.361	1487.47	10136	917.361
1041	TGATCTTTATAATCACCGTCATGGT	ACCATGACGGTGATTATAAAGATCA	SMN2	41	65	25	E6	4.58428	4.55545e-06	8	1	59	0.000136277	4546	14729	6451	588.372	1074.74	570.954	14729	1074.74	3.40164	1	6451	588.372	0.497997	1	13396	21551	5821	1248.55	1919.35	663.839	21551	1919.35	1.82408	1	13396	1248.55	-0.939669	1	6364	5487	8774	710.053	496.602	824.191	6364	710.053
1376	cactttcataatgctggcagactta	taagtctgccagcattatgaaagtg	SMN2	376	400	25	I7	-4.57781	4.69861e-06	8	1	60	0.000138217	5639	3484	13740	729.835	254.22	1216.08	5639	729.835	-4.2578	1	13740	1216.08	3.04619	1	5728	3954	10746	533.868	352.147	1225.5	5728	533.868	-0.825841	1	10746	1225.5	2.40742	1	5993	5938	5814	668.66	537.42	546.142	5993	668.66
2512	tcagagtgtacagtgcagtatg	catactgcactgtacactctga	SMN2	701	722	22	I7	-4.56473	5.00133e-06	8	1	61	0.000144711	2941	3917	12541	380.643	285.815	1109.96	3917	380.643	-0.97258	1	12541	1109.96	5.34836	1	3116	1535	5860	290.421	136.709	668.287	3116	290.421	-1.07234	1	5860	668.287	1.92774	1	4144	5252	3810	462.36	475.334	357.895	5252	475.334
2190	cactttcataatgctggcagac	gtctgccagcattatgaaagtg	SMN2	379	400	22	I7	-4.53576	5.73976e-06	8	1	62	0.000163398	2933	2406	8783	379.607	175.561	777.351	2933	379.607	-2.33827	1	8783	777.351	3.29772	1	3045	1853	2538	283.804	165.03	289.439	3045	283.804	-0.764507	1	3045	289.439	0.584203	1	3058	5761	3398	341.192	521.401	319.193	5761	521.401
1352	actccttAatttaaggaatgCtgag	ctcaGcattccttaaatTaaggagt	SMN2	352	376	25	E7I7	-4.50851	6.52835e-06	8	1	63	0.000182897	287	17	2103	37.1453	1.24045	186.129	287	37.1453	-3.72513	1	2103	186.129	3.58113	1	590	181	823	54.9899	16.12	93.8566	590	54.9899	-0.717708	1	823	93.8566	0.901893	1	278	281	272	31.0174	25.432	25.5505	281	31.0174
1728	cagttaaacttgactagagcacttc	gaagtgctctagtcaagtttaactg	SMN2	728	752	25	I7	-4.4876	7.20291e-06	8	1	64	0.000198643	5093	4436	14865	659.168	323.685	1315.65	5093	659.168	-2.8671	1	14865	1315.65	3.98863	1	4357	6525	5695	406.086	581.123	649.47	6525	581.123	0.882876	1	5695	649.47	1.35952	1	5077	7485	5074	566.458	677.432	476.629	7485	677.432
2581	cttgacgaattccagttaaacc	ggtttaactggaattcgtcaag	SMN2	770	791	22	I7	-4.45461	8.4047e-06	8	1	65	0.00022822	6023	11191	15816	779.534	816.583	1399.82	11191	816.583	0.230408	1	15816	1399.82	3.58643	1	9582	6483	30218	893.073	577.382	3446.12	9582	893.073	-1.13979	1	30218	3446.12	5.44805	1	7490	13973	8501	835.685	1264.63	798.547	13973	1264.63
1696	agagtgtacagtgcagtatgcctag	ctaggcatactgcactgtacactct	SMN2	696	720	25	I7	-4.3526	1.34531e-05	8	1	66	0.000359768	17388	18340	28467	2250.46	1338.23	2519.51	18340	2250.46	-4.01217	1	28467	2519.51	1.4271	1	18823	20225	22573	1754.36	1801.26	2574.27	20225	1801.26	0.181095	1	22573	2574.27	1.88121	1	19818	25372	18987	2211.16	2296.3	1783.56	25372	2296.3
1065	TCGTCATCCTTGTAATCGATGTCAT	ATGACATCGATTACAAGGATGACGA	SMN2	65	89	25	E6	4.20099	2.65755e-05	8	1	67	0.000700085	16405	36811	15742	2123.24	2686.02	1393.27	36811	2686.02	2.17246	1	16405	2123.24	-1.98031	1	21412	23359	6538	1995.67	2080.37	745.607	23359	2080.37	0.258779	1	21412	1995.67	-2.32532	1	18278	19057	21554	2039.34	1724.76	2024.69	19057	2039.34
1715	ctagagcacttcatatgtcagagtg	cactctgacatatgaagtgctctag	SMN2	715	739	25	I7	-4.13537	3.54389e-05	8	1	68	0.000919847	6794	3516	11113	879.322	256.555	983.57	6794	879.322	-5.37102	1	11113	983.57	1.11471	1	9428	5316	26861	878.72	473.448	3063.28	9428	878.72	-1.58574	1	26861	3063.28	4.83042	1	6120	6330	5451	682.829	572.898	512.043	6330	682.829
2515	atgtcagagtgtacagtgcagt	actgcactgtacactctgacat	SMN2	704	725	22	I7	-4.09261	4.26538e-05	8	1	69	0.00109107	4750	4762	12208	614.775	347.473	1080.48	4762	614.775	-2.28402	1	12208	1080.48	3.1332	1	3440	1875	2760	320.619	166.989	314.756	3440	320.619	-0.981173	1	3440	320.619	0.534998	1	4854	5470	4577	541.578	495.064	429.943	5470	541.578
1375	actttcataatgctggcagacttac	gtaagtctgccagcattatgaaagt	SMN2	375	399	25	I7	3.98347	6.79161e-05	8	1	70	0.00171246	6356	19878	6905	822.633	1450.45	611.136	19878	1450.45	3.73061	1	6905	822.633	-0.561971	1	14600	25225	4295	1360.77	2246.56	489.811	25225	2246.56	2.25969	1	14600	1360.77	-1.90973	1	7746	9122	9198	864.248	825.589	864.02	9122	864.248
2542	cagttaaacttgactagagcac	gtgctctagtcaagtttaactg	SMN2	731	752	22	I7	-3.98036	6.88118e-05	8	1	71	0.0017106	3863	4608	13288	499.974	336.236	1176.07	4608	499.974	-1.49346	1	13288	1176.07	4.52815	1	4612	2618	8379	429.853	233.162	955.559	4612	429.853	-1.07706	1	8379	955.559	2.13369	1	4640	6722	4841	517.701	608.376	454.742	6722	608.376
1841	ACCGTCATGGTCTTTGTAGTCG	CGACTACAAAGACCATGACGGT	SMN2	30	51	22	E6	3.9655	7.32429e-05	8	1	72	0.00179547	6842	18707	7445	885.534	1365.01	658.929	18707	1365.01	2.78981	1	7445	885.534	-0.599642	1	7342	8712	770	684.298	775.899	87.8124	8712	775.899	0.413375	1	7342	684.298	-3.13077	1	3998	3830	4378	446.071	346.635	411.25	3998	446.071
1729	ccagttaaacttgactagagcactt	aagtgctctagtcaagtttaactgg	SMN2	729	753	25	I7	-3.96346	7.38725e-05	8	1	73	0.0017861	1061	210	1047	137.321	15.3232	92.6661	1061	137.321	-3.82937	1	1061	137.321	-0.0124399	1	4082	2310	4758	380.455	205.731	542.612	4082	380.455	-1.01426	1	4758	542.612	1.12448	1	1097	2666	1091	122.396	241.287	102.484	2666	241.287
1134	aaaaaattgtcaggaaaagatgctg	cagcatcttttcctgacaatttttt	SMN2	134	158	25	I6	-3.94074	8.1231e-05	8	1	74	0.00193747	1030	1396	2557	133.309	101.863	226.311	1396	133.309	-0.549452	1	2557	226.311	1.69459	1	4386	1193	23301	408.789	106.25	2657.29	4386	408.789	-2.28233	1	23301	2657.29	6.60387	1	1199	1427	1256	133.777	129.151	117.983	1427	133.777
1759	attccagttaaaccatgtcctctgt	acagaggacatggtttaactggaat	SMN2	759	783	25	I7	3.92759	8.58007e-05	8	1	75	0.00201918	5009	11362	3371	648.296	829.06	298.355	11362	829.06	1.25454	1	5009	648.296	-1.86966	1	5003	9486	2596	466.296	844.832	296.053	9486	844.832	1.64176	1	5003	466.296	-0.113078	1	4608	3907	5238	514.13	353.604	492.035	4608	514.13
1732	acaccagttaaacttgactagagca	tgctctagtcaagtttaactggtgt	SMN2	732	756	25	I7	-3.828	0.00012919	8	1	76	0.00300026	2859	3876	4368	370.03	282.823	386.595	3876	370.03	-0.904761	1	4368	386.595	0.731572	1	7777	3179	12688	724.841	283.125	1446.97	7777	724.841	-2.14428	1	12688	1446.97	2.25794	1	2579	5681	1742	287.748	514.16	163.636	5681	514.16
1379	attcactttcataatgctggcagac	gtctgccagcattatgaaagtgaat	SMN2	379	403	25	I7	-3.71151	0.000206025	8	1	77	0.00472251	3117	3250	5567	403.422	237.145	492.714	3250	403.422	-1.74049	1	5567	492.714	1.23917	1	5300	2641	16462	493.977	235.21	1877.36	5300	493.977	-1.39834	1	16462	1877.36	4.12772	1	4119	5517	3318	459.571	499.318	311.678	5517	499.318
1078	ATAGCCCTTGTCATCGTCATCCTTG	CAAGGATGACGATGACAAGGGCTAT	SMN2	78	102	25	E6	3.60076	0.000317292	8	1	78	0.00717976	7813	23568	9017	1011.21	1719.71	798.061	23568	1719.71	3.81443	1	9017	1011.21	-0.440725	1	7083	9607	3803	660.158	855.608	433.702	9607	855.608	0.796385	1	7083	660.158	-0.184048	1	8556	5834	8754	954.622	528.008	822.312	8556	954.622
2032	tgttaaaaagcattttgtttca	tgaaacaaaatgctttttaaca	SMN2	221	242	22	I6	-3.5043	0.000457802	8	1	79	0.0102281	1462	1545	2244	189.221	112.735	198.608	1545	189.221	-1.17004	1	2244	198.608	0.705218	1	2184	1864	12581	203.556	166.01	1434.76	2184	203.556	-0.213595	1	12581	1434.76	5.22077	1	2215	4045	2483	247.135	366.094	233.242	4045	366.094
2160	tAatttaaggaatgCtgagcac	gtgctcaGcattccttaaatTa	SMN2	349	370	22	E7	-3.50231	0.000461241	8	1	80	0.0101761	1213	878	5721	156.994	64.0657	506.344	1213	156.994	-1.7194	1	5721	506.344	4.11059	1	3781	3042	6968	352.401	270.923	794.645	3781	352.401	-0.404057	1	6968	794.645	2.01839	1	2351	3038	1505	262.309	274.955	141.373	3038	274.955
2391	gtttcttccacataaccaacca	tggttggttatgtggaagaaac	SMN2	580	601	22	I7	-3.49709	0.000470367	6	1	81	0.0102494	550	95	467	71.1844	6.93194	41.3324	550	71.1844	-2.97017	1	550	71.1844	0.00877371	1	108	0	50	10.0659	0.0890609	5.7021	108	10.0659	-230.385	0	108	10.0659	0.437555	0	492	749	102	54.8941	67.7884	9.58143	749	67.7884
1347	ttAatttaaggaatgCtgagcacct	aggtgctcaGcattccttaaatTaa	SMN2	347	371	25	E7	-3.4888	0.000485197	8	1	82	0.0104436	744	185	2063	96.2931	13.499	182.588	744	96.2931	-2.83071	1	2063	182.588	1.77655	1	502	395	281	46.788	35.1791	32.0458	502	46.788	-0.117673	1	502	46.788	0.380084	1	1279	1151	268	142.702	104.172	25.1747	1279	142.702
1653	aaaaaaaagtctgctggtctgccta	taggcagaccagcagactttttttt	SMN2	653	677	25	I7	3.48871	0.000485358	8	1	83	0.0103212	5401	12885	5714	699.031	940.19	505.725	12885	940.19	1.60368	1	5714	699.031	-0.559486	1	9308	21078	4803	867.535	1877.23	547.744	21078	1877.23	3.05777	1	9308	867.535	-0.36844	1	6245	7197	9630	696.776	651.366	904.6	7197	696.776
2360	gagaattctagtagggatctag	ctagatccctactagaattctc	SMN2	549	570	22	I7	3.4432	0.000574881	6	1	84	0.0120793	489	1261	6	63.2894	92.0124	0.531038	1261	92.0124	0.618776	1	489	63.2894	-7.57788	1	50	14	11	4.66016	1.24685	1.25446	50	4.66016	-0.177461	0	50	4.66016	0.374227	0	355	85	127	39.6086	7.69295	11.9298	355	39.6086
1042	ATGATCTTTATAATCACCGTCATGG	CCATGACGGTGATTATAAAGATCAT	SMN2	42	66	25	E6	3.41588	0.000635751	8	1	85	0.0132012	2950	9097	3620	381.807	663.788	320.393	9097	663.788	2.45871	1	3620	381.807	0.121501	1	7537	9910	1432	702.472	882.594	163.308	9910	882.594	0.723082	1	7537	702.472	-1.97897	1	3573	3186	3081	398.652	288.35	289.416	3573	398.652
1891	TAGCCCTTGTCATCGTCATCCT	AGGATGACGATGACAAGGGCTA	SMN2	80	101	22	E6	3.40124	0.000670813	8	1	86	0.0137673	13414	22987	15938	1736.12	1677.31	1410.61	22987	1736.12	-0.279255	1	15938	1736.12	-0.605681	1	8999	23711	3403	838.736	2111.72	388.085	23711	2111.72	3.81812	1	8999	838.736	-0.921689	1	14883	17510	26617	1660.55	1584.75	2500.28	17510	1660.55
1086	CCAGTATGATAGCCCTTGTCATCGT	ACGATGACAAGGGCTATCATACTGG	SMN2	86	110	25	E6	3.39258	0.000692383	8	1	87	0.0140466	6406	23905	5497	829.105	1744.3	486.519	23905	1744.3	5.31585	1	6406	829.105	-1.39436	1	6162	7547	3733	574.318	672.143	425.719	7547	672.143	0.467716	1	6162	574.318	0.0561085	1	8625	8766	8403	962.321	793.369	789.341	8766	962.321
1072	CTTGTCATCGTCATCCTTGTAATCG	CGATTACAAGGATGACGATGACAAG	SMN2	72	96	25	E6	-3.39035	0.000698037	8	1	88	0.0140004	4142	4022	14740	536.084	293.477	1304.58	4142	536.084	-2.23816	1	14740	1304.58	4.89528	1	6141	5069	966	572.361	451.45	110.165	6141	572.361	-0.477821	1	6141	572.361	-2.05332	1	4570	5103	3953	509.891	461.848	371.328	5103	509.891
1892	ATAGCCCTTGTCATCGTCATCC	GGATGACGATGACAAGGGCTAT	SMN2	81	102	22	E6	3.38971	0.000699677	8	1	89	0.0138756	15142	31014	19840	1959.77	2263.02	1755.96	31014	2263.02	1.22994	1	19840	1959.77	-0.0930795	1	11160	15379	4420	1040.15	1369.67	504.066	15379	1369.67	1.04302	1	11160	1040.15	-0.996552	1	15719	15116	17349	1753.82	1368.08	1629.69	15719	1753.82
2527	agagcacttcatatgtcagagt	actctgacatatgaagtgctct	SMN2	716	737	22	I7	-3.38251	0.000718276	8	1	90	0.0140862	6115	10600	15427	791.442	773.459	1365.39	10600	791.442	-0.134258	1	15427	1365.39	3.35828	1	11771	6236	11909	1097.09	555.384	1358.13	11771	1097.09	-1.95059	1	11909	1358.13	1.11356	1	9226	13547	8973	1029.38	1226.07	842.884	13547	1226.07
7268	tttttgtagttatgtgactttg		AS					-3.31091	0.000929927	8	1	91	0.0180365	1631	3380	2811	211.094	246.631	248.791	3380	246.631	0.428857	1	2811	248.791	0.977547	1	4283	2355	25450	399.189	209.739	2902.37	4283	399.189	-1.08824	1	25450	2902.37	7.31154	1	2675	3450	3371	298.459	312.243	316.657	3450	312.243
1730	accagttaaacttgactagagcact	agtgctctagtcaagtttaactggt	SMN2	730	754	25	I7	-3.16909	0.00152917	8	1	92	0.0293368	4441	3808	7962	574.782	277.861	704.687	4441	574.782	-2.72959	1	7962	704.687	1.3774	1	7406	5373	9647	690.263	478.524	1100.16	7406	690.263	-0.834695	1	9647	1100.16	1.59374	1	4961	6231	6228	553.516	563.938	585.031	6231	563.938
2022	cattttgtttcacaagaatttt	aaaattcttgtgaaacaaaatg	SMN2	211	232	22	I6	-3.14033	0.0016876	8	1	93	0.0320281	1167	1967	1009	151.04	143.528	89.3028	1967	151.04	-0.12963	1	1167	151.04	-0.237421	1	2609	873	2199	243.167	77.7502	250.779	2609	243.167	-1.47073	1	2609	250.779	0.595453	1	2517	10939	2520	280.83	990.037	236.718	10939	990.037
1026	CCGTCATGGTCTTTGTAGTCGGGAG	CTCCCGACTACAAAGACCATGACGG	SMN2	26	50	25	E6	3.13104	0.00174191	8	1	94	0.0327071	5103	11125	6617	660.462	811.767	585.646	11125	811.767	1.04435	1	6617	660.462	0.162599	1	11148	11456	2158	1039.03	1020.28	246.103	11456	1039.03	0.0087579	1	11148	1039.03	-2.48615	1	5953	6283	7115	664.197	568.645	668.352	6283	664.197
1385	agtaagattcactttcataatgctg	cagcattatgaaagtgaatcttact	SMN2	385	409	25	I7	3.10535	0.00190056	8	1	95	0.0353104	5022	13992	2435	649.979	1020.97	215.513	13992	1020.97	2.51177	1	5022	649.979	-2.8007	1	4805	4432	2147	447.841	394.718	244.848	4805	447.841	-0.195137	1	4805	447.841	-0.301163	1	4655	6621	7496	519.374	599.235	704.141	6621	599.235
1350	tccttAatttaaggaatgCtgagca	tgctcaGcattccttaaatTaagga	SMN2	350	374	25	E7	-3.09003	0.00200138	8	1	96	0.0367962	2621	1896	7590	339.226	138.347	671.763	2621	339.226	-2.522	1	7590	671.763	2.99664	1	961	780	1840	89.5683	69.4675	209.837	961	89.5683	-0.162387	1	1840	209.837	1.34124	1	3120	3720	2566	348.109	336.68	241.039	3720	348.109
2513	gtcagagtgtacagtgcagtat	atactgcactgtacactctgac	SMN2	702	723	22	I7	-3.05541	0.00224752	8	1	97	0.0408957	2396	2714	4898	310.105	198.035	433.504	2714	310.105	-1.31533	1	4898	433.504	1.58164	1	2964	1951	784	276.254	173.758	89.409	2964	276.254	-0.642858	1	2964	276.254	-0.666075	1	2825	3932	1645	315.195	355.867	154.524	3932	355.867
1019	GGTCTTTGTAGTCGGGAGGTGGTGG	CCACCACCTCCCGACTACAAAGACC	SMN2	19	43	25	E6	3.02532	0.00248371	8	1	98	0.0447321	8059	17709	6073	1043.05	1292.19	537.499	17709	1292.19	1.37124	1	8059	1043.05	-2.12195	1	9850	11920	4230	918.051	1061.61	482.398	11920	1061.61	0.533183	1	9850	918.051	-0.748502	1	9484	13098	14330	1058.16	1185.44	1346.1	13098	1185.44
2252	ctttttaaatgttcaaaaacat	atgtttttgaacatttaaaaag	SMN2	441	462	22	I7	3.02303	0.00250254	8	1	99	0.044616	933	3105	769	120.755	226.565	68.0613	3105	226.565	1.62075	1	933	120.755	-0.209632	1	1599	1485	13	149.032	132.255	1.48255	1599	149.032	-0.0757513	1	1599	149.032	-6.15122	1	1315	1689	1982	146.719	152.863	186.18	1689	152.863
6839	GTACACCTAAGGTAGCGGTCGA		NT					-3.00188	0.00268321	8	1	100	0.0473586	2882	4370	2804	373.006	318.869	248.172	4370	373.006	-0.552524	1	2882	373.006	-0.446093	1	3752	1083	14471	349.698	96.453	1650.3	3752	349.698	-2.01033	1	14471	1650.3	4.45097	1	2542	1698	1712	283.62	153.678	160.818	2542	283.62
1085	CAGTATGATAGCCCTTGTCATCGTC	GACGATGACAAGGGCTATCATACTG	SMN2	85	109	25	E6	2.99295	0.00276294	8	1	101	0.048283	4867	15486	3980	629.918	1129.98	352.255	15486	1129.98	3.38731	1	4867	629.918	-1.27862	1	7493	8438	2628	698.372	751.496	299.703	8438	751.496	0.268735	1	7493	698.372	-0.916671	1	6250	6140	8031	697.334	555.702	754.397	6250	697.334
2506	tgtacagtgcagtatgcctagg	cctaggcatactgcactgtaca	SMN2	695	716	22	I7	-2.97632	0.00291733	8	1	102	0.0504813	11725	14967	17445	1517.52	1092.11	1543.99	14967	1517.52	-2.18679	1	17445	1543.99	0.705408	1	10711	11436	12437	998.299	1018.5	1418.34	11436	1018.5	0.132728	1	12437	1418.34	1.46378	1	12735	16970	9460	1420.89	1535.87	888.631	16970	1535.87
1570	ccacataaccaaccagttaagtatg	catacttaactggttggttatgtgg	SMN2	570	594	25	I7	-2.94701	0.00320868	6	1	103	0.0549837	157	14	6	20.3199	1.02155	0.531038	157	20.3199	-2.24316	1	157	20.3199	-2.00803	1	371	399	524	34.5784	35.5353	59.7581	399	35.5353	0.0845193	1	524	59.7581	0.838497	1	40	53	0	4.46294	4.79678	0.0939356	53	4.79678
1680	tatgcctaggttatcccatatcaca	tgtgatatgggataacctaggcata	SMN2	680	704	25	I7	-2.9463	0.00321599	8	1	104	0.0545791	2297	2409	12153	297.292	175.779	1075.62	2409	297.292	-1.48176	1	12153	1075.62	6.22638	1	5917	12639	4045	551.483	1125.64	461.3	12639	1125.64	2.21992	1	5917	551.483	0.258976	1	2278	3283	3285	254.164	297.129	308.579	3283	297.129
7319	tttgtaaaactttatggtttgt		AS					-2.92807	0.00341078	8	1	105	0.0573336	875	1764	2113	113.248	128.715	187.014	1764	128.715	0.250069	1	2113	187.014	1.54643	1	1877	887	14151	174.942	78.9971	1613.81	1877	174.942	-0.862023	1	14151	1613.81	6.33215	1	829	1078	1299	92.4944	97.5647	122.022	1078	97.5647
1884	TGTCATCGTCATCCTTGTAATC	GATTACAAGGATGACGATGACA	SMN2	73	94	22	E6	2.92626	0.0034306	8	1	106	0.0571228	12798	34490	9855	1656.4	2516.66	872.229	34490	2516.66	3.67157	1	12798	1656.4	-2.73103	1	13792	19593	15819	1285.46	1744.97	1804.03	19593	1744.97	1.2833	1	15819	1804.03	1.54615	1	12853	13273	15924	1434.05	1201.28	1495.83	13273	1434.05
2158	atttaaggaatgCtgagcacct	aggtgctcaGcattccttaaat	SMN2	347	368	22	E7	-2.92589	0.00343474	8	1	107	0.0566571	3358	2371	9155	434.613	173.007	810.275	3358	434.613	-2.91994	1	9155	810.275	3.01094	1	3697	2780	3999	344.572	247.589	456.054	3697	344.572	-0.511164	1	3999	456.054	0.97488	1	3664	4488	6016	408.805	406.188	565.117	4488	408.805
1586	tgaaagtatgtttcttccacataac	gttatgtggaagaaacatactttca	SMN2	586	610	25	I7	-2.92274	0.00346961	8	1	108	0.0567024	1976	3205	2584	255.746	233.862	228.7	3205	255.746	-0.273846	1	2584	255.746	0.348493	1	5156	2747	9991	480.556	244.65	1139.39	5156	480.556	-1.25773	1	9991	1139.39	2.40459	1	1723	2800	1128	192.241	253.415	105.959	2800	253.415
1373	tttcataatgctggcagacttactc	gagtaagtctgccagcattatgaaa	SMN2	373	397	25	E7I7	-2.92231	0.0034744	8	1	109	0.0562598	5985	8693	14181	774.616	634.309	1255.11	8693	774.616	-0.990356	1	14181	1255.11	2.95619	1	5386	5736	6056	501.992	510.854	690.639	5736	510.854	0.108101	1	6056	690.639	1.13652	1	4347	5599	4211	485.01	506.739	395.563	5599	506.739
1374	ctttcataatgctggcagacttact	agtaagtctgccagcattatgaaag	SMN2	374	398	25	E7I7	-2.91819	0.00352066	8	1	110	0.0564906	4294	6416	5761	555.756	468.162	509.885	6416	555.756	-0.72971	1	5761	555.756	0.31149	1	8033	5073	9637	748.701	451.806	1099.02	8033	748.701	-1.1987	1	9637	1099.02	1.42388	1	4058	10466	7200	452.765	947.228	676.337	10466	947.228
1102	acttacCATATAATAGCCAGTATGA	TCATACTGGCTATTATATGgtaagt	SMN2	102	126	25	E6I6	-2.89954	0.00373713	8	1	111	0.0594238	2039	3413	3000	263.9	249.039	265.519	3413	263.9	-0.186912	1	3000	265.519	0.619815	1	2375	1554	9940	221.358	138.401	1133.58	2375	221.358	-0.575888	1	9940	1133.58	3.96226	1	2958	4794	2123	330.034	433.882	199.425	4794	433.882
1562	ccaaccagttaagtatgagaattct	agaattctcatacttaactggttgg	SMN2	562	586	25	I7	2.86634	0.0041525	8	1	112	0.065439	3181	8013	2789	411.705	584.691	246.844	8013	584.691	1.48609	1	3181	411.705	-0.75251	1	1679	2340	297	156.488	208.403	33.8705	2340	208.403	0.463151	1	1679	156.488	-0.701159	1	3000	2468	6049	334.72	223.367	568.217	3000	334.72
1901	GCCAGTATGATAGCCCTTGTCA	TGACAAGGGCTATCATACTGGC	SMN2	90	111	22	E6	2.83031	0.00465023	8	1	113	0.0726341	9814	25802	8991	1270.19	1882.72	795.76	25802	1882.72	2.99273	1	9814	1270.19	-1.59354	1	12225	15547	6495	1139.41	1384.63	740.703	15547	1384.63	0.773368	1	12225	1139.41	-0.440383	1	10337	15383	16675	1153.33	1392.24	1566.38	15383	1392.24
6814	AAAGTTGACACGTACTCTGATT		NT					-2.80384	0.00504978	8	1	114	0.0781829	490	431	754	63.4189	31.4491	66.7337	490	63.4189	-0.888745	1	754	66.7337	0.666127	1	937	74	595	87.3314	6.59051	67.855	937	87.3314	-2.25156	1	937	87.3314	0.392722	1	979	1034	698	109.23	93.5824	65.5671	1034	109.23
2576	cgaattccagttaaaccatgtc	gacatggtttaactggaattcg	SMN2	765	786	22	I7	-2.79796	0.0051426	8	1	115	0.0789278	4901	7451	5646	634.318	543.683	499.706	7451	634.318	-0.704808	1	5646	634.318	-0.22919	1	4450	2840	3806	414.754	252.933	434.044	4450	414.754	-0.856601	1	4450	434.044	0.629024	1	7229	16956	7316	806.564	1534.61	687.233	16956	1534.61
1652	aaaaaaagtctgctggtctgcctac	gtaggcagaccagcagacttttttt	SMN2	652	676	25	I7	2.75648	0.00584276	8	1	116	0.0889006	2847	8404	3810	368.477	613.222	337.209	8404	613.222	2.1825	1	3810	368.477	0.359175	1	7104	10373	2103	662.115	923.829	239.831	10373	923.829	1.02705	1	7104	662.115	-1.15266	1	5454	4890	8647	608.522	442.571	812.261	5454	608.522
1870	TTGTAATCGATGTCATGATCTT	AAGATCATGACATCGATTACAA	SMN2	59	80	22	E6	-2.73032	0.00632732	7	1	117	0.0954505	289	268	707	37.4042	19.5554	62.5739	289	37.4042	-0.641348	1	707	62.5739	1.16291	1	660	5	2	61.5141	0.445305	0.228084	660	61.5141	-6.4544	1	660	61.5141	-6.52891	0	414	505	1262	46.1914	45.7052	118.547	505	46.1914
2616	catttctcctgcaaatgagaaa	tttctcatttgcaggagaaatg	SMN2	805	826	22	I7E8	-2.72137	0.00650113	8	1	118	0.0972415	3167	4496	4649	409.893	328.063	411.466	4496	409.893	-0.800614	1	4649	411.466	0.61657	1	7258	11327	30931	676.469	1008.79	3527.44	11327	1008.79	1.25692	1	30931	3527.44	6.63241	1	3860	4599	3641	430.674	416.234	342.02	4599	430.674
1684	gcagtatgcctaggttatcccatat	atatgggataacctaggcatactgc	SMN2	684	708	25	I7	-2.70799	0.00676923	8	1	119	0.100401	13296	23976	30005	1720.85	1749.48	2655.63	23976	1749.48	0.113434	1	30005	2655.63	3.69655	1	23274	13301	17044	2169.21	1184.6	1943.73	23274	2169.21	-2.47826	1	23274	2169.21	0.188209	1	15474	21799	22059	1726.49	1972.92	2072.13	21799	1972.92
2519	tcatatgtcagagtgtacagtg	cactgtacactctgacatatga	SMN2	708	729	22	I7	-2.70205	0.00689144	8	1	120	0.101362	1409	1162	4803	182.362	84.7886	425.096	1409	182.362	-1.61545	1	4803	425.096	2.9396	1	834	225	1957	77.7315	20.0387	223.18	834	77.7315	-0.963084	1	1957	223.18	1.54179	1	1891	3083	4489	210.985	279.028	421.677	3083	279.028
1695	gagtgtacagtgcagtatgcctagg	cctaggcatactgcactgtacactc	SMN2	695	719	25	I7	-2.67575	0.00745633	8	1	121	0.108764	13934	16514	23563	1803.43	1204.99	2085.47	16514	1803.43	-2.86461	1	23563	2085.47	1.56189	1	17870	20892	7311	1665.54	1860.66	833.762	20892	1860.66	0.541134	1	17870	1665.54	-1.32651	1	16296	18820	13181	1818.2	1703.31	1238.17	18820	1818.2
1692	tgtacagtgcagtatgcctaggtta	taacctaggcatactgcactgtaca	SMN2	692	716	25	I7	-2.67191	0.00754206	8	1	122	0.109113	13217	16472	16417	1710.63	1201.93	1453.01	16472	1710.63	-2.47405	1	16417	1710.63	-0.350642	1	13595	8050	9232	1267.1	716.941	1052.84	13595	1267.1	-1.77275	1	13595	1267.1	0.0875417	1	15260	22705	13221	1702.61	2054.92	1241.92	22705	2054.92
1512	tctaatagttttggcatcaaaattc	gaattttgatgccaaaactattaga	SMN2	512	536	25	I7	2.66935	0.00759982	8	1	123	0.109054	1489	3680	1427	192.716	268.522	126.298	3680	268.522	0.949196	1	1489	192.716	-0.175987	1	2844	9989	1074	265.07	889.63	122.481	9989	889.63	3.2264	1	2844	265.07	-0.274586	1	2204	1173	3347	245.908	106.163	314.403	2204	245.908
1380	gattcactttcataatgctggcaga	tctgccagcattatgaaagtgaatc	SMN2	380	404	25	I7	2.65702	0.00788349	8	1	124	0.112213	7382	16841	9408	955.425	1228.85	832.667	16841	1228.85	1.56538	1	9408	955.425	-0.0008369	1	11405	7033	6127	1062.98	626.366	698.736	11405	1062.98	-1.5069	1	11405	1062.98	-0.38282	1	10861	10833	14116	1211.8	980.444	1326	10861	1211.8
1079	GATAGCCCTTGTCATCGTCATCCTT	AAGGATGACGATGACAAGGGCTATC	SMN2	79	103	25	E6	2.65057	0.0080357	8	1	125	0.113464	11148	24648	17896	1442.84	1798.51	1583.91	24648	1798.51	1.66591	1	17896	1583.91	1.14537	1	15637	24890	11451	1457.42	2216.73	1305.9	24890	2216.73	1.91159	1	15637	1457.42	0.255091	1	14728	15375	18059	1643.25	1391.52	1696.38	15375	1643.25
2514	tgtcagagtgtacagtgcagta	tactgcactgtacactctgaca	SMN2	703	724	22	I7	-2.64528	0.00816229	8	1	126	0.114337	6679	10166	11959	864.438	741.791	1058.45	10166	864.438	-0.814468	1	11959	1058.45	1.54584	1	7819	5583	21144	728.756	497.227	2411.31	7819	728.756	-0.897109	1	21144	2411.31	4.19664	1	6673	9204	7384	744.53	833.01	693.621	9204	833.01
1895	ATGATAGCCCTTGTCATCGTCA	TGACGATGACAAGGGCTATCAT	SMN2	84	105	22	E6	2.62225	0.00873509	8	1	127	0.121397	7914	21446	14405	1024.28	1564.87	1274.93	21446	1564.87	2.92885	1	14405	1274.93	1.71839	1	12806	14905	5774	1193.56	1327.45	658.479	14905	1327.45	0.451941	1	12806	1193.56	-0.825823	1	7705	6841	7265	859.673	619.147	682.442	7705	859.673
2593	tagaaccagaggcttgacgaat	attcgtcaagcctctggttcta	SMN2	782	803	22	I7	2.62191	0.00874378	8	1	128	0.120568	12561	23833	13521	1625.72	1739.04	1196.69	23833	1739.04	0.50256	1	13521	1625.72	-1.08268	1	14969	17832	7078	1395.16	1588.13	807.19	17832	1588.13	0.577067	1	14969	1395.16	-0.825759	1	12926	16422	23166	1442.2	1486.28	2176.11	16422	1486.28
6846	GACTGGTCTGACACAGATCGCT		NT					-2.62002	0.00879234	8	1	129	0.120298	24958	48627	25163	3230.22	3548.21	2227.08	48627	3548.21	1.01037	1	25163	3230.22	-2.23972	1	35394	30133	76467	3298.83	2683.67	8720.46	35394	3298.83	-1.07914	1	76467	8720.46	6.25206	1	24127	30390	27774	2691.93	2750.45	2608.97	30390	2750.45
2194	gattcactttcataatgctggc	gccagcattatgaaagtgaatc	SMN2	383	404	22	I7	2.61826	0.00883803	4	1	130	0.119993	202	814	29	26.1441	59.3958	2.56668	814	59.3958	1.0674	1	202	26.1441	-0.881188	1	54	11	7	5.03297	0.97967	0.798295	54	5.03297	-0.250918	0	54	5.03297	0.281634	0	86	27	40	9.59532	2.44364	3.75743	86	9.59532
1047	ATGTCATGATCTTTATAATCACCGT	ACGGTGATTATAAAGATCATGACAT	SMN2	47	71	25	E6	2.61493	0.00892453	8	1	131	0.120243	7062	16321	5378	914.008	1190.91	475.987	16321	1190.91	1.6181	1	7062	914.008	-1.91143	1	14602	17699	7439	1360.95	1576.29	848.359	17699	1576.29	0.640876	1	14602	1360.95	-0.633062	1	9450	9885	8651	1054.37	894.645	812.637	9885	1054.37
1035	TTATAATCACCGTCATGGTCTTTGT	ACAAAGACCATGACGGTGATTATAA	SMN2	35	59	25	E6	2.60903	0.00907995	8	1	132	0.12141	3858	7595	4248	499.326	554.191	375.975	7595	554.191	0.43435	1	4248	499.326	-0.265779	1	5825	10494	2741	542.909	934.605	312.589	10494	934.605	1.59082	1	5825	542.909	-0.311818	1	4019	2751	4219	448.414	248.98	396.314	4019	448.414
2582	gcttgacgaattccagttaaac	gtttaactggaattcgtcaagc	SMN2	771	792	22	I7	2.6033	0.00923319	8	1	133	0.122531	8371	18498	7052	1083.43	1349.76	624.146	18498	1349.76	1.43773	1	8371	1083.43	-1.75152	1	10605	9062	10544	988.42	807.07	1202.46	10605	988.42	-0.549149	1	10605	1202.46	1.04022	1	9016	10616	18757	1005.95	960.804	1761.95	10616	1005.95
1719	ttgactagagcacttcatatgtcag	ctgacatatgaagtgctctagtcaa	SMN2	719	743	25	I7	-2.60283	0.00924578	8	1	134	0.121782	8734	7368	9659	1130.41	537.627	854.882	8734	1130.41	-3.89667	1	9659	1130.41	-0.686399	1	8412	5134	8351	784.025	457.239	952.366	8412	784.025	-1.3089	1	8412	952.366	0.984172	1	6610	10890	10390	737.5	985.602	975.991	10890	985.602
1804	agcatttctcctgcaaatgagaaat	atttctcatttgcaggagaaatgct	SMN2	804	828	25	I7E8	2.6004	0.00931138	8	1	135	0.121738	1240	2955	358	160.489	215.62	31.6852	2955	215.62	0.757571	1	1240	160.489	-1.84811	1	1015	2829	731	94.6012	251.953	83.3648	2829	251.953	1.43789	1	1015	94.6012	0.470443	1	1696	2607	4266	189.229	235.947	400.729	2607	235.947
1324	cttccttctttttgattttgtctAa	tTagacaaaatcaaaaagaaggaag	SMN2	324	348	25	E7	2.59754	0.00938942	8	1	136	0.121855	1304	2985	1613	168.772	217.809	142.761	2985	217.809	0.659185	1	1613	168.772	0.297572	1	5959	20190	1841	555.398	1798.14	209.951	20190	1798.14	4.42718	1	5959	555.398	-0.944914	1	1658	1573	2297	184.989	142.365	215.77	1658	184.989
6689	CCTGTGCTTCCTTTGATCTGGG		NT					-2.59402	0.00948616	8	1	137	0.122212	5097	6056	8869	659.686	441.893	784.962	6056	659.686	-1.72861	1	8869	784.962	1.30407	1	3317	2789	7391	309.155	248.391	842.885	3317	309.155	-0.303324	1	7391	842.885	2.38124	1	3470	3117	2774	387.16	282.105	260.577	3470	387.16
1372	ttcataatgctggcagacttactcc	ggagtaagtctgccagcattatgaa	SMN2	372	396	25	E7I7	-2.59046	0.00958468	8	1	138	0.122587	10981	13654	16373	1421.23	996.303	1449.11	13654	1421.23	-2.26966	1	16373	1449.11	0.714246	1	15820	10122	12912	1474.47	901.475	1472.51	15820	1474.47	-1.66714	1	15820	1474.47	0.555664	1	12928	14322	11217	1442.42	1296.22	1053.68	14322	1442.42
1693	gtgtacagtgcagtatgcctaggtt	aacctaggcatactgcactgtacac	SMN2	693	717	25	I7	-2.5779	0.00994035	8	1	139	0.126221	8139	11479	12622	1053.4	837.598	1117.13	11479	1053.4	-1.30933	1	12622	1117.13	0.892645	1	15544	8901	3984	1448.75	792.731	454.344	15544	1448.75	-2.00658	1	15544	1448.75	-2.32453	1	10691	14138	13221	1192.83	1279.56	1241.92	14138	1279.56
1834	TGGTCTTTGTAGTCGGGAGGTG	CACCTCCCGACTACAAAGACCA	SMN2	23	44	22	E6	2.56718	0.0102529	8	1	140	0.12926	12125	25874	13007	1569.29	1887.97	1151.2	25874	1887.97	1.43728	1	13007	1569.29	-1.07035	1	21118	33335	9377	1968.27	2968.85	1069.37	33335	2968.85	2.16186	1	21118	1968.27	-1.26236	1	15853	16285	16142	1768.77	1473.88	1516.31	16285	1768.77
2592	agaaccagaggcttgacgaatt	aattcgtcaagcctctggttct	SMN2	781	802	22	I7	2.56305	0.0103756	8	1	141	0.129879	5544	12155	5983	717.539	886.924	529.533	12155	886.924	1.12176	1	5983	717.539	-0.507496	1	11232	8775	3782	1046.86	781.51	431.307	11232	1046.86	-0.831391	1	11232	1046.86	-1.33055	1	7893	8102	13852	880.649	733.274	1301.2	8102	880.649
1876	TCATCCTTGTAATCGATGTCAT	ATGACATCGATTACAAGGATGA	SMN2	65	86	22	E6	2.55729	0.0105492	8	1	142	0.131122	6279	13461	6458	812.667	982.22	571.573	13461	982.22	1.05803	1	6458	812.667	-0.751344	1	17801	31783	6766	1659.11	2830.62	771.609	31783	2830.62	2.67749	1	17801	1659.11	-1.51068	1	12383	11672	12474	1381.61	1056.38	1171.75	12383	1381.61
6763	TGTCTGATGCCGTAACTGTCCG		NT					2.54399	0.0109594	8	1	143	0.135268	16770	34795	24208	2170.48	2538.92	2142.56	34795	2538.92	1.41918	1	24208	2170.48	0.516027	1	14822	22346	6279	1381.46	1990.16	716.07	22346	1990.16	1.60227	1	14822	1381.46	-1.07686	1	14749	13591	20282	1645.6	1230.06	1905.2	14749	1645.6
1861	ATGTCATGATCTTTATAATCAC	GTGATTATAAAGATCATGACAT	SMN2	50	71	22	E6	-2.52911	0.0114353	8	1	144	0.140162	1289	1592	260	166.83	116.165	23.0116	1592	166.83	-0.80064	1	1289	166.83	-2.49873	1	3356	3107	11702	312.79	276.712	1334.52	3356	312.79	-0.145606	1	11702	1334.52	3.82702	1	1430	3796	2198	159.55	343.558	206.471	3796	343.558
7242	CCTCCCGACTACAAAGACCATG		AS					-2.49632	0.0125491	7	1	145	0.152752	3576	4948	7881	462.828	361.045	697.518	4948	462.828	-0.939584	1	7881	697.518	2.10719	1	241	291	0	22.462	25.9167	0.114042	291	25.9167	0.13969	1	241	22.462	-235.751	0	3457	4871	2898	385.709	440.851	272.225	4871	440.851
6732	TCGCAGCTCTTTCGGGTCTAGC		NT					2.46433	0.0137268	8	1	146	0.165944	11235	27440	9389	1454.1	2002.24	830.985	27440	2002.24	2.52697	1	11235	1454.1	-2.16077	1	17559	24147	9336	1636.55	2150.55	1064.7	24147	2150.55	1.28099	1	17559	1636.55	-0.636824	1	13547	16892	16571	1511.49	1528.81	1556.61	16892	1528.81
6784	GTATGCTATTAGCTAACGCAAT		NT					-2.42556	0.0152846	8	1	147	0.18352	2631	3378	2761	340.52	246.485	244.366	3378	340.52	-1.02698	1	2761	340.52	-0.226538	1	5284	4064	10729	492.486	361.944	1223.56	5284	492.486	-0.579927	1	10729	1223.56	2.56615	1	2993	3691	3430	333.939	334.055	322.199	3691	334.055
1960	cacataactacaaaaaaattgt	acaatttttttgtagttatgtg	SMN2	149	170	22	I6	2.4184	0.0155888	8	1	148	0.185907	4688	9456	4143	606.75	689.984	366.681	9456	689.984	0.600803	1	4688	606.75	-1.01994	1	16758	18203	4211	1561.9	1621.18	480.231	18203	1621.18	0.219085	1	16758	1561.9	-2.48578	1	5791	7120	8410	646.122	644.397	789.999	7120	646.122
1031	AATCACCGTCATGGTCTTTGTAGTC	GACTACAAAGACCATGACGGTGATT	SMN2	31	55	25	E6	2.41646	0.0156724	8	1	149	0.18565	13003	25773	14429	1682.93	1880.6	1277.06	25773	1880.6	0.865565	1	14429	1682.93	-0.952849	1	13423	12877	5822	1251.07	1146.84	663.953	13423	1251.07	-0.237798	1	13423	1251.07	-0.94528	1	11510	14184	17448	1284.21	1283.73	1638.99	14184	1284.21
1195	aagaattttacttattttattcaac	gttgaataaaataagtaaaattctt	SMN2	195	219	25	I6	-2.4139	0.015783	8	1	150	0.185713	1226	2290	2380	158.677	167.096	210.645	2290	167.096	0.108649	1	2380	210.645	1.18501	1	4896	2971	9816	456.323	264.6	1119.44	4896	456.323	-0.992734	1	9816	1119.44	2.45434	1	1908	3686	1201	212.882	333.602	112.817	3686	333.602
6818	AAACTGACATGAGCTTCATCAG		NT					-2.40165	0.0163215	8	1	151	0.190778	2789	6020	4448	360.97	439.266	393.676	6020	439.266	0.727767	1	4448	393.676	0.855832	1	1751	885	3257	163.199	78.8189	371.435	1751	163.199	-0.759915	1	3257	371.435	1.56728	1	3112	4511	3272	347.217	408.269	307.357	4511	408.269
2566	ttaaaccatgtcctctgtggac	gtccacagaggacatggtttaa	SMN2	755	776	22	I7	-2.37056	0.0177611	8	1	152	0.206239	353	131	457	45.6875	9.55878	40.4474	353	45.6875	-1.54491	1	457	45.6875	0.487197	1	1596	615	183	148.752	54.7725	20.8697	1596	148.752	-0.993147	1	1596	148.752	-1.07058	1	175	530	260	19.5254	47.9678	24.4233	530	47.9678
6715	GGAGGAACGAGACTTCTCTCAC		NT					2.36119	0.0182164	8	1	153	0.210143	8019	20038	10075	1037.87	1462.13	891.701	20038	1462.13	2.30623	1	10075	1037.87	-0.0893238	1	10853	9547	6899	1011.53	850.265	786.776	10853	1011.53	-0.470295	1	10853	1011.53	-0.0057486	1	9636	12360	17306	1075.12	1118.65	1625.65	12360	1118.65
7325	aatgtttttgaacatttaaaaa		AS					-2.35921	0.0183139	6	1	154	0.209896	752	305	2774	97.3285	22.2552	245.516	752	97.3285	-2.12461	1	2774	245.516	2.53907	1	2128	750	1794	198.336	66.7957	204.592	2128	198.336	-1.26092	1	2128	204.592	0.592211	1	310	331	589	34.5878	29.9572	55.3281	331	34.5878
6836	CCATACGGGCGTCATGCGCACT		NT					-2.34669	0.0189411	8	1	155	0.215684	11586	20103	31409	1499.53	1466.87	2779.89	20103	1499.53	-0.172423	1	31409	2779.89	5.02294	1	7945	8890	6394	740.499	791.752	729.185	8890	791.752	0.256361	1	7945	740.499	0.528421	1	7570	11263	8985	844.611	1019.36	844.012	11263	1019.36
1822	TCGGGAGGTGGTGGGGGAATTA	TAATTCCCCCACCACCTCCCGA	SMN2	11	32	22	E6	2.34574	0.0189893	8	1	156	0.214847	7274	13222	6035	941.447	964.78	534.135	13222	964.78	0.126315	1	7274	941.447	-1.64626	1	9117	10584	8144	849.734	942.621	928.759	10584	942.621	0.383883	1	9117	928.759	0.756254	1	10678	11378	17298	1191.38	1029.77	1624.9	11378	1191.38
2466	aaaaaaagtctgctggtctgcc	ggcagaccagcagacttttttt	SMN2	655	676	22	I7	2.34328	0.0191149	8	1	157	0.214891	7782	17997	6030	1007.2	1313.2	533.693	17997	1313.2	1.70406	1	7782	1007.2	-1.9737	1	10754	11019	6260	1002.31	981.362	713.904	11019	1002.31	0.00054983	1	10754	1002.31	-0.189349	1	7523	6218	9736	839.367	562.762	914.557	7523	839.367
1768	gcttgacgaattccagttaaaccat	atggtttaactggaattcgtcaagc	SMN2	768	792	25	I7	2.33623	0.0194792	8	1	158	0.2176	9778	20390	7133	1265.53	1487.81	631.315	20390	1487.81	1.11729	1	9778	1265.53	-2.52985	1	15636	17826	7313	1457.33	1587.6	833.99	17826	1587.6	0.407715	1	15636	1457.33	-0.882769	1	13775	15165	12788	1536.92	1372.51	1201.25	15165	1536.92
6819	CAGCATATATACGAGTATCCCA		NT					-2.32282	0.0201887	8	1	159	0.224107	2516	5387	4112	325.636	393.078	363.938	5387	393.078	0.659497	1	4112	363.938	0.91281	1	2402	966	17975	223.874	86.0329	2049.91	2402	223.874	-1.18139	1	17975	2049.91	7.03836	1	1546	3544	2520	172.493	320.751	236.718	3544	320.751
1119	aaagatgctgagtgattacttacCA	TGgtaagtaatcactcagcatcttt	SMN2	119	143	25	E6I6	-2.31745	0.0204792	8	1	160	0.225911	6898	11294	20406	892.782	824.099	1806.06	11294	892.782	-0.449224	1	20406	1806.06	4.64283	1	8750	6786	4859	815.528	604.368	554.131	8750	815.528	-0.744567	1	8750	815.528	-0.204334	1	8231	9810	8169	918.361	887.857	767.36	9810	918.361
1077	TAGCCCTTGTCATCGTCATCCTTGT	ACAAGGATGACGATGACAAGGGCTA	SMN2	77	101	25	E6	2.31107	0.0208292	8	1	161	0.228345	12777	26227	15007	1653.68	1913.73	1328.21	26227	1913.73	1.14679	1	15007	1653.68	-0.638608	1	15095	9266	6633	1406.9	825.239	756.441	15095	1406.9	-1.75831	1	15095	1406.9	-1.00549	1	13239	11839	17953	1477.12	1071.49	1686.43	13239	1477.12
2257	ctgaactttttaaatgttcaaa	tttgaacatttaaaaagttcag	SMN2	446	467	22	I7	2.30999	0.0208888	8	1	162	0.227585	739	2351	713	95.646	171.547	63.105	2351	171.547	1.31048	1	739	95.646	0.0627999	1	1475	2232	96	137.475	198.784	10.948	2232	198.784	0.557579	1	1475	137.475	-1.61715	1	733	1355	2635	81.7833	122.635	247.52	1355	122.635
1766	ttgacgaattccagttaaaccatgt	acatggtttaactggaattcgtcaa	SMN2	766	790	25	I7	2.29523	0.0217202	8	1	163	0.235191	6859	17005	6068	887.735	1240.82	537.056	17005	1240.82	2.07617	1	6859	887.735	-1.3568	1	12798	18134	6331	1192.81	1615.03	722	18134	1615.03	1.22784	1	12798	1192.81	-0.622027	1	7402	7051	10616	825.867	638.153	997.221	7402	825.867
1845	AATCACCGTCATGGTCTTTGTA	TACAAAGACCATGACGGTGATT	SMN2	34	55	22	E6	2.28386	0.0223796	8	1	164	0.240853	5560	17751	6301	719.61	1295.25	557.678	17751	1295.25	3.64783	1	6301	719.61	-0.340771	1	3663	4184	1265	341.403	372.631	144.263	4184	372.631	0.236218	1	3663	341.403	-0.490535	1	6875	7695	7517	767.067	696.438	706.114	7695	767.067
1620	ataaaatggcatcatatcctaaagc	gctttaggatatgatgccattttat	SMN2	620	644	25	I7	2.27239	0.0230631	8	1	165	0.246706	8463	13704	9654	1095.33	999.951	854.439	13704	1095.33	-0.560639	1	9654	1095.33	-0.533662	1	10070	10904	3094	938.556	971.12	352.846	10904	971.12	0.17518	1	10070	938.556	-1.40681	1	10002	10093	14663	1115.96	913.47	1377.38	10093	1115.96
7389	cagaggacatggtttaactgga		AS					-2.22432	0.0261272	8	1	166	0.277799	3900	3321	4764	504.762	242.326	421.644	3900	504.762	-2.5801	1	4764	504.762	0.0352906	1	6788	4563	13777	632.663	406.385	1571.16	6788	632.663	-0.962535	1	13777	1571.16	2.83242	1	3301	6167	7882	368.304	558.146	740.401	6167	558.146
7318	ttacttttgtaaaactttatgg		AS					2.22144	0.0263213	4	1	167	0.278186	192	990	372	24.8498	72.2381	32.9243	990	72.2381	1.53236	1	372	32.9243	0.832838	1	23	106	0	2.14367	9.44046	0.114042	106	9.44046	0.467445	0	23	2.14367	-72.4431	0	539	231	1904	60.1381	20.9067	178.853	539	60.1381
2447	gcctactagtgatataaaatgg	ccattttatatcactagtaggc	SMN2	636	657	22	I7	2.21174	0.0269848	8	1	168	0.283501	4638	11163	5341	600.279	814.54	472.712	11163	814.54	1.53492	1	5341	600.279	-0.207709	1	11482	17154	4272	1070.16	1527.75	487.188	17154	1527.75	1.38085	1	11482	1070.16	-1.14686	1	5001	4800	6992	557.979	434.425	656.798	5001	557.979
7258	TACTGGCTATTATATGgtaagt		AS					2.20976	0.0271216	8	1	169	0.283252	6106	11345	6664	790.277	827.82	589.806	11345	827.82	0.231988	1	6664	790.277	-0.522303	1	6918	8414	4677	644.78	749.359	533.375	8414	749.359	0.471924	1	6918	644.78	0.21503	1	8496	11149	15530	947.928	1009.04	1458.82	11149	1009.04
2186	ttcataatgctggcagacttac	gtaagtctgccagcattatgaa	SMN2	375	396	22	I7	-2.20034	0.0277825	8	1	170	0.288448	5351	9613	15315	692.56	701.44	1355.47	9613	701.44	0.0479948	1	15315	1355.47	3.94682	1	5569	3131	1602	519.049	278.85	182.695	5569	519.049	-1.20846	1	5569	519.049	-0.997964	1	5152	8466	8175	574.826	766.218	767.924	8466	766.218
1242	tatatatagatagctttatatggat	atccatataaagctatctatatata	SMN2	242	266	25	I6	2.17789	0.0294142	8	1	171	0.303603	417	941	577	53.9707	68.6627	51.0681	941	68.6627	0.343114	1	577	53.9707	0.545843	1	3540	6807	898	329.939	606.238	102.41	6807	606.238	1.43032	1	3540	329.939	-0.828998	1	1182	989	3860	131.88	89.5097	362.592	1182	131.88
1685	tgcagtatgcctaggttatcccata	tatgggataacctaggcatactgca	SMN2	685	709	25	I7	-2.17631	0.0295324	8	1	172	0.303051	3075	3011	3556	397.986	219.706	314.728	3075	397.986	-1.907	1	3556	397.986	-0.0457737	1	3125	2726	18828	291.26	242.78	2147.18	3125	291.26	-0.234195	1	18828	2147.18	6.41442	1	4210	3281	4261	469.724	296.948	400.26	4210	469.724
1678	tgcctaggttatcccatatcacaat	attgtgatatgggataacctaggca	SMN2	678	702	25	I7	2.17528	0.0296092	8	1	173	0.302082	2781	4756	3176	359.934	347.035	281.096	4756	359.934	-0.142188	1	3176	359.934	-0.0448786	1	2968	6678	1662	276.627	594.749	189.538	6678	594.749	1.73785	1	2968	276.627	0.123704	1	3167	3395	7546	353.353	307.265	708.838	3395	353.353
1714	tagagcacttcatatgtcagagtgt	acactctgacatatgaagtgctcta	SMN2	714	738	25	I7	-2.1479	0.031722	8	1	174	0.321778	5722	7724	13226	740.577	563.603	1170.58	7724	740.577	-1.29264	1	13226	1170.58	2.76497	1	6082	3623	4077	566.862	322.668	464.95	6082	566.862	-1.15122	1	6082	566.862	0.222566	1	5106	8801	10439	569.694	796.537	980.594	8801	796.537
6718	GCCGAGTGAATTGTGTGACCGG		NT					2.14588	0.0318824	8	1	175	0.321557	16379	34974	14884	2119.87	2551.98	1317.33	34974	2551.98	1.67906	1	16379	2119.87	-2.27994	1	17588	21958	10214	1639.26	1955.6	1164.83	21958	1955.6	0.82973	1	17588	1639.26	-0.404471	1	16559	19314	17027	1847.54	1748.02	1599.44	19314	1847.54
1458	tcaactttctaacatctgaactttt	aaaagttcagatgttagaaagttga	SMN2	458	482	25	I7	2.14519	0.0319374	8	1	176	0.320282	11781	28080	14509	1524.77	2048.94	1284.14	28080	2048.94	2.36735	1	14509	1524.77	-0.342275	1	26193	25267	8369	2441.27	2250.3	954.418	26193	2441.27	-0.332554	1	26193	2441.27	-2.4897	1	16003	18881	16391	1785.51	1708.83	1539.7	18881	1785.51
6744	ACTTGCCGCCGTCATGAAGCTA		NT					2.14371	0.0320559	8	1	177	0.319654	9551	17419	8941	1236.15	1271.03	791.335	17419	1271.03	0.169131	1	9551	1236.15	-1.47281	1	11429	20756	4910	1065.22	1848.55	559.947	20756	1848.55	2.23898	1	11429	1065.22	-0.848644	1	11851	11201	13721	1322.26	1013.75	1288.89	11851	1322.26
1386	aagtaagattcactttcataatgct	agcattatgaaagtgaatcttactt	SMN2	386	410	25	I7	2.12693	0.0334255	8	1	178	0.331438	4332	9943	3489	560.675	725.519	308.798	9943	725.519	1.22768	1	4332	560.675	-1.21375	1	4667	6577	4631	434.979	585.754	528.129	6577	585.754	0.754686	1	4667	528.129	0.875013	1	4106	3981	5795	458.121	360.301	544.357	4106	458.121
1722	aacttgactagagcacttcatatgt	acatatgaagtgctctagtcaagtt	SMN2	722	746	25	I7	-2.12374	0.0336923	8	1	179	0.332217	4124	6014	9408	533.754	438.828	832.667	6014	533.754	-0.809247	1	9408	832.667	2.37715	1	5000	5089	5040	466.016	453.231	574.772	5089	466.016	0.00752832	1	5040	574.772	0.914005	1	5103	5497	4509	569.359	497.507	423.556	5497	569.359
1721	acttgactagagcacttcatatgtc	gacatatgaagtgctctagtcaagt	SMN2	721	745	25	I7	-2.12286	0.033766	8	1	180	0.331094	6114	9199	8589	791.312	671.231	760.18	9199	791.312	-0.835002	1	8589	791.312	0.439704	1	11221	4047	8474	1045.83	360.43	966.393	11221	1045.83	-2.92207	1	11221	1045.83	0.372742	1	8971	9336	6398	1000.93	844.957	601	9336	1000.93
2401	gtgaaagtatgtttcttccaca	tgtggaagaaacatactttcac	SMN2	590	611	22	I7	-2.12272	0.0337777	8	1	181	0.329379	1964	1918	5687	254.193	139.952	503.335	1964	254.193	-1.53299	1	5687	503.335	2.67501	1	1476	2095	764	137.568	186.583	87.1282	2095	186.583	0.464401	1	1476	137.568	0.192311	1	1273	1458	1498	142.033	131.957	140.716	1458	142.033
6781	CTACTCGTTGAGTCTCGGAGCA		NT					2.10703	0.035115	8	1	182	0.340538	5298	13597	5488	685.7	992.143	485.722	13597	992.143	2.03997	1	5488	685.7	-0.617618	1	6352	10493	1428	592.027	934.516	162.852	10493	934.516	1.36354	1	6352	592.027	-1.49334	1	4343	4533	5234	484.563	410.26	491.659	4533	484.563
1885	TTGTCATCGTCATCCTTGTAAT	ATTACAAGGATGACGATGACAA	SMN2	74	95	22	E6	2.10413	0.0353667	8	1	183	0.341105	6414	18760	9356	830.14	1368.88	828.065	18760	1368.88	3.21133	1	9356	830.14	0.594387	1	8718	18182	4824	812.545	1619.31	550.139	18182	1619.31	2.56863	1	8718	812.545	-0.20957	1	6709	9930	7631	748.546	898.717	716.823	9930	898.717
1540	tctagtagggatctagattaacctt	aaggttaatctagatccctactaga	SMN2	540	564	25	I7	2.07821	0.0376901	8	1	184	0.361539	6850	15133	7008	886.57	1104.22	620.252	15133	1104.22	1.29748	1	7008	886.57	-0.831328	1	8837	9152	4671	823.637	815.086	532.691	9152	823.637	0.0377564	1	8837	823.637	-0.300128	1	6286	6496	6238	701.351	587.922	585.97	6496	701.351
1837	TCATGGTCTTTGTAGTCGGGAG	CTCCCGACTACAAAGACCATGA	SMN2	26	47	22	E6	2.06286	0.0391258	8	1	185	0.373281	5104	9647	3676	660.592	703.921	325.349	9647	703.921	0.295775	1	5104	660.592	-1.69706	1	5674	8175	2865	528.835	728.073	326.731	8175	728.073	0.887193	1	5674	528.835	-0.197045	1	5582	7587	8639	622.803	686.663	811.51	7587	686.663
7353	tggttggttatgtggaagaaac		AS					2.06067	0.0393349	8	1	186	0.373259	4092	8809	4380	529.612	642.774	387.657	8809	642.774	0.871586	1	4380	529.612	-0.374657	1	8565	11975	2015	798.285	1066.5	229.795	11975	1066.5	0.971186	1	8565	798.285	-1.73937	1	5982	5825	6951	667.432	527.193	652.947	5982	667.432
7341	atgccaaaactattagataaaa		AS					2.05846	0.0395464	8	1	187	0.373259	875	1680	646	113.248	122.586	57.175	1680	122.586	0.146465	1	875	113.248	-0.318276	1	2860	366	38	266.561	32.5963	4.3336	2860	266.561	-3.0222	1	2860	266.561	-6.43406	1	2226	2071	2682	248.362	187.436	251.935	2226	248.362
2379	taaccaaccagttaagtatgag	ctcatacttaactggttggtta	SMN2	568	589	22	I7	-2.05112	0.0402551	8	1	188	0.377927	488	13	1957	63.16	0.948582	173.207	488	63.16	-7.25249	1	1957	173.207	2.37264	1	717	5834	355	66.8267	519.582	40.4849	5834	519.582	4.33109	1	717	66.8267	0.280269	1	957	467	190	106.776	42.266	17.8478	957	106.776
6772	GCTTATGGGCCGTGTTGTCTAC		NT					2.04194	0.0411575	8	1	189	0.384355	8612	18565	9985	1114.62	1354.65	883.735	18565	1354.65	1.28087	1	9985	1114.62	-0.472773	1	9093	6166	2314	847.497	549.15	263.893	9093	847.497	-1.10294	1	9093	847.497	-1.65981	1	10025	13439	20696	1118.52	1216.3	1944.09	13439	1216.3
1126	gtcaggaaaagatgctgagtgatta	taatcactcagcatcttttcctgac	SMN2	126	150	25	I6	-2.0403	0.0413208	8	1	190	0.383849	6884	8022	8707	890.97	585.348	770.624	8022	890.97	-2.09346	1	8707	890.97	-0.0110744	1	10313	5718	8674	961.205	509.25	989.201	10313	961.205	-1.70487	1	10313	989.201	0.626082	1	9636	11711	11261	1075.12	1059.91	1057.81	11711	1075.12
1087	GCCAGTATGATAGCCCTTGTCATCG	CGATGACAAGGGCTATCATACTGGC	SMN2	87	111	25	E6	2.03551	0.0417992	8	1	191	0.386259	20916	50035	22045	2707.08	3650.94	1951.12	50035	3650.94	3.20274	1	22045	2707.08	-1.7113	1	26975	29148	14497	2514.16	2595.95	1653.27	29148	2595.95	0.232512	1	26975	2514.16	-0.888463	1	24606	30689	30106	2745.38	2777.52	2828.03	30689	2777.52
1001	GTGGTGGGGGAATTATgctagccat	atggctagcATAATTCCCCCACCAC	SMN2	1	25	25	E6	2.01438	0.0439692	8	1	192	0.404196	10892	23962	12398	1409.71	1748.45	1097.3	23962	1748.45	1.60591	1	12398	1409.71	-0.697337	1	18155	15903	8711	1692.1	1416.34	993.421	18155	1692.1	-0.644519	1	18155	1692.1	-0.927814	1	14993	13128	17196	1672.82	1188.15	1615.32	14993	1672.82
2010	caagaattttacttattttatt	aataaaataagtaaaattcttg	SMN2	199	220	22	I6	2.00253	0.0452275	6	1	193	0.413609	136	347	173	17.602	25.3198	15.3116	347	25.3198	0.308541	1	173	17.602	0.521745	0	529	1464	156	49.3045	130.385	17.7906	1464	130.385	1.04672	1	529	49.3045	0.0905443	1	885	916	3109	98.7425	82.9028	292.046	916	98.7425
2247	taaatgttcaaaaacatttgtt	aacaaatgtttttgaacattta	SMN2	436	457	22	I7	2.00026	0.0454718	8	1	194	0.4137	970	1289	933	125.543	94.0555	82.5763	1289	125.543	-0.568807	1	970	125.543	-0.0203858	1	1231	2010	1258	114.733	179.012	143.465	2010	179.012	0.621608	1	1258	143.465	0.747593	1	1287	632	5521	143.595	57.1993	518.619	1287	143.595
2268	ctttctaacatctgaacttttt	aaaaagttcagatgttagaaag	SMN2	457	478	22	I7	2.00017	0.0454823	8	1	195	0.411673	2749	6100	2436	355.793	445.104	215.601	6100	445.104	0.834665	1	2749	355.793	-0.633261	1	4085	2780	493	380.735	247.589	56.2228	4085	380.735	-0.71078	1	4085	380.735	-1.96746	1	3837	5090	6968	428.107	460.672	654.543	5090	460.672
6802	ATCCCACTGCTGTAATAACCTT		NT					1.99789	0.0457289	8	1	196	0.411794	6908	18611	9640	894.077	1358	853.2	18611	1358	2.69124	1	9640	894.077	0.40052	1	14482	8595	2973	1349.77	765.479	339.047	14482	1349.77	-1.82477	1	14482	1349.77	-2.76424	1	7365	9706	10900	821.738	878.444	1023.9	9706	878.444
1812	GTGGGGGAATTATgctagccat	atggctagcATAATTCCCCCAC	SMN2	1	22	22	E6	1.9944	0.0461085	8	1	197	0.413104	6205	12570	6007	803.09	917.205	531.657	12570	917.205	0.718278	1	6205	803.09	-0.954563	1	11870	15502	3373	1106.32	1380.62	384.664	15502	1380.62	0.864078	1	11870	1106.32	-1.74026	1	7626	9365	8187	850.859	847.582	769.051	9365	850.859
7310	aaatTaaggagtaagtctgcca		AS					-1.99198	0.0463731	8	1	198	0.413377	3372	5379	4349	436.425	392.494	384.914	5379	436.425	-0.414199	1	4349	436.425	0.229862	1	3603	3785	5152	335.811	337.096	587.545	3785	337.096	0.0752121	1	5152	587.545	1.45235	1	5043	8244	4705	562.665	746.125	441.967	8244	746.125
2497	cagtatgcctaggttatcccat	atgggataacctaggcatactg	SMN2	686	707	22	I7	-1.98951	0.0466448	8	1	199	0.413709	9993	12666	16222	1293.36	924.21	1435.75	12666	1293.36	-2.0595	1	16222	1435.75	1.17988	1	9305	12879	8413	867.256	1147.02	959.436	12879	1147.02	0.973721	1	9305	959.436	0.78596	1	7199	11178	7375	803.217	1011.67	692.775	11178	1011.67
1506	agttttggcatcaaaattctttaat	attaaagaattttgatgccaaaact	SMN2	506	530	25	I7	1.98908	0.0466921	8	1	200	0.412058	3191	5586	1998	412.999	407.598	176.836	5586	412.999	-0.0643231	1	3191	412.999	-1.53368	1	6983	8448	1756	650.838	752.387	200.258	8448	752.387	0.458863	1	6983	650.838	-1.40508	1	4257	4859	5273	474.968	439.765	495.323	4859	474.968
1163	gatcagcaaaacaaagtcacataac	gttatgtgactttgttttgctgatc	SMN2	163	187	25	I6	-1.98794	0.0468184	8	1	201	0.411117	9931	14108	13927	1285.33	1029.43	1232.63	14108	1285.33	-1.40242	1	13927	1285.33	0.385326	1	11137	12586	16993	1038	1120.92	1937.92	12586	1120.92	0.324748	1	16993	1937.92	2.35135	1	10477	14263	12008	1168.96	1290.88	1127.98	14263	1290.88
1664	catatcacaataaaaaaaagtctgc	gcagacttttttttattgtgatatg	SMN2	664	688	25	I7	1.98673	0.0469523	8	1	202	0.410251	1004	3368	794	129.944	245.756	70.274	3368	245.756	1.7093	1	1004	129.944	-0.294512	1	3685	2156	395	343.454	192.015	45.0466	3685	343.454	-0.908862	1	3685	343.454	-2.0208	1	892	823	1045	99.5235	74.4858	98.1627	892	99.5235
1083	GTATGATAGCCCTTGTCATCGTCAT	ATGACGATGACAAGGGCTATCATAC	SMN2	83	107	25	E6	1.98242	0.0474325	8	1	203	0.412406	8799	17210	10095	1138.82	1255.78	893.471	17210	1255.78	0.61985	1	10095	1138.82	-0.530846	1	14795	11508	7695	1378.94	1024.91	877.554	14795	1378.94	-0.978846	1	14795	1378.94	-0.591465	1	11111	13828	15804	1239.69	1251.51	1484.56	13828	1251.51
2418	tcctaaagctctttattgtgaa	ttcacaataaagagctttagga	SMN2	607	628	22	I7	-1.98162	0.0475219	7	1	204	0.411158	249	275	472	32.2271	20.0661	41.775	275	32.2271	-0.455126	1	472	41.775	0.842459	1	198	3	2341	18.4542	0.267183	266.973	198	18.4542	-2.44904	0	2341	266.973	3.56347	1	385	354	297	42.9558	32.0389	27.8989	385	42.9558
1370	cataatgctggcagacttactcctt	aaggagtaagtctgccagcattatg	SMN2	370	394	25	E7I7	-1.97677	0.0480678	8	1	205	0.413852	10519	12203	15355	1361.43	890.426	1359.01	12203	1361.43	-2.60906	1	15355	1361.43	0.59534	1	19084	15989	11891	1778.69	1424	1356.07	19084	1778.69	-0.836667	1	19084	1778.69	-0.246933	1	12849	16917	14574	1433.61	1531.08	1369.02	16917	1531.08
7250	ATGACATCGATTACAAGGATGA		AS					-1.97604	0.0481506	8	1	206	0.412553	1784	3532	1812	230.896	257.722	160.373	3532	257.722	0.307873	1	1812	230.896	-0.141606	1	1463	313	4292	136.356	27.8761	489.469	1463	136.356	-1.53928	1	4292	489.469	2.3054	1	3295	5328	3125	367.635	482.212	293.549	5328	482.212
6830	CTGCTTCTACTACTAACTTGGG		NT					-1.96421	0.0495057	8	1	207	0.422114	2418	5072	2663	312.953	370.093	235.692	5072	370.093	0.569898	1	2663	312.953	-0.083877	1	1947	1950	15964	181.467	173.669	1820.57	1950	181.467	0.0086588	1	15964	1820.57	6.98568	1	2461	2379	3098	274.582	215.312	291.013	2461	274.582
1877	GTCATCCTTGTAATCGATGTCA	TGACATCGATTACAAGGATGAC	SMN2	66	87	22	E6	1.94326	0.0519848	8	1	208	0.441121	6151	19280	8406	796.101	1406.82	743.984	19280	1406.82	3.68779	1	8406	796.101	0.32747	1	2877	2359	2298	268.146	210.095	262.069	2877	268.146	-0.315534	1	2877	268.146	0.531699	1	6746	5958	5420	752.674	539.23	509.131	6746	752.674
6696	TGTCAAACAATCTACACAGTAA		NT					-1.93706	0.0527383	8	1	209	0.445374	2833	4189	6396	366.665	305.662	566.086	4189	366.665	-0.62903	1	6396	566.086	2.03375	1	1065	3075	649	99.2614	273.862	74.0133	3075	273.862	1.54513	1	1065	99.2614	0.354124	1	2657	3794	3152	296.451	343.377	296.085	3794	343.377
2393	atgtttcttccacataaccaac	gttggttatgtggaagaaacat	SMN2	582	603	22	I7	-1.93675	0.0527754	8	1	210	0.443565	3247	2494	8291	420.247	181.982	733.805	3247	420.247	-2.64112	1	8291	733.805	2.66572	1	778	141	2776	72.5121	12.5576	316.581	778	72.5121	-1.23753	1	2776	316.581	2.17648	1	1451	2314	1650	161.893	209.429	154.994	2314	209.429
2467	aaaaaaaagtctgctggtctgc	gcagaccagcagactttttttt	SMN2	656	677	22	I7	1.93654	0.0528019	8	1	211	0.441684	7084	14842	6154	916.856	1082.99	544.668	14842	1082.99	0.978519	1	7084	916.856	-1.45377	1	10069	16296	9660	938.463	1451.34	1101.65	16296	1451.34	1.61489	1	10069	1101.65	0.939036	1	10349	10597	13837	1154.67	959.084	1299.79	10597	1154.67
2510	agagtgtacagtgcagtatgcc	ggcatactgcactgtacactct	SMN2	699	720	22	I7	-1.92005	0.054851	8	1	212	0.45666	13270	18401	17563	1717.49	1342.68	1554.44	18401	1717.49	-1.78188	1	17563	1717.49	0.00973182	1	7011	7405	8275	653.448	659.496	943.698	7405	659.496	0.0920797	1	8275	943.698	1.32893	1	11502	15912	13819	1283.32	1440.12	1298.1	15912	1440.12
2236	aaacatttgttttccacaaacc	ggtttgtggaaaacaaatgttt	SMN2	425	446	22	I7	1.9198	0.0548837	8	1	213	0.454787	4831	12053	4101	625.258	879.481	362.964	12053	879.481	1.77749	1	4831	625.258	-1.16286	1	6966	7565	2572	649.253	673.746	293.316	7565	673.746	0.164865	1	6966	649.253	-0.781809	1	5301	5190	5854	591.451	469.722	549.899	5301	591.451
2554	ctctgtggacaccagttaaact	agtttaactggtgtccacagag	SMN2	743	764	22	I7	-1.9164	0.0553142	8	1	214	0.456213	6117	9068	18828	791.7	661.672	1666.4	9068	791.7	-0.90538	1	18828	1666.4	4.69149	1	5151	4846	5048	480.09	431.589	575.684	5151	480.09	-0.162833	1	5151	575.684	0.868675	1	3836	5276	6283	427.996	477.506	590.198	5276	477.506
1890	AGCCCTTGTCATCGTCATCCTT	AAGGATGACGATGACAAGGGCT	SMN2	79	100	22	E6	1.91074	0.0560376	8	1	215	0.46003	12010	31249	18457	1554.41	2280.17	1633.56	31249	2280.17	3.21112	1	18457	1633.56	0.899634	1	12385	17700	6363	1154.32	1576.38	725.65	17700	1576.38	1.24449	1	12385	1154.32	-0.520391	1	14572	17221	16575	1625.85	1558.59	1556.98	17221	1625.85
1016	CTTTGTAGTCGGGAGGTGGTGGGGG	CCCCCACCACCTCCCGACTACAAAG	SMN2	16	40	25	E6	-1.89604	0.0579554	8	1	216	0.473571	7471	14376	10452	966.944	1048.99	925.067	14376	1048.99	0.469713	1	10452	966.944	0.403673	1	12291	6287	6466	1145.56	559.926	737.396	12291	1145.56	-2.09239	1	12291	1145.56	-0.464648	1	10777	15819	10766	1202.43	1431.7	1011.31	15819	1431.7
2547	gacaccagttaaacttgactag	ctagtcaagtttaactggtgtc	SMN2	736	757	22	I7	-1.89298	0.0583609	8	1	217	0.474686	7649	11354	9674	989.981	828.477	856.21	11354	989.981	-1.00376	1	9674	989.981	-0.044668	1	10975	9904	21750	1022.91	882.06	2480.42	10975	1022.91	-0.396343	1	21750	2480.42	3.34663	1	7847	7965	6873	875.517	720.874	645.62	7965	875.517
6746	CGGCGGCAACCATGTGAACTAG		NT					1.89004	0.0587529	8	1	218	0.475683	10190	17690	13563	1318.85	1290.8	1200.41	17690	1318.85	-0.159141	1	13563	1318.85	0.112155	1	9519	16265	5749	887.201	1448.58	655.628	16265	1448.58	1.79174	1	9519	887.201	-0.0722624	1	9653	10244	12062	1077.02	927.136	1133.05	10244	1077.02
6827	CATAGGAAGGCGAGGCGGTGTT		NT					1.88991	0.05877	8	1	219	0.473649	27988	61423	32957	3622.38	4481.9	2916.9	61423	4481.9	2.55154	1	32957	3622.38	-1.2153	1	28910	32059	14898	2694.5	2855.2	1699	32059	2855.2	0.378206	1	28910	2694.5	-1.08028	1	36915	43365	42434	4118.73	3924.76	3986.06	43365	4118.73
1833	GGTCTTTGTAGTCGGGAGGTGG	CCACCTCCCGACTACAAAGACC	SMN2	22	43	22	E6	1.87811	0.0603657	8	1	220	0.484298	1890	3354	2428	244.616	244.734	214.893	3354	244.734	-0.0132962	1	2428	244.616	0.315642	1	3590	15564	3156	334.599	1386.14	359.917	15564	1386.14	4.70033	1	3590	359.917	0.660362	1	2527	3657	3827	281.946	330.978	359.492	3657	330.978
2342	ctagattaaccttttatctaat	attagataaaaggttaatctag	SMN2	531	552	22	I7	1.8769	0.0605321	8	1	221	0.483435	1732	5059	1601	224.166	369.144	141.699	5059	369.144	1.65623	1	1732	224.166	-0.30254	1	787	3463	563	73.3509	308.418	64.2057	3463	308.418	2.27668	1	787	73.3509	0.477022	1	1556	2647	2591	173.608	239.567	243.387	2647	239.567
1081	ATGATAGCCCTTGTCATCGTCATCC	GGATGACGATGACAAGGGCTATCAT	SMN2	81	105	25	E6	1.87471	0.060832	8	1	222	0.483642	6561	15941	8663	849.166	1163.18	766.73	15941	1163.18	1.89214	1	8663	849.166	0.176788	1	3845	4030	971	358.366	358.916	110.735	4030	358.916	0.0710449	1	3845	358.366	-0.893095	1	7015	8527	10394	782.688	771.738	976.367	8527	782.688
1130	aattgtcaggaaaagatgctgagtg	cactcagcatcttttcctgacaatt	SMN2	130	154	25	I6	-1.87405	0.0609235	8	1	223	0.482197	2898	4935	3380	375.077	360.096	299.151	4935	375.077	-0.159855	1	3380	375.077	-0.00511555	1	2966	2260	7013	276.441	201.278	799.777	2966	276.441	-0.431233	1	7013	799.777	2.43157	1	3957	5176	4095	441.496	468.455	384.666	5176	468.455
7376	cctaggcatactgcactgtaca		AS					-1.87351	0.0609977	8	1	224	0.480629	4277	6809	7059	553.556	496.838	624.766	6809	553.556	-0.472845	1	7059	624.766	1.04309	1	2061	629	1405	192.092	56.0193	160.229	2061	192.092	-1.40667	1	2061	192.092	0.379429	1	3848	5767	5106	429.335	521.944	479.635	5767	521.944
1898	AGTATGATAGCCCTTGTCATCG	CGATGACAAGGGCTATCATACT	SMN2	87	108	22	E6	1.87155	0.0612687	8	1	225	0.480619	5278	14959	5143	683.112	1091.53	455.188	14959	1091.53	2.69228	1	5278	683.112	-0.812578	1	8367	9344	5989	779.831	832.185	682.998	9344	832.185	0.255582	1	8367	779.831	0.291783	1	5815	5620	6667	648.8	508.64	626.269	5815	648.8
2245	aatgttcaaaaacatttgtttt	aaaacaaatgtttttgaacatt	SMN2	434	455	22	I7	-1.86317	0.0624381	6	1	226	0.487625	1847	1869	1521	239.05	136.377	134.618	1869	239.05	-1.40933	1	1847	239.05	-0.542791	1	97	128	0	9.04071	11.3998	0.114042	128	11.3998	0.143657	0	97	9.04071	-149.361	0	1769	2169	1124	197.373	196.306	105.584	2169	197.373
1168	aatatgatcagcaaaacaaagtcac	gtgactttgttttgctgatcatatt	SMN2	168	192	25	I6	1.86249	0.0625345	8	1	227	0.486226	7288	11241	7496	943.258	820.231	663.443	11241	943.258	-0.78069	1	7496	943.258	-0.856149	1	9178	10116	2501	855.419	900.94	285.219	10116	900.94	0.22423	1	9178	855.419	-1.54113	1	12887	12832	13205	1437.85	1161.36	1240.42	12887	1437.85
2373	accagttaagtatgagaattct	agaattctcatacttaactggt	SMN2	562	583	22	I7	1.85383	0.063764	8	1	228	0.493612	1807	2566	702	233.873	187.235	62.1314	2566	233.873	-0.607658	1	1807	233.873	-1.81956	1	3126	6271	633	291.353	558.501	72.1886	6271	558.501	1.45973	1	3126	291.353	-1.00064	1	3212	3456	5493	358.374	312.786	515.988	3456	358.374
6704	CACACTACCAACGACGCACACC		NT					-1.85248	0.0639566	8	1	229	0.49294	15537	29618	23043	2010.9	2161.16	2039.45	29618	2161.16	0.601531	1	23043	2039.45	0.699162	1	12447	15720	25436	1160.1	1400.04	2900.77	15720	1400.04	0.753036	1	25436	2900.77	3.66922	1	16115	17849	17062	1798.01	1615.43	1602.73	17849	1798.01
6777	GGCGACCGAACTAAGGGCAGTG		NT					1.84616	0.0648688	8	1	230	0.497798	26810	43051	27318	3469.92	3141.34	2417.81	43051	3469.92	-1.07303	1	27318	3469.92	-2.26612	1	31114	29348	20434	2899.92	2613.76	2330.34	31114	2899.92	-0.485927	1	31114	2899.92	-0.27817	1	21976	24758	34224	2451.94	2240.73	3214.85	24758	2451.94
2104	aggaaaataaaggaagttaaaa	ttttaacttcctttattttcct	SMN2	293	314	22	I6	1.83848	0.0659913	8	1	231	0.504219	2709	6720	2425	350.616	490.344	214.628	6720	490.344	1.30181	1	2709	350.616	-0.601729	1	3864	6143	945	360.137	547.101	107.77	6143	547.101	0.981459	1	3864	360.137	-0.936319	1	2543	2734	2973	283.731	247.441	279.271	2734	283.731
6699	TGATGCAGGGATGCGTCGGTGA		NT					-1.83722	0.066177	8	1	232	0.503459	21895	39568	39082	2833.79	2887.19	3459	39568	2887.19	0.171513	1	39082	3459	2.28046	1	17749	18545	11825	1654.26	1651.64	1348.55	18545	1654.26	0.0615319	1	17749	1654.26	-0.0332247	1	19350	29950	23871	2158.95	2710.63	2242.34	29950	2710.63
2559	atgtcctctgtggacaccagtt	aactggtgtccacagaggacat	SMN2	748	769	22	I7	1.83494	0.0665141	8	1	233	0.503852	3784	6896	6250	489.749	503.186	553.164	6896	503.186	0.0978359	1	6250	553.164	1.01972	1	3671	10062	1097	342.149	896.131	125.104	10062	896.131	2.60957	1	3671	342.149	-0.660268	1	3602	4332	6057	401.888	392.069	568.968	4332	401.888
1154	aacaaagtcacataactacaaaaaa	ttttttgtagttatgtgactttgtt	SMN2	154	178	25	I6	1.83354	0.0667219	8	1	234	0.503266	1471	2903	1458	190.386	211.826	129.042	2903	211.826	0.269362	1	1471	190.386	-0.114567	1	1297	2171	620	120.885	193.351	70.7061	2171	193.351	0.673187	1	1297	120.885	0.159332	1	1642	1244	2158	183.204	112.589	202.713	1642	183.204
1326	accttccttctttttgattttgtct	agacaaaatcaaaaagaaggaaggt	SMN2	326	350	25	E7	1.83156	0.0670177	8	1	235	0.503346	7388	13272	7539	956.201	968.429	667.249	13272	968.429	0.0587749	1	7539	956.201	-0.896545	1	13981	16790	4576	1303.07	1495.33	521.857	16790	1495.33	0.591825	1	13981	1303.07	-1.61352	1	9735	8052	9205	1086.17	728.748	864.677	9735	1086.17
6750	TGCCTAATCCTCTCATGGAACT		NT					1.8306	0.0671597	8	1	236	0.502275	4803	8080	4628	621.634	589.58	409.607	8080	621.634	-0.256493	1	4803	621.634	-0.781316	1	7830	9560	6423	729.781	851.423	732.492	9560	851.423	0.509225	1	7830	732.492	0.566921	1	3136	2791	6322	349.894	252.6	593.861	3136	349.894
1970	aaaacaaagtcacataactaca	tgtagttatgtgactttgtttt	SMN2	159	180	22	I6	1.8285	0.0674749	8	1	237	0.502503	2930	6292	2885	379.219	459.114	255.341	6292	459.114	0.725069	1	2930	379.219	-0.426338	1	4728	6782	1259	440.665	604.011	143.579	6782	604.011	0.804426	1	4728	440.665	-0.979319	1	2948	2987	5634	328.919	270.339	529.233	2987	328.919
7364	gccattttatatcactagtagg		AS					-1.82816	0.067525	8	1	238	0.500763	5388	6616	17702	697.349	482.755	1566.74	6616	697.349	-1.645	1	17702	1566.74	4.89911	1	6168	7436	2727	574.877	662.257	310.993	7436	662.257	0.426148	1	6168	574.877	-0.431629	1	5440	8190	8305	606.96	741.238	780.135	8190	741.238
1904	ATAGCCAGTATGATAGCCCTTG	CAAGGGCTATCATACTGGCTAT	SMN2	93	114	22	E6	-1.82341	0.0682408	8	1	239	0.503954	6316	10855	8915	817.456	792.066	789.033	10855	817.456	-0.18106	1	8915	817.456	0.456673	1	6163	5863	9935	574.411	522.164	1133.01	6163	574.411	-0.158682	1	9935	1133.01	2.03874	1	8431	11724	8550	940.676	1061.08	803.15	11724	1061.08
2137	ttccttctttttgattttgtct	agacaaaatcaaaaagaaggaa	SMN2	326	347	22	E7	-1.82325	0.0682661	8	1	240	0.50204	6475	10498	10174	838.035	766.016	900.463	10498	838.035	-0.485847	1	10174	900.463	0.920111	1	16529	12964	38392	1540.56	1154.59	4378.3	16529	1540.56	-1.00926	1	38392	4378.3	4.87111	1	9709	10189	10582	1083.27	922.158	994.027	10189	1083.27
1061	CATCCTTGTAATCGATGTCATGATC	GATCATGACATCGATTACAAGGATG	SMN2	61	85	25	E6	1.82062	0.0686651	8	1	241	0.502879	14849	30757	15694	1921.85	2244.27	1389.02	30757	2244.27	1.31916	1	15694	1921.85	-1.33134	1	15443	17773	11762	1439.34	1582.88	1341.36	17773	1582.88	0.443807	1	15443	1439.34	0.36364	1	11052	12260	14762	1233.11	1109.59	1386.68	12260	1233.11
1921	tgattacttacCATATAATAGC	GCTATTATATGgtaagtaatca	SMN2	110	131	22	E6I6	-1.81137	0.0700838	6	1	242	0.511148	201	16	325	26.0147	1.16749	28.7645	201	26.0147	-2.68677	1	325	28.7645	0.683397	1	83	6	2	7.73587	0.534366	0.228084	83	7.73587	-0.656244	0	83	7.73587	-0.317959	0	215	423	366	23.9883	38.2837	34.3804	423	38.2837
2459	gtctgctggtctgcctactagt	actagtaggcagaccagcagac	SMN2	648	669	22	I7	1.80541	0.0710101	8	1	243	0.515773	5751	8516	5354	744.33	621.394	473.863	8516	744.33	-0.883379	1	5751	744.33	-1.02547	1	4070	6355	1239	379.337	565.982	141.298	6355	565.982	0.959638	1	4070	379.337	-0.701968	1	3907	5141	2819	435.917	465.288	264.805	5141	465.288
1060	ATCCTTGTAATCGATGTCATGATCT	AGATCATGACATCGATTACAAGGAT	SMN2	60	84	25	E6	1.79436	0.0727556	8	1	244	0.526286	9672	18520	12276	1251.81	1351.36	1086.5	18520	1351.36	0.50235	1	12276	1251.81	-0.108393	1	12344	18691	3404	1150.5	1664.64	388.199	18691	1664.64	1.48684	1	12344	1150.5	-1.85077	1	10790	13280	14339	1203.88	1201.91	1346.94	13280	1203.88
1764	gacgaattccagttaaaccatgtcc	ggacatggtttaactggaattcgtc	SMN2	764	788	25	I7	1.78618	0.07407	8	1	245	0.533606	11934	18221	7707	1544.57	1329.55	682.118	18221	1544.57	-1.06302	1	11934	1544.57	-3.39575	1	11371	18771	4454	1059.81	1671.76	507.943	18771	1671.76	1.79831	1	11371	1059.81	-1.03376	1	8870	10019	12080	989.656	906.772	1134.74	10019	989.656
6783	CCAATGACTGTCAGTTAGTAGC		NT					-1.78565	0.0741563	6	1	246	0.532057	475	220	279	61.4775	16.0529	24.6932	475	61.4775	-1.54835	1	475	61.4775	-0.275706	1	79	0	0	7.36305	0.0890609	0.114042	79	7.36305	-197.031	0	79	7.36305	-134.737	0	322	721	245	35.9266	65.2543	23.0142	721	65.2543
6751	CTACCGAAGCCTAGGATGCCGG		NT					1.78349	0.0745068	8	1	247	0.532407	9007	19272	10797	1165.74	1406.24	955.602	19272	1406.24	1.2561	1	10797	1165.74	-0.346872	1	9217	10671	3132	859.054	950.369	357.18	10671	950.369	0.377045	1	9217	859.054	-1.13584	1	12459	12395	16552	1390.09	1121.81	1554.82	12459	1390.09
7381	tgacatatgaagtgctctagtc		AS					1.78337	0.074526	8	1	248	0.530397	3515	8529	4205	454.933	622.343	372.169	8529	622.343	1.37445	1	4205	454.933	0.00462333	1	4590	5350	2685	427.803	476.476	306.203	5350	476.476	0.301091	1	4590	427.803	0.0769485	1	4770	5705	8161	532.205	516.333	766.609	5705	532.205
1971	caaaacaaagtcacataactac	gtagttatgtgactttgttttg	SMN2	160	181	22	I6	1.77796	0.0754104	8	1	249	0.534536	7067	12418	6638	914.655	906.114	587.505	12418	914.655	-0.0673946	1	7067	914.655	-1.17001	1	5337	6155	1080	497.425	548.17	123.165	6155	548.17	0.29392	1	5337	497.425	-1.48003	1	7150	7569	7003	797.75	685.034	657.831	7569	797.75
1817	AGGTGGTGGGGGAATTATgcta	tagcATAATTCCCCCACCACCT	SMN2	6	27	22	E6	1.77728	0.075522	8	1	250	0.533185	6361	12098	9253	823.28	882.765	818.948	12098	882.765	0.366697	1	9253	823.28	0.58267	1	11571	12643	2488	1078.45	1126	283.737	12643	1126	0.213629	1	11571	1078.45	-2.30882	1	10478	10442	13827	1169.07	945.056	1298.85	10478	1169.07
6709	ATATTACAATAAACGATGGATC		NT					1.77575	0.0757742	8	1	251	0.532835	2036	3271	2587	263.512	238.678	228.966	3271	263.512	-0.304937	1	2587	263.512	0.280174	1	3449	1612	277	321.458	143.566	31.5897	3449	321.458	-1.20888	1	3449	321.458	-2.39704	1	2968	3279	4085	331.15	296.767	383.727	3279	331.15
2031	gttaaaaagcattttgtttcac	gtgaaacaaaatgctttttaac	SMN2	220	241	22	I6	1.76976	0.0767677	8	1	252	0.537679	6238	13991	6009	807.361	1020.89	531.834	13991	1020.89	1.33116	1	6238	807.361	-0.975892	1	9287	14694	3437	865.578	1308.66	391.963	14694	1308.66	1.4656	1	9287	865.578	-0.984911	1	5353	5836	5435	597.253	528.189	510.54	5836	597.253
7305	agaaggaaggtgctcaGcattc		AS					1.75853	0.0786572	8	1	253	0.548735	5111	10394	5886	661.498	758.427	520.948	10394	758.427	0.670857	1	5886	661.498	-0.247973	1	8385	19105	5714	781.509	1701.51	651.637	19105	1701.51	2.93552	1	8385	781.509	0.195608	1	5643	6608	7077	629.609	598.059	664.782	6608	629.609
2428	tggcatcatatcctaaagctct	agagctttaggatatgatgcca	SMN2	617	638	22	I7	1.75683	0.0789462	8	1	254	0.548583	5179	9409	5274	670.299	686.554	466.782	9409	686.554	0.101734	1	5274	670.299	-0.658775	1	6740	13498	2173	628.19	1202.14	247.813	13498	1202.14	2.10485	1	6740	628.19	-0.973062	1	4985	4553	5361	556.194	412.07	503.589	4985	556.194
1152	caaagtcacataactacaaaaaaat	atttttttgtagttatgtgactttg	SMN2	152	176	25	I6	1.75627	0.079043	7	1	255	0.547102	594	573	86	76.8792	41.8106	7.61154	594	76.8792	-0.86483	1	594	76.8792	-1.93186	1	473	2718	120	44.0851	242.068	13.6851	2718	242.068	2.4149	1	473	44.0851	0.0519808	1	613	916	888	68.3945	82.9028	83.4148	916	82.9028
1955	aactacaaaaaaattgtcagga	tcctgacaatttttttgtagtt	SMN2	144	165	22	I6	1.75368	0.079486	8	1	256	0.548019	2530	8518	1350	327.448	621.54	119.483	8518	621.54	2.74202	1	2530	327.448	-1.62001	1	8401	7878	4215	783	701.622	480.687	8401	783	-0.235562	1	8401	783	-0.372491	1	4652	6021	4761	519.04	544.932	447.228	6021	544.932
1937	aggaaaagatgctgagtgatta	taatcactcagcatcttttcct	SMN2	126	147	22	I6	-1.74761	0.0805315	8	1	257	0.553066	2722	4137	4951	352.298	301.868	438.195	4137	352.298	-0.529976	1	4951	438.195	1.25569	1	6949	3682	7160	647.669	327.922	816.541	6949	647.669	-1.48261	1	7160	816.541	1.02391	1	2436	3209	3174	271.793	290.431	298.152	3209	290.431
1547	tgagaattctagtagggatctagat	atctagatccctactagaattctca	SMN2	547	571	25	I7	-1.74591	0.0808274	8	1	258	0.552947	1486	2223	2974	192.327	162.207	263.218	2223	192.327	-0.432539	1	2974	263.218	1.31996	1	1224	934	2652	114.081	83.1829	302.44	1224	114.081	-0.251298	1	2652	302.44	1.62249	1	2064	4535	3435	230.288	410.441	322.669	4535	410.441
1343	tttaaggaatgCtgagcaccttcct	aggaaggtgctcaGcattccttaaa	SMN2	343	367	25	E7	-1.74358	0.0812331	8	1	259	0.553577	5800	9853	12170	750.672	718.952	1077.12	9853	750.672	-0.232045	1	12170	1077.12	2.25853	1	9260	5214	2469	863.062	464.364	281.57	9260	863.062	-1.57434	1	9260	863.062	-1.59159	1	5132	5011	6289	572.595	453.522	590.761	5132	572.595
2505	gtacagtgcagtatgcctaggt	acctaggcatactgcactgtac	SMN2	694	715	22	I7	-1.7427	0.0813854	8	1	260	0.552482	7749	6040	9022	1002.92	440.726	798.504	7749	1002.92	-4.00967	1	9022	1002.92	-0.4	1	10224	7271	3786	952.909	647.562	431.763	10224	952.909	-1.04641	1	10224	952.909	-1.05981	1	5070	7259	6564	565.677	656.978	616.593	7259	656.978
1888	CCCTTGTCATCGTCATCCTTGT	ACAAGGATGACGATGACAAGGG	SMN2	77	98	22	E6	-1.74104	0.0816762	8	1	261	0.552332	1960	4115	613	253.675	300.263	54.2543	4115	300.263	0.514621	1	1960	253.675	-2.32447	1	3847	2920	9846	358.553	260.058	1122.86	3847	358.553	-0.507076	1	9846	1122.86	2.93285	1	1557	2272	1050	173.72	205.628	98.6324	2272	205.628
1931	agatgctgagtgattacttacC	Ggtaagtaatcactcagcatct	SMN2	120	141	22	E6I6	1.73979	0.0818953	8	1	262	0.551699	2725	5248	2799	352.687	382.935	247.729	5248	382.935	0.280982	1	2799	352.687	-0.291579	1	947	2051	1147	88.2634	182.664	130.806	2051	182.664	0.950514	1	1147	130.806	0.864538	1	3764	3867	5665	419.962	349.984	532.145	3867	419.962
1184	ttattttattcaacaaaatatgatc	gatcatattttgttgaataaaataa	SMN2	184	208	25	I6	1.73507	0.0827278	6	1	263	0.555188	449	658	362	58.1124	48.0128	32.0393	658	58.1124	-0.270647	1	449	58.1124	0.0204229	1	58	1074	40	5.40579	95.6514	4.56168	1074	95.6514	2.9626	1	58	5.40579	0.531133	0	470	427	368	52.4395	38.6457	34.5683	470	52.4395
1686	gtgcagtatgcctaggttatcccat	atgggataacctaggcatactgcac	SMN2	686	710	25	I7	-1.72288	0.084911	8	1	264	0.567682	9042	17737	15275	1170.27	1294.23	1351.93	17737	1294.23	0.648422	1	15275	1351.93	1.37024	1	9830	5282	4743	916.187	470.42	540.902	9830	916.187	-1.7413	1	9830	916.187	-0.524152	1	10077	15681	10733	1124.33	1419.21	1008.21	15681	1419.21
1831	TCTTTGTAGTCGGGAGGTGGTG	CACCACCTCCCGACTACAAAGA	SMN2	20	41	22	E6	1.70762	0.0877073	8	1	265	0.584163	3849	4938	6928	498.162	360.315	613.171	4938	498.162	-1.24176	1	6928	613.171	1.33903	1	5598	11615	3860	521.751	1034.44	440.202	11615	1034.44	2.05282	1	5598	521.751	0.280821	1	3759	2117	6341	419.405	191.6	595.646	3759	419.405
7249	AGATCATGACATCGATTACAAG		AS					1.70601	0.0880059	8	1	266	0.583949	7509	19788	10704	971.862	1443.89	947.371	19788	1443.89	2.63397	1	10704	971.862	0.488038	1	9051	12654	3749	843.582	1126.98	427.544	12654	1126.98	0.996318	1	9051	843.582	-0.760234	1	7324	8862	9467	817.164	802.058	889.289	8862	817.164
1510	taatagttttggcatcaaaattctt	aagaattttgatgccaaaactatta	SMN2	510	534	25	I7	-1.70124	0.0888988	8	1	267	0.587664	1172	1188	2224	151.688	86.6858	196.838	1188	151.688	-1.12262	1	2224	196.838	1.12241	1	1647	1822	1250	153.506	162.269	142.553	1822	162.269	0.13899	1	1647	153.506	0.492362	1	774	825	190	86.3578	74.6668	17.8478	825	86.3578
7253	AGGATGACGATGACAAGGGCTA		AS					-1.69924	0.0892749	8	1	268	0.587948	5022	8485	5787	649.979	619.132	512.186	8485	649.979	-0.242071	1	5787	649.979	-0.238501	1	7397	6258	4251	689.424	557.343	484.793	7397	689.424	-0.471636	1	7397	689.424	-0.0837647	1	5103	7098	4565	569.359	642.406	428.816	7098	642.406
1550	gtatgagaattctagtagggatcta	tagatccctactagaattctcatac	SMN2	550	574	25	I7	-1.69885	0.0893475	8	1	269	0.586239	1977	2941	4330	255.876	214.598	383.232	2941	255.876	-0.511703	1	4330	383.232	1.70243	1	2200	980	3117	205.047	87.2797	355.469	2200	205.047	-1.00801	1	3117	355.469	1.24355	1	2302	2536	3371	256.842	229.521	316.657	2536	256.842
1631	ctactagtgatataaaatggcatca	tgatgccattttatatcactagtag	SMN2	631	655	25	I7	-1.69415	0.0902375	8	1	270	0.589886	679	594	982	87.8804	43.3429	86.9132	679	87.8804	-1.05059	1	982	87.8804	0.589742	1	2954	3045	2491	275.322	271.191	284.079	3045	275.322	0.0427118	1	2954	284.079	0.59837	1	570	1307	412	63.5969	118.29	38.7015	1307	118.29
1147	tcacataactacaaaaaaattgtca	tgacaatttttttgtagttatgtga	SMN2	147	171	25	I6	1.68805	0.0914019	8	1	271	0.595293	4798	10571	4786	620.987	771.343	423.591	10571	771.343	1.06885	1	4798	620.987	-0.675084	1	7590	14147	4426	707.412	1259.95	504.75	14147	1259.95	1.93855	1	7590	707.412	-0.0665255	1	5675	5868	6288	633.179	531.085	590.667	5868	633.179
1679	atgcctaggttatcccatatcacaa	ttgtgatatgggataacctaggcat	SMN2	679	703	25	I7	-1.68703	0.0915967	8	1	272	0.594368	7233	9373	14917	936.14	683.927	1320.25	9373	936.14	-1.64888	1	14917	1320.25	2.35212	1	10949	8637	12045	1020.48	769.219	1373.64	10949	1020.48	-0.792246	1	12045	1373.64	1.32106	1	9489	10358	10073	1058.72	937.454	946.214	10358	1058.72
6810	GCGACAGGTTAGGCTACGTCTC		NT					1.68538	0.0919144	8	1	273	0.594245	22321	50726	33275	2888.92	3701.37	2945.05	50726	3701.37	2.68689	1	33275	2945.05	0.759205	1	20276	19471	12325	1889.79	1734.11	1405.57	20276	1889.79	-0.303563	1	20276	1889.79	-0.3438	1	21042	21477	25966	2347.73	1943.78	2439.13	21477	2347.73
6773	CAAGAAACCTAGGCTCCAATAA		NT					-1.68208	0.0925531	8	1	274	0.59619	4478	3894	3626	579.571	284.137	320.924	4478	579.571	-2.6947	1	4478	579.571	-1.22922	1	6806	4037	12290	634.341	359.539	1401.58	6806	634.341	-1.23075	1	12290	1401.58	2.45278	1	4398	6204	6526	490.7	561.495	613.024	6204	561.495
1107	tgattacttacCATATAATAGCCAG	CTGGCTATTATATGgtaagtaatca	SMN2	107	131	25	E6I6	1.67495	0.0939435	8	1	275	0.602946	3019	5867	2472	390.738	428.102	218.787	5867	428.102	0.331766	1	3019	390.738	-0.875536	1	3519	3819	1515	327.982	340.124	172.774	3819	340.124	0.135602	1	3519	327.982	-0.219464	1	4970	4492	8769	554.52	406.55	823.722	4970	554.52
2182	taatgctggcagacttactcct	aggagtaagtctgccagcatta	SMN2	371	392	22	E7I7	-1.67114	0.0946949	8	1	276	0.605567	5876	11209	9119	760.509	817.896	807.089	11209	817.896	0.367942	1	9119	807.089	0.852424	1	6600	3578	3561	615.141	318.66	406.104	6600	615.141	-1.39636	1	6600	615.141	-0.150401	1	7284	12248	11990	812.701	1108.51	1126.29	12248	1108.51
1058	CCTTGTAATCGATGTCATGATCTTT	AAAGATCATGACATCGATTACAAGG	SMN2	58	82	25	E6	1.67102	0.094717	8	1	277	0.603521	5736	8370	6842	742.389	610.741	605.56	8370	742.389	-0.948925	1	6842	742.389	-0.172529	1	5579	7742	2726	519.981	689.51	310.879	7742	689.51	0.77645	1	5579	519.981	-0.238583	1	4986	4211	5576	556.305	381.118	523.785	4986	556.305
1482	tattgattgttttacattaaccttt	aaaggttaatgtaaaacaatcaata	SMN2	482	506	25	I7	1.66492	0.0959295	8	1	278	0.609048	5388	10770	5622	697.349	785.863	497.582	10770	785.863	0.596779	1	5622	697.349	-0.603922	1	11688	11379	4697	1089.36	1013.42	535.656	11688	1089.36	-0.169834	1	11688	1089.36	-1.00283	1	7832	9321	10935	873.843	843.6	1027.19	9321	873.843
6741	CCGAGGGCAAATTATACGCGCC		NT					1.66214	0.0964852	8	1	279	0.610381	4996	8277	4324	646.614	603.955	382.701	8277	646.614	-0.331113	1	4996	646.614	-1.13505	1	6266	12110	3594	584.011	1078.53	409.867	12110	1078.53	1.89906	1	6266	584.011	-0.0356552	1	5619	6896	6400	626.931	624.124	601.188	6896	626.931
1675	ctaggttatcccatatcacaataaa	tttattgtgatatgggataacctag	SMN2	675	699	25	I7	-1.66152	0.0966082	8	1	280	0.608976	1117	2085	1221	144.569	152.138	108.066	2085	152.138	0.10148	1	1221	144.569	0.125299	1	3221	1598	10553	300.207	142.319	1203.49	3221	300.207	-1.08134	1	10553	1203.49	3.52916	1	2278	2202	1862	254.164	199.293	174.908	2278	254.164
6745	GACAACGAGTGGTTCTTTCAAC		NT					1.65944	0.0970268	8	1	281	0.609439	9246	18055	7122	1196.68	1317.43	630.342	18055	1317.43	0.624632	1	9246	1196.68	-2.22931	1	9646	12190	4391	899.038	1085.65	500.759	12190	1085.65	0.673158	1	9646	899.038	-0.6247	1	7690	10093	10712	858	913.47	1006.24	10093	913.47
1862	GATGTCATGATCTTTATAATCA	TGATTATAAAGATCATGACATC	SMN2	51	72	22	E6	1.65921	0.0970731	8	1	282	0.607568	6362	14315	8484	823.41	1044.53	750.887	14315	1044.53	1.36468	1	8484	823.41	0.223257	1	9796	9038	2983	913.018	804.933	340.188	9796	913.018	-0.306978	1	9796	913.018	-1.39698	1	7878	9359	11216	878.976	847.039	1053.58	9359	878.976
2549	tggacaccagttaaacttgact	agtcaagtttaactggtgtcca	SMN2	738	759	22	I7	1.65909	0.0970976	8	1	283	0.605573	9325	16443	10382	1206.9	1199.81	918.872	16443	1206.9	-0.0527577	1	10382	1206.9	-0.699436	1	8512	14156	5752	793.346	1260.75	655.97	14156	1260.75	1.59338	1	8512	793.346	0.176511	1	11832	13826	13705	1320.14	1251.33	1287.39	13826	1320.14
1848	TATAATCACCGTCATGGTCTTT	AAAGACCATGACGGTGATTATA	SMN2	37	58	22	E6	1.65245	0.0984423	8	1	284	0.611798	1737	5550	2214	224.813	404.971	195.953	5550	404.971	2.03589	1	2214	224.813	0.311414	1	3656	4977	1329	340.751	443.256	151.562	4977	443.256	0.599327	1	3656	340.751	-0.430239	1	2071	2602	2336	231.069	235.495	219.434	2602	235.495
1637	gtctgcctactagtgatataaaatg	cattttatatcactagtaggcagac	SMN2	637	661	25	I7	1.65042	0.0988576	8	1	285	0.612223	2412	6247	1752	312.176	455.83	155.063	6247	455.83	1.41098	1	2412	312.176	-0.960522	1	7283	9431	2069	678.799	839.934	235.953	9431	839.934	0.666147	1	7283	678.799	-1.24236	1	5485	6243	5707	611.98	565.024	536.091	6243	611.98
1227	ttatatggatgttaaaaagcatttt	aaaatgctttttaacatccatataa	SMN2	227	251	25	I6	1.64909	0.0991297	8	1	286	0.611762	3322	7111	2551	429.954	518.874	225.779	7111	518.874	0.758932	1	3322	429.954	-1.10118	1	5252	7379	1213	489.503	657.181	138.333	7379	657.181	0.788332	1	5252	489.503	-1.26759	1	3351	3796	4562	373.883	343.558	428.534	3796	373.883
1359	cagacttactccttAatttaaggaa	ttccttaaatTaaggagtaagtctg	SMN2	359	383	25	E7I7	1.64189	0.100613	8	1	287	0.618753	6062	15350	5079	784.582	1120.06	449.523	15350	1120.06	2.0921	1	6062	784.582	-1.41819	1	8427	8299	6152	785.423	739.117	701.587	8427	785.423	-0.102286	1	8427	785.423	0.329854	1	5850	8579	8339	652.705	776.445	783.329	8579	776.445
1164	tgatcagcaaaacaaagtcacataa	ttatgtgactttgttttgctgatca	SMN2	164	188	25	I6	1.64093	0.100812	8	1	288	0.617826	2962	6007	3369	383.361	438.318	298.178	6007	438.318	0.49612	1	3369	383.361	-0.0760338	1	8674	5835	1401	808.445	519.671	159.773	8674	808.445	-1.09519	1	8674	808.445	-2.49097	1	3761	4680	5182	419.628	423.565	486.774	4680	423.565
1094	TATAATAGCCAGTATGATAGCCCTT	AAGGGCTATCATACTGGCTATTATA	SMN2	94	118	25	E6	-1.64017	0.10097	8	1	289	0.616654	1614	2404	3071	208.894	175.415	271.803	2404	208.894	-0.460734	1	3071	271.803	1.21903	1	4695	4217	4566	437.589	375.57	520.716	4695	437.589	-0.244966	1	4695	520.716	0.841649	1	1837	4423	2226	204.96	400.305	209.101	4423	400.305
6771	CAAACAAGCATCGCGTCCCAAT		NT					-1.63936	0.101138	8	1	290	0.615546	5164	10543	8757	668.357	769.3	775.049	10543	769.3	0.695107	1	8757	775.049	1.19931	1	5541	6858	11656	516.439	610.78	1329.27	6858	610.78	0.473553	1	11656	1329.27	2.72569	1	4746	4790	4146	529.528	433.52	389.457	4790	529.528
1033	ATAATCACCGTCATGGTCTTTGTAG	CTACAAAGACCATGACGGTGATTAT	SMN2	33	57	25	E6	1.6307	0.102953	8	1	291	0.624439	6444	12723	5846	834.023	928.37	517.408	12723	928.37	0.582508	1	6444	834.023	-1.21031	1	5712	7696	2834	532.377	685.413	323.195	7696	685.413	0.704001	1	5712	532.377	-0.225504	1	8274	9836	11793	923.159	890.21	1107.78	9836	923.159
1899	CAGTATGATAGCCCTTGTCATC	GATGACAAGGGCTATCATACTG	SMN2	88	109	22	E6	-1.62845	0.103429	8	1	292	0.625178	6224	11744	19201	805.549	856.934	1699.41	11744	856.934	0.318829	1	19201	1699.41	4.74381	1	6068	5984	702	565.557	532.941	80.0576	6068	565.557	-0.073281	1	6068	565.557	-2.60161	1	4682	8589	6362	522.387	777.35	597.618	8589	777.35
1390	acaaaagtaagattcactttcataa	ttatgaaagtgaatcttacttttgt	SMN2	390	414	25	I7	1.62725	0.103683	8	1	293	0.624575	6354	10831	6569	822.374	790.314	581.398	10831	822.374	-0.224445	1	6569	822.374	-0.740946	1	10118	14665	6602	943.03	1306.08	752.906	14665	1306.08	1.18443	1	10118	943.03	0.0682045	1	8302	10558	12331	926.283	955.555	1158.32	10558	955.555
1395	gttttacaaaagtaagattcacttt	aaagtgaatcttacttttgtaaaac	SMN2	395	419	25	I7	1.62573	0.104007	8	1	294	0.624399	1787	6555	2070	231.285	478.304	183.208	6555	478.304	2.71437	1	2070	231.285	0.112259	1	3352	5647	4715	312.417	502.927	537.708	5647	502.927	1.05641	1	4715	537.708	1.39075	1	3470	3268	6329	387.16	295.771	594.519	3470	387.16
7255	TGACAAGGGCTATCATACTGGC		AS					1.62439	0.104293	8	1	295	0.62399	11090	30005	16459	1435.34	2189.4	1456.72	30005	2189.4	3.45456	1	16459	1456.72	0.688476	1	12580	12072	4870	1172.5	1075.14	555.385	12580	1172.5	-0.227012	1	12580	1172.5	-1.14151	1	12125	14586	16086	1352.83	1320.11	1511.05	14586	1352.83
2254	aactttttaaatgttcaaaaac	gtttttgaacatttaaaaagtt	SMN2	443	464	22	I7	1.6229	0.104611	8	1	296	0.623781	1608	4016	1798	208.117	293.039	159.134	4016	293.039	1.02282	1	1798	208.117	0.0713676	1	3305	2744	526	308.037	244.383	59.9861	3305	308.037	-0.323036	1	3305	308.037	-1.34232	1	2384	2597	3490	265.991	235.042	327.835	2597	265.991
1597	gctctttattgtgaaagtatgtttc	gaaacatactttcacaataaagagc	SMN2	597	621	25	I7	1.62286	0.104619	8	1	297	0.621725	2515	3880	1588	325.507	283.115	140.548	3880	325.507	-0.463986	1	2515	325.507	-1.27684	1	5189	5350	2539	483.631	476.476	289.553	5350	483.631	0.034928	1	5189	483.631	-0.208215	1	3918	3403	6512	437.145	307.989	611.709	3918	437.145
1137	acaaaaaaattgtcaggaaaagatg	catcttttcctgacaatttttttgt	SMN2	137	161	25	I6	1.61686	0.105908	8	1	298	0.627271	1367	3886	909	176.926	283.553	80.4522	3886	283.553	1.37344	1	1367	176.926	-0.705603	1	2141	3478	977	199.548	309.754	111.419	3478	309.754	0.78838	1	2141	199.548	0.00376183	1	1494	2033	1856	166.691	183.997	174.345	2033	183.997
2461	aagtctgctggtctgcctacta	tagtaggcagaccagcagactt	SMN2	650	671	22	I7	1.61166	0.107036	8	1	299	0.631833	7849	12266	9333	1015.87	895.023	826.029	12266	1015.87	-0.737847	1	9333	1015.87	-0.317859	1	9651	15916	5011	899.504	1417.49	571.465	15916	1417.49	1.6581	1	9651	899.504	-0.373395	1	10238	12655	17075	1142.29	1145.34	1603.95	12655	1145.34
2193	attcactttcataatgctggca	tgccagcattatgaaagtgaat	SMN2	382	403	22	I7	-1.60838	0.107752	6	1	300	0.633943	212	908	893	27.4384	66.2548	79.0361	908	66.2548	1.21107	1	893	79.0361	1.85643	1	377	5	30	35.1376	0.445305	3.42126	377	35.1376	-3.64768	1	377	35.1376	-0.423168	1	53	193	11	5.91339	17.4675	1.03329	193	17.4675
2034	gatgttaaaaagcattttgttt	aaacaaaatgctttttaacatc	SMN2	223	244	22	I6	-1.60782	0.107875	8	1	301	0.632558	5080	9930	6595	657.485	724.57	583.699	9930	724.57	0.464374	1	6595	657.485	0.167815	1	8763	6612	12643	816.74	588.871	1441.83	8763	816.74	-0.815063	1	12643	1441.83	1.97854	1	5556	6571	4498	619.902	594.71	422.522	6571	619.902
1681	gtatgcctaggttatcccatatcac	gtgatatgggataacctaggcatac	SMN2	681	705	25	I7	-1.60739	0.10797	8	1	302	0.631015	5876	6907	8767	760.509	503.989	775.934	6907	760.509	-1.89944	1	8767	775.934	0.687625	1	6327	5691	3338	589.697	506.846	380.673	6327	589.697	-0.292032	1	6327	589.697	-0.170829	1	5768	6907	6210	643.556	625.12	583.34	6907	643.556
1601	taaagctctttattgtgaaagtatg	catactttcacaataaagagcttta	SMN2	601	625	25	I7	-1.60615	0.10824	8	1	303	0.630507	1057	1029	1497	136.804	75.0839	132.494	1057	136.804	-1.13372	1	1497	136.804	0.550104	1	1492	1885	1481	139.059	167.88	168.896	1885	167.88	0.305712	1	1492	168.896	0.738213	1	1512	2017	1164	168.699	182.549	109.341	2017	182.549
1691	gtacagtgcagtatgcctaggttat	ataacctaggcatactgcactgtac	SMN2	691	715	25	I7	-1.60192	0.109173	8	1	304	0.633847	9467	12676	10201	1225.28	924.94	902.852	12676	1225.28	-1.70371	1	10201	1225.28	-0.855589	1	22250	18769	13105	2073.77	1671.58	1494.52	22250	2073.77	-0.880265	1	22250	2073.77	-0.482253	1	11696	12697	10484	1304.96	1149.15	984.821	12697	1304.96
1807	gccagcatttctcctgcaaatgaga	tctcatttgcaggagaaatgctggc	SMN2	807	831	25	I7E8	-1.60008	0.109582	8	1	305	0.634136	6140	9412	6615	794.677	686.773	585.469	9412	794.677	-0.747538	1	6615	794.677	-0.571822	1	9006	12954	28572	839.388	1153.7	3258.41	12954	1153.7	1.09409	1	28572	3258.41	5.33381	1	5828	6551	7663	650.25	592.9	719.829	6551	650.25
7311	aaggagtaagtctgccagcatt		AS					1.59572	0.110552	8	1	306	0.63766	7111	14575	7926	920.35	1063.51	701.501	14575	1063.51	0.842583	1	7926	920.35	-0.52968	1	6259	12791	6559	583.359	1139.18	748.002	12791	1139.18	2.10804	1	6559	748.002	1.03461	1	7385	11978	10103	823.97	1084.07	949.032	11978	1084.07
1615	atggcatcatatcctaaagctcttt	aaagagctttaggatatgatgccat	SMN2	615	639	25	I7	1.5934	0.111071	8	1	307	0.63857	13264	29064	15239	1716.71	2120.74	1348.75	29064	2120.74	1.73799	1	15239	1716.71	-0.782006	1	13632	14919	5755	1270.55	1328.7	656.312	14919	1328.7	0.232038	1	13632	1270.55	-1.01753	1	16654	16213	13394	1858.14	1467.36	1258.17	16654	1858.14
7344	gataaaaggttaatctagatcc		AS					-1.59203	0.111378	6	1	308	0.638252	377	78	388	48.7937	5.69149	34.3404	377	48.7937	-2.23436	1	388	48.7937	0.273267	1	511	0	360	47.6268	0.0890609	41.0552	511	47.6268	-501.214	0	511	47.6268	0.485614	1	198	1137	382	22.0915	102.904	35.8834	1137	102.904
1267	aaatagctatatagatatagatagc	gctatctatatctatatagctattt	SMN2	267	291	25	I6	-1.5906	0.1117	8	1	309	0.638027	836	1697	457	108.2	123.826	40.4474	1697	123.826	0.258645	1	836	108.2	-0.646148	1	1710	1830	12945	159.377	162.982	1476.27	1830	162.982	0.0969396	1	12945	1476.27	6.09347	1	958	1559	978	106.887	141.098	91.869	1559	141.098
2180	atgctggcagacttactccttA	Taaggagtaagtctgccagcat	SMN2	369	390	22	E7I7	-1.58628	0.112676	8	1	310	0.641527	6211	6016	11033	803.866	438.974	976.49	6211	803.866	-2.74738	1	11033	976.49	1.47434	1	9368	5856	11982	873.128	521.541	1366.45	9368	873.128	-1.32542	1	11982	1366.45	1.67065	1	6785	5429	9287	757.026	491.353	872.38	6785	757.026
1725	ttaaacttgactagagcacttcata	tatgaagtgctctagtcaagtttaa	SMN2	725	749	25	I7	-1.58581	0.112783	8	1	311	0.640072	4477	4367	4861	579.441	318.65	430.229	4477	579.441	-2.31101	1	4861	579.441	-0.376096	1	8117	4444	18087	756.53	395.787	2062.68	8117	756.53	-1.53355	1	18087	2062.68	3.40943	1	6257	6519	9087	698.115	590.004	853.593	6519	698.115
2374	aaccagttaagtatgagaattc	gaattctcatacttaactggtt	SMN2	563	584	22	I7	-1.5842	0.113148	8	1	312	0.640085	1621	1564	4724	209.8	114.122	418.104	1621	209.8	-1.41867	1	4724	418.104	2.50847	1	116	553	383	10.8116	49.2507	43.6781	553	49.2507	1.00207	1	383	43.6781	1.12834	1	1291	1255	2453	144.041	113.584	230.424	1291	144.041
6843	GGGCCAAAATAACCCAAGAATG		NT					-1.583	0.113421	8	1	313	0.63958	8723	15224	14300	1128.99	1110.86	1265.64	15224	1128.99	-0.11546	1	14300	1265.64	1.19441	1	15090	15563	25645	1406.44	1386.06	2924.61	15563	1406.44	0.0126989	1	25645	2924.61	3.10338	1	13100	18122	16620	1461.61	1640.14	1561.21	18122	1640.14
1393	tttacaaaagtaagattcactttca	tgaaagtgaatcttacttttgtaaa	SMN2	393	417	25	I7	-1.57978	0.114158	8	1	314	0.641686	349	313	124	45.1698	22.8389	10.9748	349	45.1698	-0.7344	1	349	45.1698	-0.529774	1	1588	2572	9856	148.007	229.065	1124	2572	229.065	0.683591	1	9856	1124	4.86972	1	393	786	667	43.8484	71.1371	62.6551	786	71.1371
1082	TATGATAGCCCTTGTCATCGTCATC	GATGACGATGACAAGGGCTATCATA	SMN2	82	106	25	E6	1.57961	0.114196	8	1	315	0.639859	8200	14345	8038	1061.3	1046.72	711.413	14345	1061.3	-0.0982251	1	8200	1061.3	-1.13823	1	11589	23144	5692	1080.13	2061.23	649.128	23144	2061.23	2.72442	1	11589	1080.13	-0.579875	1	10143	14132	13035	1131.69	1279.02	1224.45	14132	1279.02
2595	attagaaccagaggcttgacga	tcgtcaagcctctggttctaat	SMN2	784	805	22	I7	1.57304	0.11571	8	1	316	0.64629	7467	10989	7648	966.426	801.843	676.896	10989	966.426	-1.03658	1	7648	966.426	-0.890191	1	14725	15527	7127	1372.42	1382.85	812.778	15527	1382.85	0.0966495	1	14725	1372.42	-0.759445	1	11575	11678	10414	1291.46	1056.92	978.246	11678	1291.46
1676	cctaggttatcccatatcacaataa	ttattgtgatatgggataacctagg	SMN2	676	700	25	I7	1.57294	0.115733	8	1	317	0.64438	300	463	5	38.8279	33.7841	0.442531	463	38.8279	-0.169469	1	300	38.8279	-4.88952	1	1334	1335	845	124.333	118.896	96.3656	1335	124.333	0.0180222	1	1334	124.333	0.358641	1	364	584	719	40.6127	52.8551	67.5397	584	52.8551
2199	agtaagattcactttcataatg	cattatgaaagtgaatcttact	SMN2	388	409	22	I7	-1.56981	0.116459	8	1	318	0.646386	1733	1555	2774	224.296	113.465	245.516	1733	224.296	-1.61744	1	2774	245.516	0.811328	1	663	857	838	61.7937	76.3252	95.5673	857	76.3252	0.246923	1	838	95.5673	0.846169	1	2032	4171	2313	226.717	377.497	217.273	4171	377.497
1727	agttaaacttgactagagcacttca	tgaagtgctctagtcaagtttaact	SMN2	727	751	25	I7	-1.56494	0.117597	7	1	319	0.650656	229	96	1427	29.6386	7.00491	126.298	229	29.6386	-1.15402	1	1427	126.298	2.78937	1	301	2	6	28.0542	0.178122	0.684253	301	28.0542	-4.63728	0	301	28.0542	-1.28354	1	429	862	388	47.865	78.0155	36.447	862	78.0155
1265	atagctatatagatatagatagcta	tagctatctatatctatatagctat	SMN2	265	289	25	I6	1.55184	0.120701	8	1	320	0.665739	1812	3056	2265	234.52	222.99	200.467	3056	234.52	-0.156245	1	2265	234.52	0.264356	1	2530	5152	469	235.804	458.842	53.4857	5152	458.842	1.35637	1	2530	235.804	-0.937511	1	2767	2750	4202	308.724	248.889	394.718	2767	308.724
2476	tatcacaataaaaaaaagtctg	cagacttttttttattgtgata	SMN2	665	686	22	I7	1.54812	0.121595	8	1	321	0.66858	2332	6202	3056	301.822	452.546	270.475	6202	452.546	1.50105	1	3056	301.822	0.331457	1	2879	3778	290	268.332	336.472	33.0722	3778	336.472	0.469179	1	2879	268.332	-1.80772	1	3677	5758	6267	410.256	521.129	588.695	5758	521.129
1942	ttgtcaggaaaagatgctgagt	actcagcatcttttcctgacaa	SMN2	131	152	22	I6	1.54615	0.122069	8	1	322	0.669106	11067	22453	10894	1432.36	1638.35	964.187	22453	1638.35	0.975752	1	11067	1432.36	-1.40074	1	21245	21473	9639	1980.1	1912.41	1099.25	21473	1980.1	-0.0877621	1	21245	1980.1	-1.20725	1	14593	17548	16434	1628.19	1588.19	1543.74	17548	1628.19
1436	ttttaaatgttcaaaaacatttgtt	aacaaatgtttttgaacatttaaaa	SMN2	436	460	25	I7	-1.54583	0.122145	8	1	323	0.667447	963	2114	1859	124.637	154.254	164.533	2114	154.254	0.461977	1	1859	164.533	1.10789	1	2857	2997	5622	266.282	266.916	641.145	2997	266.916	0.0720434	1	5622	641.145	1.96612	1	1884	3198	2545	210.204	289.436	239.066	3198	289.436
1972	gcaaaacaaagtcacataacta	tagttatgtgactttgttttgc	SMN2	161	182	22	I6	1.54346	0.122719	8	1	324	0.668514	4338	7942	3865	561.451	579.51	342.077	7942	579.51	0.126446	1	4338	561.451	-0.935279	1	4729	5085	1647	440.758	452.875	187.827	5085	452.875	0.126339	1	4729	440.758	-0.622451	1	4799	4776	5140	535.441	432.253	482.829	4799	535.441
6752	AACGTGGTCATTCTAAATGACT		NT					1.54308	0.122811	8	1	325	0.666958	6926	13033	7743	896.406	950.99	685.304	13033	950.99	0.321313	1	7743	896.406	-0.503247	1	7593	11688	3796	707.692	1040.94	432.904	11688	1040.94	1.2368	1	7593	707.692	-0.332635	1	6265	6278	8426	699.008	568.192	791.502	6278	699.008
2162	cttAatttaaggaatgCtgagc	gctcaGcattccttaaatTaag	SMN2	351	372	22	E7	-1.53992	0.123579	8	1	326	0.669069	7854	11198	13574	1016.51	817.094	1201.38	11198	1016.51	-1.22983	1	13574	1201.38	1.43707	1	8938	7176	4057	833.05	639.101	462.669	8938	833.05	-0.663324	1	8938	833.05	-0.585672	1	7832	10040	7297	873.843	908.673	685.448	10040	908.673
1467	attaacctttcaactttctaacatc	gatgttagaaagttgaaaggttaat	SMN2	467	491	25	I7	1.53746	0.12418	5	1	327	0.670269	17	360	1	2.20025	26.2684	0.0885063	360	26.2684	2.45836	1	17	2.20025	-0.0847246	0	425	1491	366	39.6114	132.79	41.7394	1491	132.79	1.28715	1	425	41.7394	0.584251	1	127	0	156	14.1698	0.0905053	14.654	127	14.1698
2416	ctaaagctctttattgtgaaag	ctttcacaataaagagctttag	SMN2	605	626	22	I7	-1.53604	0.124529	8	1	328	0.670102	3339	5437	7554	432.154	396.726	668.576	5437	432.154	-0.337191	1	7554	668.576	2.16473	1	6878	4218	7874	641.052	375.659	897.967	6878	641.052	-1.16679	1	7874	897.967	1.25198	1	3321	3555	4657	370.535	321.746	437.458	3555	370.535
1978	tgatcagcaaaacaaagtcaca	tgtgactttgttttgctgatca	SMN2	167	188	22	I6	1.53281	0.125324	8	1	329	0.67233	3765	4176	3884	487.29	304.714	343.758	4176	487.29	-1.71341	1	3884	487.29	-0.436994	1	4334	5926	2726	403.943	527.775	310.879	5926	527.775	0.656974	1	4334	403.943	0.187915	1	4148	4121	11963	462.807	372.972	1123.75	4148	462.807
1488	ctttaatattgattgttttacatta	taatgtaaaacaatcaatattaaag	SMN2	488	512	25	I7	1.52948	0.126145	8	1	330	0.674683	1345	3014	734	174.078	219.925	64.9636	3014	219.925	0.60769	1	1345	174.078	-0.984457	1	2661	1835	245	248.014	163.427	27.9403	2661	248.014	-0.542585	1	2661	248.014	-1.84021	1	2225	3154	3218	248.251	285.454	302.285	3154	285.454
1294	tgtaaggaaaataaaggaagttaaa	tttaacttcctttattttccttaca	SMN2	294	318	25	I6	-1.52791	0.126536	8	1	331	0.674731	1757	2937	2073	227.402	214.306	183.473	2937	227.402	-0.17822	1	2073	227.402	0.152873	1	4679	4223	15481	436.098	376.104	1765.49	4679	436.098	-0.234872	1	15481	1765.49	4.1816	1	953	1618	1512	106.329	146.438	142.031	1618	146.438
6813	CGGCGGCTTCACTGAAGTACCC		NT					1.52587	0.127041	8	1	332	0.675386	12850	30134	21512	1663.13	2198.81	1903.95	30134	2198.81	2.32188	1	21512	1903.95	1.45739	1	15185	18708	8673	1415.29	1666.15	989.087	18708	1666.15	0.72004	1	15185	1415.29	-0.377416	1	13081	16492	19015	1459.49	1492.61	1786.19	16492	1492.61
2181	aatgctggcagacttactcctt	aaggagtaagtctgccagcatt	SMN2	370	391	22	E7I7	1.52233	0.127926	8	1	333	0.678044	5454	13997	6528	705.891	1021.33	577.769	13997	1021.33	2.06984	1	6528	705.891	-0.141048	1	4529	5713	1887	422.117	508.805	215.197	5713	508.805	0.478452	1	4529	422.117	-0.36649	1	5900	7171	7753	658.283	649.013	728.283	7171	658.283
1733	gacaccagttaaacttgactagagc	gctctagtcaagtttaactggtgtc	SMN2	733	757	25	I7	-1.51387	0.130059	8	1	334	0.687289	17326	19736	23200	2242.44	1440.09	2053.35	19736	2242.44	-3.47287	1	23200	2242.44	0.00234554	1	18967	13553	14517	1767.78	1207.04	1655.55	18967	1767.78	-1.43249	1	18967	1767.78	0.357325	1	24004	24890	24052	2678.21	2252.68	2259.34	24890	2678.21
6725	GTAGCACTACGAAACTATTTAC		NT					1.51316	0.13024	8	1	335	0.686188	2984	3239	1398	386.208	236.343	123.732	3239	386.208	-1.58903	1	2984	386.208	-2.0954	1	3102	8918	1125	289.116	794.245	128.297	8918	794.245	2.57329	1	3102	289.116	-0.354646	1	2841	2824	2734	316.98	255.587	256.82	2841	316.98
6797	GGTTACAGCTTACCACACCTTA		NT					-1.51194	0.13055	8	1	336	0.685774	8741	15971	7002	1131.31	1165.37	619.721	15971	1165.37	0.172869	1	8741	1131.31	-1.99955	1	8661	4492	9597	807.233	400.062	1094.46	8661	807.233	-1.71316	1	9597	1094.46	1.25473	1	11247	13980	9977	1254.87	1265.26	937.196	13980	1265.26
1203	tgtttcacaagaattttacttattt	aaataagtaaaattcttgtgaaaca	SMN2	203	227	25	I6	1.50914	0.131262	8	1	337	0.687469	5288	10656	4478	684.406	777.545	396.331	10656	777.545	0.633907	1	5288	684.406	-1.25206	1	14587	21218	9764	1359.55	1889.69	1113.51	21218	1889.69	1.42475	1	14587	1359.55	0.0340248	1	6914	8897	9742	771.419	805.225	915.121	8897	805.225
2411	gctctttattgtgaaagtatgt	acatactttcacaataaagagc	SMN2	600	621	22	I7	1.50887	0.131333	8	1	338	0.685806	5977	14425	9522	773.581	1052.56	842.757	14425	1052.56	1.76197	1	9522	842.757	0.967449	1	7907	9713	3921	736.958	865.049	447.159	9713	865.049	0.529714	1	7907	736.958	-0.364999	1	6892	5863	13238	768.964	530.632	1243.52	6892	768.964
2591	gaaccagaggcttgacgaattc	gaattcgtcaagcctctggttc	SMN2	780	801	22	I7	-1.50596	0.132078	8	1	339	0.687663	2657	7143	5215	343.886	521.209	461.56	7143	521.209	1.65347	1	5215	461.56	1.49543	1	1240	1144	359	115.572	101.886	40.9411	1240	115.572	-0.0653932	1	1240	115.572	-0.171046	1	1998	2912	1490	222.924	263.551	139.964	2912	263.551
2498	gcagtatgcctaggttatccca	tgggataacctaggcatactgc	SMN2	687	708	22	I7	-1.50347	0.132717	8	1	340	0.688956	6982	11377	15156	903.654	830.155	1341.4	11377	903.654	-0.477303	1	15156	1341.4	2.61497	1	7860	6083	4632	732.577	541.758	528.243	7860	732.577	-0.707204	1	7860	732.577	-0.0586987	1	7587	7607	6444	846.508	688.474	605.321	7607	846.508
7322	ggtttgtggaaaacaaatgttt		AS					1.49767	0.134219	8	1	341	0.69471	6380	9529	5411	825.739	695.31	478.907	9529	825.739	-0.888202	1	6380	825.739	-1.42968	1	7671	12271	3901	714.962	1092.87	444.878	12271	1092.87	1.3768	1	7671	714.962	-0.307958	1	6719	7054	10774	749.662	638.424	1012.06	7054	749.662
1351	ctccttAatttaaggaatgCtgagc	gctcaGcattccttaaatTaaggag	SMN2	351	375	25	E7I7	-1.49634	0.134564	8	1	342	0.694463	1575	2366	2216	203.846	172.642	196.13	2366	203.846	-0.434824	1	2216	203.846	0.524337	1	581	1230	1666	54.1511	109.545	189.994	1230	109.545	0.731568	1	1666	189.994	1.62842	1	2480	3034	1795	276.702	274.593	168.614	3034	276.702
2569	cagttaaaccatgtcctctgtg	cacagaggacatggtttaactg	SMN2	758	779	22	I7	1.48792	0.136773	8	1	343	0.703804	8388	15325	8777	1085.63	1118.23	776.82	15325	1118.23	0.168626	1	8777	1085.63	-0.891767	1	13592	9421	9985	1266.82	839.043	1138.71	13592	1266.82	-1.29633	1	13592	1266.82	0.283697	1	11186	12555	12938	1248.06	1136.29	1215.34	12555	1248.06
1836	CATGGTCTTTGTAGTCGGGAGG	CCTCCCGACTACAAAGACCATG	SMN2	25	46	22	E6	1.48542	0.137432	8	1	344	0.705136	7775	13658	11830	1006.29	996.594	1047.03	13658	1006.29	-0.0717267	1	11830	1047.03	0.793878	1	8584	20550	1814	800.056	1830.2	206.872	20550	1830.2	3.21794	1	8584	800.056	-1.94401	1	6951	6359	6901	775.547	575.523	648.25	6951	775.547
1564	aaccaaccagttaagtatgagaatt	aattctcatacttaactggttggtt	SMN2	564	588	25	I7	-1.48391	0.137833	7	1	345	0.705144	614	240	462	79.4677	17.5123	40.8899	614	79.4677	-1.96732	1	614	79.4677	-0.149164	1	832	499	0	77.5451	44.4414	0.114042	832	77.5451	-0.377859	1	832	77.5451	-438.513	0	787	1242	870	87.8083	112.408	81.724	1242	112.408
2039	atatggatgttaaaaagcattt	aaatgctttttaacatccatat	SMN2	228	249	22	I6	1.47985	0.138913	8	1	346	0.708618	2983	4998	2907	386.078	364.693	257.288	4998	386.078	-0.219548	1	2983	386.078	-0.460446	1	3615	7026	1397	336.93	625.742	159.317	7026	625.742	1.4746	1	3615	336.93	-0.354374	1	3288	3392	5908	366.853	306.994	554.972	3392	366.853
1640	ctggtctgcctactagtgatataaa	tttatatcactagtaggcagaccag	SMN2	640	664	25	I7	-1.47655	0.139797	8	1	347	0.711071	707	3074	1695	91.5044	224.303	150.018	3074	224.303	2.27845	1	1695	150.018	1.43667	1	3040	761	7327	283.338	67.7754	835.586	3040	283.338	-2.0108	1	7327	835.586	2.5053	1	602	658	319	67.1672	59.5525	29.9655	658	67.1672
7292	tatctatatagctatttttttt		AS					1.47526	0.140142	8	1	348	0.710776	912	1877	1409	118.037	136.961	124.705	1877	136.961	0.301523	1	1409	124.705	0.695034	1	2009	2450	4960	187.245	218.199	565.649	2450	218.199	0.289767	1	4960	565.649	2.19385	1	1425	1965	8380	158.992	177.843	787.181	1965	177.843
1028	CACCGTCATGGTCTTTGTAGTCGGG	CCCGACTACAAAGACCATGACGGTG	SMN2	28	52	25	E6	-1.47436	0.140385	8	1	349	0.709971	6544	8301	6832	846.965	605.706	604.675	8301	846.965	-1.66586	1	6832	846.965	-0.725294	1	5764	3848	2852	537.223	342.706	325.248	5764	537.223	-0.895342	1	5764	537.223	-0.233116	1	7310	12522	11507	815.602	1133.31	1080.92	12522	1133.31
1167	atatgatcagcaaaacaaagtcaca	tgtgactttgttttgctgatcatat	SMN2	167	191	25	I6	1.47007	0.141542	8	1	350	0.713776	2593	3169	2185	335.602	231.235	193.386	3169	335.602	-1.15887	1	2593	335.602	-0.705956	1	5535	5796	545	515.88	516.197	62.1529	5796	516.197	0.0695184	1	5535	515.88	-2.76738	1	3520	2447	5451	392.739	221.466	512.043	3520	392.739
1240	tatatagatagctttatatggatgt	acatccatataaagctatctatata	SMN2	240	264	25	I6	-1.46813	0.142068	8	1	351	0.714386	1159	1493	1472	150.005	108.941	130.281	1493	150.005	-0.680249	1	1472	150.005	0.359188	1	1359	1166	1701	126.663	103.845	193.986	1359	126.663	-0.148618	1	1701	193.986	0.959505	1	2463	2825	1932	274.805	255.677	181.484	2825	274.805
1537	agtagggatctagattaacctttta	taaaaggttaatctagatccctact	SMN2	537	561	25	I7	-1.46577	0.14271	8	1	352	0.715579	2666	4247	2486	345.05	309.894	220.027	4247	345.05	-0.374341	1	2666	345.05	-0.501469	1	8193	5273	19718	763.614	469.618	2248.68	8193	763.614	-1.16685	1	19718	2248.68	3.74751	1	3980	4925	4278	444.062	445.738	401.857	4925	445.738
2237	aaaacatttgttttccacaaac	gtttgtggaaaacaaatgtttt	SMN2	426	447	22	I7	1.4619	0.14377	8	1	353	0.718848	1745	3632	1362	225.849	265.019	120.546	3632	265.019	0.457633	1	1745	225.849	-0.603559	1	1093	3820	608	101.871	340.213	69.3376	3820	340.213	2.01333	1	1093	101.871	0.290645	1	2842	2761	3298	317.092	249.885	309.8	2842	317.092
2255	gaactttttaaatgttcaaaaa	tttttgaacatttaaaaagttc	SMN2	444	465	22	I7	1.46174	0.143813	7	1	354	0.717036	424	2281	85	54.8767	166.44	7.52303	2281	166.44	2.42791	1	424	54.8767	-1.18136	1	822	759	817	76.613	67.5973	93.1724	822	76.613	-0.0398838	1	822	93.1724	0.693074	1	395	395	403	44.0715	35.7496	37.8561	395	44.0715
2508	agtgtacagtgcagtatgccta	taggcatactgcactgtacact	SMN2	697	718	22	I7	-1.46073	0.14409	8	1	355	0.716394	3841	4599	9004	497.126	335.579	796.91	4599	497.126	-1.4766	1	9004	796.91	2.43908	1	1806	3511	827	168.325	312.693	94.3128	3511	312.693	1.06275	1	1806	168.325	0.0519385	1	3365	2483	4187	375.445	224.725	393.308	3365	375.445
2536	aacttgactagagcacttcata	tatgaagtgctctagtcaagtt	SMN2	725	746	22	I7	-1.45273	0.146298	8	1	356	0.725323	618	375	222	79.9854	27.3629	19.6484	618	79.9854	-1.44076	1	618	79.9854	-0.893646	1	528	15	9	49.2113	1.33591	1.02638	528	49.2113	-2.91447	1	528	49.2113	-2.08601	1	1124	996	461	125.409	90.1432	43.3043	1124	125.409
1456	aactttctaacatctgaacttttta	taaaaagttcagatgttagaaagtt	SMN2	456	480	25	I7	1.44911	0.147308	8	1	357	0.728286	4486	8050	2800	580.606	587.391	247.818	8050	587.391	0.0376276	1	4486	580.606	-1.93924	1	8411	5511	3040	783.932	490.815	346.688	8411	783.932	-1.14053	1	8411	783.932	-0.951756	1	5499	7076	7860	613.542	640.415	738.334	7076	640.415
2176	tggcagacttactccttAattt	aaatTaaggagtaagtctgcca	SMN2	365	386	22	E7I7	1.4472	0.147841	8	1	358	0.728879	6199	11072	4954	802.313	807.9	438.46	11072	807.9	0.0219804	1	6199	802.313	-1.59608	1	10134	11466	2785	944.521	1021.17	317.607	11466	1021.17	0.316751	1	10134	944.521	-1.63113	1	8436	12762	12924	941.234	1155.03	1214.02	12762	1155.03
1383	taagattcactttcataatgctggc	gccagcattatgaaagtgaatctta	SMN2	383	407	25	I7	1.44491	0.148484	8	1	359	0.730012	2109	2280	532	272.96	166.367	47.0853	2280	272.96	-1.34794	1	2109	272.96	-2.87368	1	417	637	24	38.8657	56.7318	2.73701	637	56.7318	0.335863	1	417	38.8657	-0.679163	1	784	1369	1418	87.4736	123.902	133.201	1369	123.902
2587	cagaggcttgacgaattccagt	actggaattcgtcaagcctctg	SMN2	776	797	22	I7	-1.44231	0.149215	8	1	360	0.73157	9884	16648	22031	1279.25	1214.77	1949.88	16648	1279.25	-0.353681	1	22031	1949.88	3.18236	1	7492	12236	2438	698.278	1089.75	278.035	12236	1089.75	1.43445	1	7492	698.278	-1.04084	1	13933	16132	14333	1554.55	1460.03	1346.38	16132	1554.55
1371	tcataatgctggcagacttactcct	aggagtaagtctgccagcattatga	SMN2	371	395	25	E7I7	-1.44158	0.14942	8	1	361	0.730545	8215	13220	13888	1063.24	964.635	1229.18	13220	1063.24	-0.588198	1	13888	1229.18	1.33825	1	8008	11362	3935	746.371	1011.91	448.756	11362	1011.91	0.989916	1	8008	746.371	-0.386817	1	7726	9805	7546	862.016	887.404	708.838	9805	887.404
1625	gtgatataaaatggcatcatatcct	aggatatgatgccattttatatcac	SMN2	625	649	25	I7	-1.44157	0.149422	8	1	362	0.728538	2086	3390	4862	269.983	247.361	430.317	3390	269.983	-0.275327	1	4862	430.317	1.93723	1	3076	2487	1378	286.693	221.495	157.15	3076	286.693	-0.350215	1	3076	286.693	-0.12636	1	3127	5122	4526	348.89	463.568	425.153	5122	463.568
1723	aaacttgactagagcacttcatatg	catatgaagtgctctagtcaagttt	SMN2	723	747	25	I7	-1.43922	0.150088	8	1	363	0.729766	3845	4539	5616	497.644	331.201	497.051	4539	497.644	-1.525	1	5616	497.644	0.601128	1	4229	3893	1299	394.156	346.714	148.141	4229	394.156	-0.182613	1	4229	394.156	-0.715112	1	3499	3552	3257	390.395	321.475	305.948	3552	390.395
2544	accagttaaacttgactagagc	gctctagtcaagtttaactggt	SMN2	733	754	22	I7	-1.43611	0.150972	8	1	364	0.732047	3220	4141	6489	416.753	302.16	574.317	4141	416.753	-1.12937	1	6489	574.317	1.68326	1	2525	3900	1209	235.338	347.338	137.877	3900	347.338	0.748759	1	2525	235.338	0.00277044	1	3127	5640	2982	348.89	510.45	280.116	5640	510.45
2301	tttaatattgattgttttacat	atgtaaaacaatcaatattaaa	SMN2	490	511	22	I7	-1.43027	0.152639	4	1	365	0.738105	44	4	294	5.69475	0.291871	26.0208	44	5.69475	-1.18283	0	294	26.0208	1.64805	1	129	394	410	12.0232	35.09	46.7573	394	35.09	0.624817	1	410	46.7573	1.13214	1	257	2	123	28.6744	0.181011	11.5541	257	28.6744
1427	ttcaaaaacatttgttttccacaaa	tttgtggaaaacaaatgtttttgaa	SMN2	427	451	25	I7	1.42777	0.153358	8	1	366	0.739556	970	2063	812	125.543	150.533	71.8671	2063	150.533	0.388057	1	970	125.543	-0.205406	1	2046	974	46	190.694	86.7454	5.24594	2046	190.694	-0.894687	1	2046	190.694	-3.95612	1	1120	1506	1294	124.962	136.301	121.553	1506	136.301
2069	agatatagatagctatatatag	ctatatatagctatctatatct	SMN2	258	279	22	I6	1.42633	0.153774	8	1	367	0.739538	988	2463	785	127.873	179.72	69.4774	2463	179.72	0.793608	1	988	127.873	-0.281247	1	5839	5548	1185	544.213	494.11	135.14	5839	544.213	-0.1554	1	5839	544.213	-1.5692	1	2015	1741	1777	224.82	157.57	166.924	2015	224.82
2283	acattaacctttcaactttcta	tagaaagttgaaaggttaatgt	SMN2	472	493	22	I7	1.42236	0.154921	8	1	368	0.743029	1922	4000	1816	248.757	291.871	160.727	4000	291.871	0.48068	1	1922	248.757	-0.309427	1	2505	4372	961	233.474	389.374	109.594	4372	389.374	0.997586	1	2505	233.474	-0.208234	1	2449	3263	2949	273.243	295.319	277.016	3263	295.319
1023	TCATGGTCTTTGTAGTCGGGAGGTG	CACCTCCCGACTACAAAGACCATGA	SMN2	23	47	25	E6	1.41852	0.15604	8	1	369	0.74637	2587	6315	1770	334.826	460.792	156.656	6315	460.792	1.20263	1	2587	334.826	-1.13958	1	1439	2779	559	134.119	247.5	63.7495	2779	247.5	0.94421	1	1439	134.119	-0.0133181	1	3703	3981	2949	413.156	360.301	277.016	3981	413.156
1151	aaagtcacataactacaaaaaaatt	aatttttttgtagttatgtgacttt	SMN2	151	175	25	I6	-1.41669	0.156574	8	1	370	0.7469	2896	3613	3945	374.818	263.633	349.157	3613	374.818	-1.16278	1	3945	374.818	0.405734	1	8449	5940	3382	787.474	529.022	385.69	8449	787.474	-0.973115	1	8449	787.474	-0.775765	1	3831	6269	4100	427.438	567.378	385.136	6269	567.378
6828	AGCGGATGCCAGCGTCGATCGA		NT					1.41504	0.157058	8	1	371	0.74719	34676	63631	47080	4487.98	4643.02	4166.88	63631	4643.02	0.413703	1	47080	4487.98	-0.116283	1	31074	38038	38481	2896.2	3387.7	4388.45	38038	3387.7	0.962303	1	38481	4388.45	2.41825	1	29893	34345	37299	3335.27	3108.4	3503.71	34345	3335.27
6824	GCCAATAGATGTGTCGACTTCC		NT					1.411	0.158244	8	1	372	0.750806	16747	29443	18985	2167.5	2148.39	1680.29	29443	2167.5	-0.091279	1	18985	2167.5	-1.03453	1	11074	15185	5582	1032.13	1352.39	636.583	15185	1352.39	1.02028	1	11074	1032.13	-0.500963	1	13267	15949	17755	1480.24	1443.47	1667.83	15949	1480.24
1933	aaagatgctgagtgattactta	taagtaatcactcagcatcttt	SMN2	122	143	22	I6	1.40924	0.158765	8	1	373	0.751263	4130	13880	5099	534.53	1012.79	451.293	13880	1012.79	3.49485	1	5099	534.53	0.0519187	1	4045	1999	3085	377.007	178.033	351.82	4045	377.007	-1.2262	1	4045	377.007	0.461138	1	4606	5028	9325	513.907	455.06	875.95	5028	513.907
7384	tctagtcaagtttaactggtgt		AS					-1.40747	0.159289	8	1	374	0.751724	4425	9045	6638	572.711	659.994	587.505	9045	659.994	0.648196	1	6638	587.505	0.696204	1	5070	6788	4329	472.54	604.546	493.688	6788	604.546	0.651092	1	5070	493.688	0.630942	1	6853	9035	8236	764.613	817.715	773.654	9035	817.715
1576	tttcttccacataaccaaccagtta	taactggttggttatgtggaagaaa	SMN2	576	600	25	I7	-1.4033	0.160527	8	1	375	0.755546	9333	17687	10106	1207.94	1290.58	894.444	17687	1290.58	0.423046	1	10106	1207.94	-0.823587	1	24184	16046	15055	2254.03	1429.07	1716.9	24184	2254.03	-1.93037	1	24184	2254.03	-0.351224	1	13993	22365	13437	1561.25	2024.15	1262.21	22365	2024.15
7369	accagcagacttttttttattg		AS					1.40224	0.160844	8	1	376	0.755028	10468	18029	10927	1354.83	1315.54	967.108	18029	1354.83	-0.21462	1	10927	1354.83	-1.07824	1	26903	18437	7703	2507.45	1642.02	878.466	26903	2507.45	-1.90055	1	26903	2507.45	-2.87852	1	13295	16045	16716	1483.37	1452.16	1570.23	16045	1483.37
1420	acatttgttttccacaaaccataaa	tttatggtttgtggaaaacaaatgt	SMN2	420	444	25	I7	1.40125	0.161138	8	1	377	0.7544	529	1088	381	68.4665	79.389	33.7209	1088	79.389	0.224974	1	529	68.4665	-0.136065	1	1364	2423	187	127.129	215.795	21.3259	2423	215.795	0.782199	1	1364	127.129	-0.788007	1	953	737	1351	106.329	66.7024	126.907	953	106.329
2328	tatctaatagttttggcatcaa	ttgatgccaaaactattagata	SMN2	517	538	22	I7	-1.39717	0.162363	8	1	378	0.758125	2327	3404	5680	301.175	248.382	502.716	3404	301.175	-0.602592	1	5680	502.716	2.17974	1	5056	4584	3871	471.235	408.255	441.457	5056	471.235	-0.237503	1	5056	471.235	0.455598	1	1886	1930	1526	210.428	174.675	143.346	1930	210.428
1607	atatcctaaagctctttattgtgaa	ttcacaataaagagctttaggatat	SMN2	607	631	25	I7	1.39015	0.164482	8	1	379	0.765993	2306	4772	2344	298.457	348.202	207.459	4772	348.202	0.507602	1	2344	298.457	-0.242193	1	3787	7270	3769	352.96	647.473	429.825	7270	647.473	1.47236	1	3787	429.825	0.848303	1	2076	2304	2033	231.626	208.524	190.971	2304	231.626
2419	atcctaaagctctttattgtga	tcacaataaagagctttaggat	SMN2	608	629	22	I7	-1.38769	0.165232	8	1	380	0.767459	1890	2155	1129	244.616	157.246	99.9236	2155	244.616	-1.1546	1	1890	244.616	-1.12262	1	2231	827	2700	207.936	73.6534	307.914	2231	207.936	-1.2326	1	2700	307.914	1.02664	1	1705	2345	2284	190.233	212.235	214.549	2345	212.235
2537	aaacttgactagagcacttcat	atgaagtgctctagtcaagttt	SMN2	726	747	22	I7	-1.38496	0.166064	8	1	381	0.769301	974	1067	1842	126.061	77.8567	163.029	1067	126.061	-0.899101	1	1842	163.029	1.06998	1	1834	400	2445	170.935	35.6244	278.833	1834	170.935	-1.70848	1	2445	278.833	1.10383	1	727	1161	731	81.1139	105.077	68.6669	1161	105.077
6840	GCGCCAGGACCACTGCGGGTCT		NT					-1.38471	0.166141	8	1	382	0.76764	46562	83720	61643	6026.34	6108.87	5455.79	83720	6108.87	0.182796	1	61643	6026.34	-0.506992	1	46402	51257	67584	4324.81	4565	7707.42	51257	4565	0.434277	1	67584	7707.42	3.89013	1	46602	51443	53507	5199.55	4655.86	5026.21	51443	5199.55
1778	agaaccagaggcttgacgaattcca	tggaattcgtcaagcctctggttct	SMN2	778	802	25	I7	1.38333	0.166563	8	1	383	0.76758	9291	21296	16352	1202.5	1553.92	1447.25	21296	1553.92	1.7942	1	16352	1447.25	1.61447	1	12715	10743	4651	1185.08	956.782	530.41	12715	1185.08	-0.643713	1	12715	1185.08	-1.27278	1	9832	9417	12061	1096.99	852.288	1132.96	9832	1096.99
6786	AGAGCCTGTATCACTCATAACA		NT					1.37846	0.168061	8	1	384	0.772467	6709	13395	8131	868.321	977.404	719.644	13395	977.404	0.66075	1	8131	868.321	-0.17337	1	7008	11443	8101	653.168	1019.12	923.855	11443	1019.12	1.38883	1	8101	923.855	1.28068	1	10551	12810	14630	1177.21	1159.37	1374.28	12810	1177.21
2588	ccagaggcttgacgaattccag	ctggaattcgtcaagcctctgg	SMN2	777	798	22	I7	1.37429	0.169353	8	1	385	0.776383	9990	19044	7617	1292.97	1389.6	674.152	19044	1389.6	0.479497	1	9990	1292.97	-2.38303	1	16478	21505	15149	1535.8	1915.26	1727.62	21505	1915.26	1.0028	1	16478	1727.62	0.912101	1	14165	12592	15046	1580.44	1139.64	1413.36	14165	1580.44
2533	ttgactagagcacttcatatgt	acatatgaagtgctctagtcaa	SMN2	722	743	22	I7	1.3725	0.169907	8	1	386	0.776905	1559	2619	1369	201.776	191.103	121.165	2619	201.776	-0.156048	1	1559	201.776	-0.342735	1	4581	9820	2471	426.964	874.578	281.798	9820	874.578	1.97358	1	4581	426.964	-0.0322957	1	1306	1918	2145	145.715	173.589	201.492	1918	173.589
2170	acttactccttAatttaaggaa	ttccttaaatTaaggagtaagt	SMN2	359	380	22	E7I7	1.3704	0.170562	8	1	387	0.777888	1917	2968	1575	248.11	216.568	139.397	2968	248.11	-0.39733	1	1917	248.11	-0.568565	1	2601	2628	796	242.422	234.052	90.7775	2628	242.422	0.0130229	1	2601	242.422	-0.443738	1	2453	2631	5484	273.69	238.119	515.143	2631	273.69
1466	ttaacctttcaactttctaacatct	agatgttagaaagttgaaaggttaa	SMN2	466	490	25	I7	1.36513	0.172212	8	1	388	0.783388	4447	10259	4773	575.559	748.577	422.44	10259	748.577	1.27133	1	4773	575.559	-0.407977	1	4593	4015	1875	428.082	357.58	213.829	4593	428.082	-0.294316	1	4593	428.082	-0.399508	1	3662	5046	4532	408.582	456.69	425.716	5046	456.69
1791	caaatgagaaattagaaccagaggc	gcctctggttctaatttctcatttg	SMN2	791	815	25	I7	-1.3611	0.173483	8	1	389	0.787141	4115	7236	6444	532.589	527.995	570.334	7236	532.589	-0.0518398	1	6444	570.334	0.844166	1	8445	5985	7685	787.101	533.03	876.413	8445	787.101	-0.953305	1	8445	876.413	0.789426	1	7326	10906	9648	817.387	987.05	906.291	10906	987.05
1462	cctttcaactttctaacatctgaac	gttcagatgttagaaagttgaaagg	SMN2	462	486	25	I7	1.36027	0.173743	8	1	390	0.7863	2589	5928	2569	335.085	432.553	227.373	5928	432.553	0.935869	1	2589	335.085	-0.34712	1	3796	5153	1521	353.799	458.931	173.458	5153	458.931	0.603117	1	3796	353.799	-0.334341	1	4985	6504	6985	556.194	588.646	656.14	6504	588.646
1454	ctttctaacatctgaactttttaaa	tttaaaaagttcagatgttagaaag	SMN2	454	478	25	I7	1.35623	0.175027	8	1	391	0.790083	1194	3384	1132	154.535	246.923	100.189	3384	246.923	1.27276	1	1194	154.535	-0.110601	1	2456	2963	570	228.907	263.888	65.004	2963	263.888	0.295214	1	2456	228.907	-0.685086	1	946	1360	1769	105.548	123.087	166.172	1360	123.087
7285	acatccatataaagctatctat		AS					-1.34946	0.17719	8	1	392	0.797809	3938	5755	4800	509.681	419.93	424.83	5755	509.681	-0.783138	1	4800	509.681	0.0259484	1	4618	4790	3046	430.412	426.602	347.372	4790	430.412	0.0494016	1	4618	430.412	0.242899	1	6808	9040	5267	759.592	818.168	494.759	9040	818.168
1753	gttaaaccatgtcctctgtggacac	gtgtccacagaggacatggtttaac	SMN2	753	777	25	I7	-1.34788	0.177697	8	1	393	0.798055	9222	16411	7271	1193.57	1197.47	643.529	16411	1197.47	0.00633836	1	9222	1193.57	-2.13335	1	7278	5809	11455	678.333	517.355	1306.35	7278	678.333	-0.605762	1	11455	1306.35	2.09697	1	10497	13230	9497	1171.19	1197.38	892.107	13230	1197.38
6738	GTCGCATCTTCTGGGAGTCTAC		NT					1.34614	0.178259	8	1	394	0.798546	11822	22109	12878	1530.08	1613.25	1139.78	22109	1613.25	0.377599	1	12878	1530.08	-0.973037	1	13318	16616	9150	1241.28	1479.84	1043.49	16616	1479.84	0.728232	1	13318	1241.28	0.120824	1	16074	18270	11640	1793.43	1653.53	1093.41	18270	1793.43
2228	gttttccacaaaccataaagtt	aactttatggtttgtggaaaac	SMN2	417	438	22	I7	1.34503	0.178616	8	1	395	0.798121	3782	6542	3675	489.49	477.355	325.261	6542	489.49	-0.117327	1	3782	489.49	-0.602495	1	3903	4961	1022	363.772	441.831	116.551	4961	441.831	0.465469	1	3903	363.772	-0.859287	1	5747	5745	6485	641.213	519.953	609.173	5747	641.213
1642	tgctggtctgcctactagtgatata	tatatcactagtaggcagaccagca	SMN2	642	666	25	I7	1.34471	0.17872	8	1	396	0.796567	1635	2643	976	211.612	192.854	86.3821	2643	211.612	-0.259048	1	1635	211.612	-1.00296	1	4570	3914	1198	425.939	348.585	136.622	4570	425.939	-0.332727	1	4570	425.939	-0.974239	1	2355	1850	3269	262.755	167.435	307.076	2355	262.755
2350	gtagggatctagattaaccttt	aaaggttaatctagatccctac	SMN2	539	560	22	I7	1.34407	0.178925	8	1	397	0.795472	5080	9408	4993	657.485	686.481	441.912	9408	686.481	0.194299	1	5080	657.485	-0.758661	1	7673	10396	3743	715.148	925.878	426.86	10396	925.878	0.822699	1	7673	715.148	-0.379251	1	4647	6285	6026	518.482	568.826	566.056	6285	568.826
1900	CCAGTATGATAGCCCTTGTCAT	ATGACAAGGGCTATCATACTGG	SMN2	89	110	22	E6	1.33962	0.180369	8	1	398	0.799877	10231	21818	8827	1324.16	1592.01	781.245	21818	1592.01	1.31401	1	10231	1324.16	-1.89857	1	13815	13370	7164	1287.6	1190.74	816.998	13815	1287.6	-0.211476	1	13815	1287.6	-0.559555	1	10000	12353	12212	1115.73	1118.01	1147.14	12353	1118.01
1068	TCATCGTCATCCTTGTAATCGATGT	ACATCGATTACAAGGATGACGATGA	SMN2	68	92	25	E6	-1.33542	0.181738	8	1	399	0.803928	6432	12623	21679	832.47	921.073	1918.73	12623	921.073	0.547243	1	21679	1918.73	5.5011	1	7022	2890	709	654.473	257.386	80.8558	7022	654.473	-2.01989	1	7022	654.473	-3.13226	1	6130	7272	5567	683.945	658.154	522.94	7272	683.945
1776	aaccagaggcttgacgaattccagt	actggaattcgtcaagcctctggtt	SMN2	776	800	25	I7	1.33152	0.183017	8	1	400	0.80756	8546	15240	7780	1106.08	1112.03	688.579	15240	1112.03	0.0185982	1	8546	1106.08	-1.4717	1	13643	19537	12610	1271.57	1739.98	1438.07	19537	1739.98	1.31153	1	13643	1438.07	0.895385	1	8177	9180	8858	912.336	830.838	832.082	9180	912.336
1757	tccagttaaaccatgtcctctgtgg	ccacagaggacatggtttaactgga	SMN2	757	781	25	I7	1.32894	0.183867	8	1	401	0.809289	9822	15978	8289	1271.22	1165.88	733.628	15978	1271.22	-0.573898	1	9822	1271.22	-1.94025	1	13207	13451	8882	1230.93	1197.96	1012.92	13451	1230.93	-0.0280121	1	13207	1230.93	0.0708642	1	8917	9899	12299	994.9	895.912	1155.31	9899	994.9
1982	aatatgatcagcaaaacaaagt	actttgttttgctgatcatatt	SMN2	171	192	22	I6	1.32753	0.184335	8	1	402	0.80933	1661	2831	1072	214.977	206.572	94.8787	2831	214.977	-0.122256	1	1661	214.977	-0.888553	1	241	445	53	22.462	39.6321	6.04423	445	39.6321	0.394828	1	241	22.462	0.152664	1	1642	665	1024	183.204	60.186	96.1901	1642	183.204
6755	GCACCAAGTCAAACCACTTACG		NT					1.32065	0.186619	8	1	403	0.817329	17009	32870	22858	2201.41	2398.45	2023.08	32870	2398.45	0.755797	1	22858	2201.41	0.0318091	1	19160	23464	8801	1785.77	2089.73	1003.68	23464	2089.73	0.772264	1	19160	1785.77	-1.08533	1	19178	21151	25289	2139.76	1914.28	2375.54	21151	2139.76
2166	actccttAatttaaggaatgCt	aGcattccttaaatTaaggagt	SMN2	355	376	22	E7I7	1.32043	0.186692	8	1	404	0.815623	8101	17200	11361	1048.48	1255.05	1005.52	17200	1255.05	1.13766	1	11361	1048.48	0.406745	1	10099	16088	8960	941.259	1432.81	1021.82	16088	1432.81	1.55289	1	10099	1021.82	0.750412	1	11003	14438	14615	1227.64	1306.72	1372.87	14438	1306.72
1902	AGCCAGTATGATAGCCCTTGTC	GACAAGGGCTATCATACTGGCT	SMN2	91	112	22	E6	1.3171	0.187806	8	1	405	0.818465	6521	13397	5185	843.989	977.55	458.905	13397	977.55	0.820206	1	6521	843.989	-1.66947	1	11597	8286	6740	1080.88	737.959	768.644	11597	1080.88	-1.10552	1	11597	1080.88	-0.221594	1	7424	10461	12424	828.321	946.776	1167.06	10461	946.776
1785	agaaattagaaccagaggcttgacg	cgtcaagcctctggttctaatttct	SMN2	785	809	25	I7	1.31457	0.188653	8	1	406	0.820129	1103	1746	1285	142.757	127.402	113.731	1746	142.757	-0.259215	1	1285	142.757	0.226851	1	975	1378	269	90.8731	122.726	30.6773	1378	122.726	0.385255	1	975	90.8731	-0.117615	1	208	612	2113	23.2073	55.3892	198.486	612	55.3892
1589	ttgtgaaagtatgtttcttccacat	atgtggaagaaacatactttcacaa	SMN2	589	613	25	I7	-1.31351	0.18901	7	1	407	0.819665	558	154	2223	72.2198	11.237	196.749	558	72.2198	-2.3128	1	2223	196.749	2.47683	1	186	388	1	17.3358	34.5556	0.114042	388	34.5556	0.433486	1	186	17.3358	-2.26077	0	1040	752	1104	116.036	68.06	103.705	1040	116.036
1357	gacttactccttAatttaaggaatg	cattccttaaatTaaggagtaagtc	SMN2	357	381	25	E7I7	1.31175	0.189605	8	1	408	0.820226	4480	8662	8613	579.83	632.047	762.304	8662	632.047	0.383124	1	8613	762.304	1.67209	1	6369	17143	2541	593.611	1526.77	289.781	17143	1526.77	3.32619	1	6369	593.611	-0.604861	1	4947	6088	5560	551.954	550.996	522.282	6088	551.954
6796	TGAATTGCCCGATTTATGGCAC		NT					1.31109	0.189829	8	1	409	0.819188	7042	16724	7359	911.42	1220.31	651.318	16724	1220.31	1.80193	1	7359	911.42	-0.771344	1	6550	4243	2798	610.481	377.886	319.09	6550	610.481	-1.02248	1	6550	610.481	-0.51535	1	7238	9920	11596	807.569	897.812	1089.28	9920	897.812
6705	GTTCCGACGGATACCGGTGTCT		NT					-1.30949	0.190368	8	1	410	0.81951	13098	23326	15876	1695.22	1702.05	1405.13	23326	1702.05	0.0161324	1	15876	1695.22	-0.481969	1	16018	15478	21097	1492.93	1378.49	2405.95	16018	1492.93	-0.238802	1	21097	2405.95	2.12219	1	11762	15204	14418	1312.33	1376.04	1354.36	15204	1376.04
2192	ttcactttcataatgctggcag	ctgccagcattatgaaagtgaa	SMN2	381	402	22	I7	-1.30616	0.191499	8	1	411	0.822372	764	737	424	98.8817	53.7773	37.5267	764	98.8817	-0.978818	1	764	98.8817	-0.574423	1	2653	576	660	247.268	51.2991	75.2678	2653	247.268	-2.0752	1	2653	247.268	-0.662453	1	569	1099	590	63.4853	99.4653	55.422	1099	99.4653
1245	agctatatatagatagctttatatg	catataaagctatctatatatagct	SMN2	245	269	25	I6	-1.30572	0.191648	6	1	412	0.821018	311	525	644	40.2516	38.3081	56.998	525	40.2516	-0.0722794	1	644	56.998	0.972153	1	84	0	0	7.82907	0.0890609	0.114042	84	7.82907	-203.173	0	84	7.82907	-138.953	0	466	801	300	51.9932	72.4947	28.1807	801	72.4947
1461	ctttcaactttctaacatctgaact	agttcagatgttagaaagttgaaag	SMN2	461	485	25	I7	-1.30521	0.19182	8	1	413	0.819763	522	291	1406	67.5605	21.2336	124.44	522	67.5605	-1.41783	1	1406	124.44	1.5305	1	425	899	1749	39.6114	80.0658	199.46	899	80.0658	0.634698	1	1749	199.46	1.97133	1	832	1128	838	92.8291	102.09	78.7181	1128	102.09
7326	ttttgaacatttaaaaagttca		AS					1.3041	0.192198	8	1	414	0.819396	1063	3352	693	137.58	244.588	61.3348	3352	244.588	1.54471	1	1063	137.58	-0.576634	1	2588	4174	1215	241.21	371.74	138.561	4174	371.74	0.845118	1	2588	241.21	-0.0235618	1	1576	1030	1741	175.84	93.2204	163.542	1576	175.84
2161	ttAatttaaggaatgCtgagca	tgctcaGcattccttaaatTaa	SMN2	350	371	22	E7	-1.298	0.194286	8	1	415	0.826302	2094	4656	2979	271.019	339.738	263.66	4656	339.738	0.73387	1	2979	271.019	0.538454	1	4078	2764	922	380.083	246.164	105.147	4078	380.083	-0.716919	1	4078	380.083	-1.07799	1	1614	2771	1420	180.08	250.79	133.389	2771	250.79
2563	aaccatgtcctctgtggacacc	ggtgtccacagaggacatggtt	SMN2	752	773	22	I7	-1.29663	0.194758	8	1	416	0.826319	8184	18270	16205	1059.22	1333.12	1434.24	18270	1333.12	1.49357	1	16205	1434.24	2.21946	1	9461	11791	9598	881.795	1050.12	1094.58	11791	1050.12	0.62086	1	9598	1094.58	1.06293	1	10396	10904	9059	1159.92	986.869	850.963	10904	1159.92
1011	TAGTCGGGAGGTGGTGGGGGAATTA	TAATTCCCCCACCACCTCCCGACTA	SMN2	11	35	25	E6	-1.29635	0.194856	8	1	417	0.82475	5843	6049	6707	756.238	441.382	593.612	6049	756.238	-2.40569	1	6707	756.238	-0.31877	1	7190	6080	3842	670.131	541.491	438.15	7190	670.131	-0.46516	1	7190	670.131	-0.19768	1	6202	7692	6041	691.979	696.166	567.465	7692	696.166
1104	ttacttacCATATAATAGCCAGTAT	ATACTGGCTATTATATGgtaagtaa	SMN2	104	128	25	E6I6	1.29628	0.194878	8	1	418	0.822872	3992	5973	3328	516.67	435.837	294.549	5973	516.67	-0.698828	1	3992	516.67	-1.05003	1	11858	13584	4379	1105.2	1209.8	499.39	13584	1209.8	0.380872	1	11858	1105.2	-1.19015	1	7032	8058	8083	784.584	729.291	759.282	8058	784.584
1017	TCTTTGTAGTCGGGAGGTGGTGGGG	CCCCACCACCTCCCGACTACAAAGA	SMN2	17	41	25	E6	1.2954	0.195183	8	1	419	0.822193	5514	9214	5688	713.656	672.325	503.424	9214	713.656	-0.306038	1	5688	713.656	-0.656181	1	8169	10035	3056	761.377	893.727	348.513	10035	893.727	0.537348	1	8169	761.377	-0.870357	1	7164	9696	8477	799.312	877.539	796.292	9696	877.539
2165	ctccttAatttaaggaatgCtg	caGcattccttaaatTaaggag	SMN2	354	375	22	E7I7	-1.29312	0.195969	8	1	420	0.823538	1569	3316	1872	203.07	241.961	165.684	3316	241.961	0.478656	1	1872	203.07	0.198855	1	3465	371	5828	322.949	33.0416	664.637	3465	322.949	-3.69981	1	5828	664.637	1.75659	1	2095	2606	3160	233.746	235.857	296.837	2606	235.857
1013	TGTAGTCGGGAGGTGGTGGGGGAAT	ATTCCCCCACCACCTCCCGACTACA	SMN2	13	37	25	E6	1.28821	0.197673	8	1	421	0.828724	8487	14531	7892	1098.44	1060.3	698.491	14531	1098.44	-0.230455	1	8487	1098.44	-1.38031	1	16921	26030	8023	1577.09	2318.26	914.96	26030	2318.26	1.80947	1	16921	1577.09	-0.906382	1	10218	12250	12600	1140.06	1108.69	1183.59	12250	1140.06
2376	ccaaccagttaagtatgagaat	attctcatacttaactggttgg	SMN2	565	586	22	I7	1.28556	0.198597	8	1	422	0.830625	4580	7443	2631	592.772	543.099	232.86	7443	592.772	-0.40091	1	4580	592.772	-2.18984	1	4916	10853	4521	458.187	966.578	515.584	10853	966.578	2.1476	1	4916	515.584	0.752632	1	3770	5122	4988	420.632	463.568	468.551	5122	463.568
1533	gggatctagattaaccttttatcta	tagataaaaggttaatctagatccc	SMN2	533	557	25	I7	1.28522	0.198714	8	1	423	0.829151	2145	3760	1970	277.619	274.359	174.357	3760	277.619	-0.0512291	1	2145	277.619	-0.417859	1	2729	677	2499	254.352	60.2943	284.991	2729	254.352	-1.91433	1	2729	284.991	0.698018	1	2931	2624	7590	327.022	237.486	712.971	2931	327.022
2325	ctaatagttttggcatcaaaat	attttgatgccaaaactattag	SMN2	514	535	22	I7	1.28421	0.199067	8	1	424	0.828663	2379	4551	2446	307.905	332.077	216.486	4551	332.077	0.238467	1	2446	307.905	-0.230582	1	4268	7430	2484	397.791	661.723	283.281	7430	661.723	1.27419	1	4268	397.791	0.0874933	1	4059	4515	5072	452.877	408.631	476.442	4515	452.877
2541	agttaaacttgactagagcact	agtgctctagtcaagtttaact	SMN2	730	751	22	I7	-1.28335	0.199368	8	1	425	0.827965	4336	5348	3959	561.192	390.232	350.396	5348	561.192	-1.46108	1	4336	561.192	-0.865885	1	5344	2746	3774	498.078	244.561	430.395	5344	498.078	-1.34814	1	5344	498.078	0.324428	1	5119	5128	5838	571.144	464.111	548.396	5128	571.144
1806	ccagcatttctcctgcaaatgagaa	ttctcatttgcaggagaaatgctgg	SMN2	806	830	25	I7E8	1.28274	0.199584	8	1	426	0.826917	243	543	164	31.4506	39.6215	14.515	543	39.6215	0.246377	1	243	31.4506	0.0617702	1	447	1392	1716	41.6618	123.973	195.696	1392	123.973	1.13277	1	1716	195.696	1.89538	1	501	153	1381	55.8983	13.8473	129.725	501	55.8983
2119	gtctAaaaccctgtaaggaaaa	ttttccttacagggtttTagac	SMN2	308	329	22	I6E7	-1.27693	0.201627	8	1	427	0.833425	2750	4574	2485	355.922	333.755	219.938	4574	355.922	-0.236155	1	2750	355.922	-0.589698	1	3970	2701	10723	370.017	240.554	1222.87	3970	370.017	-0.70019	1	10723	1222.87	3.14721	1	3695	5347	5700	412.264	483.932	535.433	5347	483.932
1093	ATAATAGCCAGTATGATAGCCCTTG	CAAGGGCTATCATACTGGCTATTAT	SMN2	93	117	25	E6	-1.27598	0.201962	8	1	428	0.832858	2110	3923	5748	273.089	286.253	508.734	3923	286.253	0.132417	1	5748	508.734	2.50912	1	1877	3018	3477	174.942	268.786	396.524	3018	268.786	0.72444	1	3477	396.524	1.596	1	2216	3566	3786	247.247	322.742	355.64	3566	322.742
2399	gaaagtatgtttcttccacata	tatgtggaagaaacatactttc	SMN2	588	609	22	I7	1.26774	0.204891	8	1	429	0.842965	2064	3686	1250	267.136	268.959	110.633	3686	268.959	0.00604866	1	2064	267.136	-1.17548	1	4176	3806	1583	389.217	338.966	180.529	4176	389.217	-0.199833	1	4176	389.217	-0.446523	1	2211	2268	3971	246.689	205.266	373.018	2268	246.689
1067	CATCGTCATCCTTGTAATCGATGTC	GACATCGATTACAAGGATGACGATG	SMN2	67	91	25	E6	-1.26636	0.205386	8	1	430	0.843037	6339	13452	9895	820.433	981.563	875.77	13452	981.563	1.00155	1	9895	875.77	0.887667	1	4189	3781	5381	390.428	336.739	613.661	4189	390.428	-0.218448	1	5381	613.661	1.31069	1	9166	12365	8259	1022.68	1119.1	775.814	12365	1119.1
6833	GAGCAGCTCCCACCTTGACGGT		NT					1.26423	0.206148	8	1	431	0.844201	46949	67694	68304	6076.43	4939.48	6045.33	67694	6076.43	-2.8417	1	68304	6076.43	0.54588	1	45338	48525	22071	4225.65	4321.68	2517.02	48525	4321.68	0.217346	1	45338	4225.65	-1.73091	1	44804	52987	45452	4998.94	4795.6	4269.56	52987	4998.94
1566	ataaccaaccagttaagtatgagaa	ttctcatacttaactggttggttat	SMN2	566	590	25	I7	1.26298	0.206596	8	1	432	0.84408	1043	4494	653	134.992	327.917	57.7946	4494	327.917	2.73045	1	1043	134.992	-0.617803	1	2537	1441	417	236.457	128.337	47.5556	2537	236.457	-0.780468	1	2537	236.457	-1.07078	1	1838	3450	3165	205.072	312.243	297.306	3450	312.243
2116	tAaaaccctgtaaggaaaataa	ttattttccttacagggtttTa	SMN2	305	326	22	I6E7	1.26041	0.207522	8	1	433	0.845904	707	2141	454	91.5044	156.224	40.1818	2141	156.224	1.14751	1	707	91.5044	-0.374766	1	596	875	390	55.5491	77.9283	44.4764	875	77.9283	0.350889	1	596	55.5491	0.441684	1	919	816	1914	102.536	73.8523	179.793	919	102.536
6844	TATCAAAGCGGTACTGTCTCTA		NT					1.25658	0.208904	8	1	434	0.849576	6099	13034	7593	789.371	951.063	672.028	13034	951.063	1.0238	1	7593	789.371	-0.0354325	1	6844	8199	4155	637.883	730.211	473.845	8199	730.211	0.42777	1	6844	637.883	0.0325727	1	6193	8371	7656	690.974	757.62	719.171	8371	757.62
1486	ttaatattgattgttttacattaac	gttaatgtaaaacaatcaatattaa	SMN2	486	510	25	I7	-1.25612	0.209073	8	1	435	0.848307	1642	2922	2416	212.518	213.212	213.831	2922	213.212	-0.0058444	1	2416	213.831	0.6184	1	4698	2547	10304	437.869	226.838	1175.09	4698	437.869	-1.16738	1	10304	1175.09	2.67908	1	1975	2840	2407	220.358	257.035	226.103	2840	257.035
1758	ttccagttaaaccatgtcctctgtg	cacagaggacatggtttaactggaa	SMN2	758	782	25	I7	1.2559	0.209151	8	1	436	0.846676	7183	11012	11641	929.669	803.522	1030.3	11012	929.669	-0.806781	1	11641	1030.3	1.08437	1	7900	13563	6205	736.305	1207.93	707.631	13563	1207.93	1.65626	1	7900	736.305	0.480028	1	8387	7306	13595	935.766	661.231	1277.05	8387	935.766
2613	ttctcctgcaaatgagaaatta	taatttctcatttgcaggagaa	SMN2	802	823	22	I7E8	1.25408	0.209814	8	1	437	0.847417	6658	15175	3860	861.72	1107.29	341.634	15175	1107.29	1.47977	1	6658	861.72	-2.7349	1	11222	13124	7108	1045.93	1168.84	810.611	13124	1168.84	0.444085	1	11222	1045.93	-0.0231265	1	9295	13616	10992	1037.08	1232.32	1032.54	13616	1232.32
2499	tgcagtatgcctaggttatccc	gggataacctaggcatactgca	SMN2	688	709	22	I7	-1.25318	0.210142	8	1	438	0.846804	7286	15453	11942	943	1127.57	1056.94	15453	1127.57	1.07122	1	11942	1056.94	1.14276	1	7953	8376	9773	741.245	745.974	1114.53	8376	745.974	0.0857161	1	9773	1114.53	1.48016	1	8639	11138	10039	963.883	1008.05	943.02	11138	1008.05
1930	gatgctgagtgattacttacCA	TGgtaagtaatcactcagcatc	SMN2	119	140	22	E6I6	1.25258	0.21036	8	1	439	0.845752	17669	39361	22283	2286.83	2872.09	1972.19	39361	2872.09	2.17939	1	22283	2286.83	-0.401091	1	16791	31972	15680	1564.97	2847.46	1788.18	31972	2847.46	2.97623	1	16791	1788.18	0.964307	1	16275	19332	21043	1815.86	1749.65	1976.69	19332	1815.86
1988	caacaaaatatgatcagcaaaa	ttttgctgatcatattttgttg	SMN2	177	198	22	I6	-1.25066	0.211057	8	1	440	0.846626	1295	586	738	167.607	42.7591	65.3176	1295	167.607	-2.58801	1	1295	167.607	-0.892553	1	758	537	266	70.648	47.8257	30.3352	758	70.648	-0.238178	1	758	70.648	0.0902633	1	1092	1800	2068	121.838	162.909	194.259	1800	162.909
1595	tctttattgtgaaagtatgtttctt	aagaaacatactttcacaataaaga	SMN2	595	619	25	I7	-1.24903	0.211656	6	1	441	0.847103	514	642	562	66.5251	46.8453	49.7405	642	66.5251	-0.49693	1	562	66.5251	0.279881	1	148	0	0	13.7941	0.0890609	0.114042	148	13.7941	-269.707	0	148	13.7941	-184.625	0	409	916	363	45.6335	82.9028	34.0986	916	82.9028
1826	GTAGTCGGGAGGTGGTGGGGGA	TCCCCCACCACCTCCCGACTAC	SMN2	15	36	22	E6	1.24849	0.211851	8	1	442	0.845967	10450	15793	10405	1352.5	1152.38	920.908	15793	1352.5	-1.05946	1	10450	1352.5	-1.29238	1	13823	11213	3580	1288.35	998.64	408.271	13823	1288.35	-0.807935	1	13823	1288.35	-2.136	1	9775	10414	12120	1090.63	942.522	1138.5	10414	1090.63
1501	tggcatcaaaattctttaatattga	tcaatattaaagaattttgatgcca	SMN2	501	525	25	I7	1.24588	0.212807	8	1	443	0.847864	3275	7685	2554	423.871	560.758	226.045	7685	560.758	1.16789	1	3275	423.871	-1.05272	1	6464	6916	2692	602.465	615.945	307.001	6916	615.945	0.123584	1	6464	602.465	-0.547444	1	4535	6411	5426	505.986	580.229	509.695	6411	580.229
2302	ctttaatattgattgttttaca	tgtaaaacaatcaatattaaag	SMN2	491	512	22	I7	1.24583	0.212827	8	1	444	0.846033	1204	2802	1907	155.829	204.456	168.781	2802	204.456	0.679008	1	1907	168.781	0.756413	1	1482	1570	267	138.127	139.826	30.4492	1570	139.826	0.082735	1	1482	138.127	-0.609723	1	1822	1863	5101	203.287	168.611	479.166	1863	203.287
2217	accataaagttttacaaaagta	tacttttgtaaaactttatggt	SMN2	406	427	22	I7	1.24329	0.213761	8	1	445	0.84784	1778	4362	1549	230.12	318.286	137.096	4362	318.286	1.0123	1	1778	230.12	-0.421279	1	2042	6409	1511	190.321	570.792	172.318	6409	570.792	2.36844	1	2042	190.321	0.459689	1	3041	4006	3076	339.295	362.564	288.946	4006	362.564
1953	ctacaaaaaaattgtcaggaaa	tttcctgacaatttttttgtag	SMN2	142	163	22	I6	1.24215	0.214181	8	1	446	0.847599	353	823	196	45.6875	60.0525	17.3472	823	60.0525	0.363668	1	353	45.6875	-0.196316	1	2179	2602	344	203.09	231.737	39.2305	2602	231.737	0.266021	1	2179	203.09	-0.993153	1	400	210	558	44.6294	19.0061	52.4161	400	44.6294
1208	cattttgtttcacaagaattttact	agtaaaattcttgtgaaacaaaatg	SMN2	208	232	25	I6	1.24203	0.214226	8	1	447	0.845881	1639	3982	1919	212.13	290.558	169.844	3982	290.558	0.938172	1	1919	212.13	0.153586	1	3685	5009	765	343.454	446.106	87.2422	5009	446.106	0.598159	1	3685	343.454	-1.10308	1	2380	2822	3624	265.545	255.406	340.423	2822	265.545
2177	ctggcagacttactccttAatt	aatTaaggagtaagtctgccag	SMN2	366	387	22	E7I7	-1.23923	0.215262	8	1	448	0.848074	4843	8238	9034	626.811	601.109	799.566	8238	626.811	-0.207382	1	9034	799.566	1.58173	1	13121	13095	7528	1222.92	1166.25	858.509	13121	1222.92	-0.0984386	1	13121	1222.92	-0.301052	1	8625	12150	7302	962.321	1099.64	685.918	12150	1099.64
1515	ttatctaatagttttggcatcaaaa	ttttgatgccaaaactattagataa	SMN2	515	539	25	I7	1.23908	0.215316	8	1	449	0.846397	1629	2291	1236	210.835	167.169	109.394	2291	210.835	-0.600592	1	1629	210.835	-0.609648	1	1975	2166	326	184.076	192.906	37.1777	2166	192.906	0.133461	1	1975	184.076	-0.87479	1	1819	1812	3011	202.952	163.996	282.84	1819	202.952
2120	tgtctAaaaccctgtaaggaaa	tttccttacagggtttTagaca	SMN2	309	330	22	I6E7	-1.23788	0.215762	8	1	450	0.846267	1640	1385	1802	212.259	101.06	159.488	1640	212.259	-1.69472	1	1802	212.259	0.0333711	1	3002	2001	1865	279.796	178.211	212.689	3002	279.796	-0.629422	1	3002	279.796	0.23632	1	1416	1930	1429	157.988	174.675	134.234	1930	174.675
2404	attgtgaaagtatgtttcttcc	ggaagaaacatactttcacaat	SMN2	593	614	22	I7	1.23669	0.216203	8	1	451	0.846115	2842	6125	6511	367.829	446.928	576.264	6125	446.928	0.728527	1	6511	576.264	2.09263	1	1829	2383	348	170.469	212.232	39.6866	2383	212.232	0.376996	1	1829	170.469	-0.68971	1	3759	2950	3908	419.405	266.991	367.1	3759	419.405
1881	CATCGTCATCCTTGTAATCGAT	ATCGATTACAAGGATGACGATG	SMN2	70	91	22	E6	1.22929	0.218964	8	1	452	0.855024	2797	3076	1781	362.005	224.449	157.63	3076	362.005	-1.50259	1	2797	362.005	-1.36171	1	1451	1574	118	135.238	140.182	13.457	1574	140.182	0.110909	1	1451	135.238	-1.3445	1	2381	3252	3536	265.656	294.323	332.156	3252	294.323
1295	ctgtaaggaaaataaaggaagttaa	ttaacttcctttattttccttacag	SMN2	295	319	25	I6	1.22769	0.219564	8	1	453	0.855476	503	1498	428	65.1014	109.306	37.8807	1498	109.306	0.928371	1	503	65.1014	0.0368238	1	475	1927	531	44.2715	171.62	60.5564	1927	171.62	1.62025	1	531	60.5564	0.727437	1	383	710	901	42.7326	64.2587	84.636	710	64.2587
2009	aagaattttacttattttattc	gaataaaataagtaaaattctt	SMN2	198	219	22	I6	1.22585	0.220255	8	1	454	0.856279	1656	4797	1838	214.33	350.027	162.675	4797	350.027	1.58645	1	1838	214.33	0.0494961	1	2962	4050	997	276.068	360.697	113.7	4050	360.697	0.55491	1	2962	276.068	-0.411482	1	2368	2819	2274	264.206	255.134	213.61	2819	264.206
2501	agtgcagtatgcctaggttatc	gataacctaggcatactgcact	SMN2	690	711	22	I7	-1.22494	0.220597	8	1	455	0.855721	10890	16318	16886	1409.45	1190.69	1494.52	16318	1409.45	-1.13536	1	16886	1494.52	0.936941	1	15875	9461	4415	1479.6	842.606	503.496	15875	1479.6	-1.90033	1	15875	1479.6	-2.15296	1	9743	15551	13213	1087.06	1407.45	1241.17	15551	1407.45
1997	tattttattcaacaaaatatga	tcatattttgttgaataaaata	SMN2	186	207	22	I6	-1.22141	0.221933	6	1	456	0.859015	749	1201	1177	96.9403	87.6343	104.172	1201	96.9403	-0.194082	1	1177	104.172	0.712367	1	192	197	37	17.895	17.545	4.21956	197	17.895	0.0596534	0	192	17.895	0.15846	0	655	1435	509	73.0806	129.875	47.8132	1435	129.875
6834	GTGTATGGTAGCACGTAATGCG		NT					-1.21779	0.223303	8	1	457	0.862428	10026	17553	14992	1297.63	1280.8	1326.89	17553	1297.63	-0.101896	1	14992	1326.89	0.724892	1	9068	7273	7079	845.167	647.74	807.304	9068	845.167	-0.67129	1	9068	845.167	0.461392	1	8253	8031	9243	920.816	726.848	868.247	8253	920.816
2423	tcatatcctaaagctctttatt	aataaagagctttaggatatga	SMN2	612	633	22	I7	-1.21639	0.223836	8	1	458	0.8626	1613	2442	2559	208.765	178.187	226.488	2442	208.765	-0.42087	1	2559	226.488	0.783931	1	3655	1810	1556	340.658	161.2	177.449	3655	340.658	-1.1591	1	3655	340.658	-0.247392	1	1428	1880	1232	159.327	170.15	115.729	1880	170.15
2550	gtggacaccagttaaacttgac	gtcaagtttaactggtgtccac	SMN2	739	760	22	I7	-1.21613	0.223934	8	1	459	0.861096	10658	17670	13637	1379.42	1289.34	1206.96	17670	1379.42	-0.472107	1	13637	1379.42	-0.102761	1	14854	18293	20924	1384.44	1629.19	2386.22	18293	1629.19	0.711266	1	20924	2386.22	2.31487	1	10979	13651	13543	1224.96	1235.49	1272.17	13651	1235.49
1761	gaattccagttaaaccatgtcctct	agaggacatggtttaactggaattc	SMN2	761	785	25	I7	1.21582	0.224054	8	1	460	0.859685	16676	36962	21360	2158.31	2697.04	1890.49	36962	2697.04	2.06584	1	21360	2158.31	-0.273463	1	23033	21895	19509	2146.75	1949.99	2224.85	23033	2146.75	-0.373765	1	23033	2224.85	0.683575	1	14968	16437	17288	1670.03	1487.64	1623.96	16437	1670.03
2528	tagagcacttcatatgtcagag	ctctgacatatgaagtgctcta	SMN2	717	738	22	I7	-1.21506	0.224342	8	1	461	0.858922	2027	2233	2815	262.347	162.937	249.145	2233	262.347	-1.27729	1	2815	262.347	0.482986	1	1800	2216	316	167.766	197.359	36.0373	2216	197.359	0.291512	1	1800	167.766	-0.752736	1	3241	3979	2522	361.61	360.12	236.906	3979	361.61
1633	gcctactagtgatataaaatggcat	atgccattttatatcactagtaggc	SMN2	633	657	25	I7	1.21417	0.224683	8	1	462	0.858367	1650	3355	1052	213.553	244.807	93.1086	3355	244.807	0.374351	1	1650	213.553	-0.903436	1	5236	5859	2028	488.012	521.808	231.277	5859	521.808	0.221017	1	5236	488.012	-0.537218	1	2508	3091	3183	279.826	279.752	298.997	3091	279.826
2382	acataaccaaccagttaagtat	atacttaactggttggttatgt	SMN2	571	592	22	I7	-1.21343	0.224964	8	1	463	0.857584	2446	5974	1924	316.577	435.91	170.286	5974	435.91	1.17121	1	2446	316.577	-0.810048	1	3771	1262	6816	351.469	112.395	777.311	3771	351.469	-1.78172	1	6816	777.311	1.97098	1	2279	3565	2294	254.276	322.651	215.488	3565	322.651
1132	aaaattgtcaggaaaagatgctgag	ctcagcatcttttcctgacaatttt	SMN2	132	156	25	I6	-1.2107	0.226009	8	1	464	0.859713	2535	3032	7400	328.096	221.238	654.946	3032	328.096	-1.20529	1	7400	654.946	2.99285	1	5569	1948	761	519.049	173.491	86.786	5569	519.049	-2.09612	1	5569	519.049	-2.16896	1	2499	4910	4209	278.822	444.381	395.375	4910	444.381
1503	tttggcatcaaaattctttaatatt	aatattaaagaattttgatgccaaa	SMN2	503	527	25	I7	1.21008	0.226247	8	1	465	0.858764	1070	1346	483	138.486	98.2147	42.7485	1346	138.486	-0.697563	1	1070	138.486	-1.06091	1	2250	4239	504	209.707	377.529	57.4772	4239	377.529	1.10959	1	2250	209.707	-0.665767	1	1245	2185	2177	138.909	197.754	204.498	2185	197.754
1030	ATCACCGTCATGGTCTTTGTAGTCG	CGACTACAAAGACCATGACGGTGAT	SMN2	30	54	25	E6	1.20625	0.227723	8	1	466	0.862513	5452	11406	6373	705.632	832.271	564.05	11406	832.271	0.848519	1	6373	705.632	-0.224063	1	7256	9079	5041	676.282	808.584	574.886	9079	808.584	0.563775	1	7256	676.282	0.255828	1	6321	4701	9657	705.256	425.465	907.136	6321	705.256
2329	ttatctaatagttttggcatca	tgatgccaaaactattagataa	SMN2	518	539	22	I7	1.20439	0.228438	8	1	467	0.863369	1287	4550	2898	166.572	332.004	256.491	4550	332.004	2.1476	1	2898	256.491	1.56122	1	932	3613	413	86.8654	321.777	47.0994	3613	321.777	2.12148	1	932	86.8654	0.175553	1	1771	1161	1977	197.597	105.077	185.711	1771	197.597
7238	ctagcATAATTCCCCCACCACC		AS					1.20312	0.22893	8	1	468	0.86338	4743	7098	3399	613.869	517.926	300.833	7098	613.869	-0.759631	1	4743	613.869	-1.62811	1	7497	6603	3332	698.744	588.069	379.988	7497	698.744	-0.376313	1	7497	698.744	-0.52446	1	6739	6340	9336	751.893	573.803	876.983	6739	751.893
2313	gcatcaaaattctttaatattg	caatattaaagaattttgatgc	SMN2	502	523	22	I7	1.20197	0.229374	7	1	469	0.863209	293	616	89	37.9219	44.9482	7.87706	616	44.9482	0.191728	1	293	37.9219	-0.549285	1	291	310	3	27.1221	27.6089	0.342126	310	27.6089	0.0775515	1	291	27.1221	-1.9787	0	456	430	784	50.8775	38.9173	73.6455	456	50.8775
1690	tacagtgcagtatgcctaggttatc	gataacctaggcatactgcactgta	SMN2	690	714	25	I7	-1.20163	0.229505	8	1	470	0.861865	7074	10891	6730	915.561	794.692	595.647	10891	915.561	-0.778823	1	7074	915.561	-1.1242	1	8161	4997	2559	760.631	445.038	291.834	8161	760.631	-1.28067	1	8161	760.631	-1.17521	1	7231	8533	7380	806.788	772.281	693.245	8533	806.788
1471	ttacattaacctttcaactttctaa	ttagaaagttgaaaggttaatgtaa	SMN2	471	495	25	I7	-1.20107	0.229726	8	1	471	0.860862	3350	4209	4879	433.578	307.122	431.822	4209	433.578	-1.22687	1	4879	433.578	0.59256	1	5711	2781	4443	532.283	247.678	506.689	5711	532.283	-1.49768	1	5711	532.283	0.475846	1	6341	6276	5340	707.487	568.011	501.616	6341	707.487
1455	actttctaacatctgaactttttaa	ttaaaaagttcagatgttagaaagt	SMN2	455	479	25	I7	1.20007	0.230111	8	1	472	0.860477	1455	3565	2180	188.315	260.13	192.944	3565	260.13	0.910214	1	2180	192.944	0.654806	1	3976	4772	1109	370.576	424.999	126.473	4772	424.999	0.346136	1	3976	370.576	-0.794392	1	2628	2725	3942	293.215	246.627	370.294	2725	293.215
7266	cctgacaatttttttgtagtta		AS					1.19958	0.230304	8	1	473	0.859378	916	2671	968	118.554	194.897	85.6741	2671	194.897	1.19546	1	968	118.554	0.123942	1	1717	1504	754	160.03	133.948	85.9877	1717	160.03	-0.151067	1	1717	160.03	0.0311578	1	1287	1050	2167	143.595	95.0305	203.559	1287	143.595
1207	attttgtttcacaagaattttactt	aagtaaaattcttgtgaaacaaaat	SMN2	207	231	25	I6	1.19836	0.230778	8	1	474	0.859332	498	1471	179	64.4543	107.336	15.8426	1471	107.336	0.905677	1	498	64.4543	-0.739737	1	771	1466	310	71.8597	130.563	35.353	1466	130.563	0.689461	1	771	71.8597	0.158489	1	1429	1379	1389	159.438	124.807	130.477	1429	159.438
1223	atggatgttaaaaagcattttgttt	aaacaaaatgctttttaacatccat	SMN2	223	247	25	I6	1.1959	0.231734	8	1	475	0.861074	4775	9241	5655	618.01	674.296	500.503	9241	674.296	0.400591	1	5655	618.01	-0.128044	1	3117	6188	3882	290.514	551.109	442.711	6188	551.109	1.42992	1	3882	442.711	1.15729	1	5175	4891	7462	577.393	442.661	700.948	5175	577.393
1331	tgagcaccttccttctttttgattt	aaatcaaaaagaaggaaggtgctca	SMN2	331	355	25	E7	1.1942	0.232401	8	1	476	0.861738	21921	35359	27882	2837.15	2580.07	2467.73	35359	2837.15	-0.92965	1	27882	2837.15	-0.453511	1	34436	35779	18001	3209.55	3186.51	2052.87	35779	3209.55	0.026727	1	34436	3209.55	-1.17801	1	25357	29497	36143	2829.17	2669.63	3395.12	29497	2829.17
1802	catttctcctgcaaatgagaaatta	taatttctcatttgcaggagaaatg	SMN2	802	826	25	I7E8	-1.1934	0.232712	6	1	477	0.861085	387	724	708	50.088	52.8287	62.6624	724	52.8287	0.0567428	1	708	62.6624	0.857409	1	443	7	19	41.289	0.623427	2.1668	443	41.289	-3.61763	1	443	41.289	-0.937489	1	467	608	865	52.1048	55.0272	81.2543	608	55.0272
1050	TCGATGTCATGATCTTTATAATCAC	GTGATTATAAAGATCATGACATCGA	SMN2	50	74	25	E6	1.19113	0.233601	8	1	478	0.862565	1787	4419	1762	231.285	322.445	155.948	4419	322.445	1.04329	1	1787	231.285	-0.19783	1	790	1204	340	73.6305	107.229	38.7743	1204	107.229	0.434115	1	790	73.6305	0.190226	1	1655	1367	1607	184.654	123.721	150.955	1655	184.654
6794	TTACTAGTTTCTTCCCAAAGAC		NT					1.18706	0.235205	8	1	479	0.866675	4171	8134	3760	539.837	593.52	332.784	8134	593.52	0.408553	1	4171	539.837	-0.873012	1	1918	4735	1427	178.764	421.704	162.738	4735	421.704	1.63256	1	1918	178.764	0.467967	1	3319	4937	4690	370.312	446.824	440.558	4937	446.824
2543	ccagttaaacttgactagagca	tgctctagtcaagtttaactgg	SMN2	732	753	22	I7	-1.18643	0.235451	8	1	480	0.865773	2011	1687	2630	260.276	123.097	232.771	2011	260.276	-1.88973	1	2630	260.276	0.346428	1	3970	1766	2843	370.017	157.282	324.222	3970	370.017	-1.37965	1	3970	370.017	0.375708	1	2661	2706	3084	296.897	244.907	289.697	2706	296.897
2520	ttcatatgtcagagtgtacagt	actgtacactctgacatatgaa	SMN2	709	730	22	I7	-1.18332	0.236683	8	1	481	0.868495	3310	6055	4621	428.401	441.82	408.987	6055	441.82	0.105384	1	4621	428.401	0.464737	1	3396	3606	1721	316.518	321.154	196.266	3606	321.154	0.0944722	1	3396	316.518	-0.0216558	1	2721	3729	2152	303.591	337.494	202.149	3729	337.494
1108	gtgattacttacCATATAATAGCCA	TGGCTATTATATGgtaagtaatcac	SMN2	108	132	25	E6I6	1.18289	0.236852	8	1	482	0.867312	6370	11305	6476	824.445	824.901	573.167	11305	824.901	-0.0117492	1	6476	824.445	-0.802542	1	9506	13419	5551	885.99	1195.11	633.048	13419	1195.11	1.05407	1	9506	885.99	-0.138362	1	7653	7264	6674	853.872	657.43	626.926	7653	853.872
2565	taaaccatgtcctctgtggaca	tgtccacagaggacatggttta	SMN2	754	775	22	I7	1.18104	0.237588	8	1	483	0.868206	1386	3423	1242	179.385	249.769	109.925	3423	249.769	0.913009	1	1386	179.385	-0.256464	1	2171	1067	1048	202.344	95.028	119.516	2171	202.344	-0.886525	1	2171	202.344	0.0506392	1	1202	1494	1127	134.111	135.215	105.865	1494	135.215
1774	ccagaggcttgacgaattccagtta	taactggaattcgtcaagcctctgg	SMN2	774	798	25	I7	-1.1804	0.237842	8	1	484	0.867337	3395	5580	4011	439.402	407.16	354.999	5580	439.402	-0.30524	1	4011	439.402	-0.019777	1	3044	2681	750	283.711	238.772	85.5316	3044	283.711	-0.215088	1	3044	283.711	-0.759994	1	2890	5204	2963	322.447	470.989	278.331	5204	470.989
2087	taaaaaaaatagctatatagat	atctatatagctatttttttta	SMN2	276	297	22	I6	-1.17928	0.238288	6	1	485	0.867173	217	171	187	28.0855	12.4775	16.5507	217	28.0855	-0.675451	1	217	28.0855	0.239711	1	534	215	1726	49.7705	19.1481	196.837	534	49.7705	-0.520381	1	1726	196.837	1.74884	1	374	189	203	41.7285	17.1055	19.0689	374	41.7285
1734	ggacaccagttaaacttgactagag	ctctagtcaagtttaactggtgtcc	SMN2	734	758	25	I7	-1.17769	0.238921	8	1	486	0.867688	6261	6242	9283	810.338	455.465	821.604	6261	810.338	-2.64252	1	9283	821.604	0.663552	1	5394	6111	6195	502.738	544.251	706.491	6111	544.251	0.252626	1	6195	706.491	1.17918	1	5887	7001	7193	656.833	633.627	675.679	7001	656.833
2464	aaaaagtctgctggtctgccta	taggcagaccagcagacttttt	SMN2	653	674	22	I7	1.17763	0.238942	8	1	487	0.865981	4075	9179	4086	527.412	669.772	361.637	9179	669.772	1.09472	1	4086	527.412	-0.559982	1	4526	2836	1042	421.838	252.577	118.832	4526	421.838	-0.896363	1	4526	421.838	-1.14094	1	4384	5668	6495	489.138	512.984	610.112	5668	512.984
1880	ATCGTCATCCTTGTAATCGATG	CATCGATTACAAGGATGACGAT	SMN2	69	90	22	E6	1.17311	0.240751	8	1	488	0.870748	4224	12919	4524	546.696	942.671	400.402	12919	942.671	2.89087	1	4524	546.696	-0.388561	1	1686	1639	1973	157.141	145.971	225.005	1686	157.141	-0.0240864	1	1973	225.005	0.927066	1	6508	6707	6823	726.12	607.019	640.923	6707	726.12
1056	TTGTAATCGATGTCATGATCTTTAT	ATAAAGATCATGACATCGATTACAA	SMN2	56	80	25	E6	1.17269	0.240921	8	1	489	0.869581	3470	6846	5093	449.109	499.538	450.762	6846	499.538	0.420352	1	5093	450.762	0.61662	1	6457	3552	2317	601.813	316.344	264.236	6457	601.813	-1.35077	1	6457	601.813	-0.775705	1	6215	5857	6575	693.429	530.089	617.627	6215	693.429
1787	tgagaaattagaaccagaggcttga	tcaagcctctggttctaatttctca	SMN2	787	811	25	I7	-1.17211	0.241154	8	1	490	0.868648	3303	4010	1957	427.495	292.601	173.207	4010	427.495	-1.32694	1	3303	427.495	-1.69762	1	4685	2710	11944	436.657	241.355	1362.12	4685	436.657	-1.05334	1	11944	1362.12	3.16505	1	2489	2047	2395	277.706	185.264	224.976	2489	277.706
7283	atgctttttaacatccatataa		AS					1.16927	0.242296	7	1	491	0.870981	805	1133	1232	104.188	82.6725	109.04	1133	104.188	-0.425304	1	1232	109.04	0.674865	1	2277	0	67	212.224	0.0890609	7.64082	2277	212.224	-1058.1	0	2277	212.224	-3.58217	1	1125	1645	1441	125.52	148.881	135.361	1645	148.881
6780	CGTCCACTGCGACCTTATTGTT		NT					1.16691	0.243245	8	1	492	0.872617	13056	30109	17873	1689.79	2196.99	1581.87	30109	2196.99	2.18563	1	17873	1689.79	0.21067	1	21646	28166	21995	2017.48	2508.49	2508.36	28166	2508.49	1.12407	1	21995	2508.36	1.32703	1	14351	19171	18387	1601.19	1735.08	1727.19	19171	1735.08
2366	aagtatgagaattctagtaggg	ccctactagaattctcatactt	SMN2	555	576	22	I7	1.16644	0.243437	8	1	493	0.871533	2273	4246	1598	294.186	309.821	141.433	4246	309.821	0.153526	1	2273	294.186	-0.977924	1	3460	8159	2068	322.483	726.648	235.839	8159	726.648	2.01896	1	3460	322.483	0.166141	1	3542	2759	4177	395.193	249.704	392.369	3542	395.193
6726	CACTTCCTCATATCTGAAGGTG		NT					1.1659	0.243653	8	1	494	0.870543	4037	9461	3991	522.494	690.349	353.229	9461	690.349	1.29167	1	4037	522.494	-0.594341	1	5115	3894	2352	476.734	346.803	268.227	5115	476.734	-0.589364	1	5115	476.734	-0.288925	1	3225	1888	4027	359.824	170.874	378.279	3225	359.824
1853	ATCTTTATAATCACCGTCATGG	CCATGACGGTGATTATAAAGAT	SMN2	42	63	22	E6	1.16583	0.243685	8	1	495	0.868897	1928	2666	601	249.534	194.532	53.1923	2666	249.534	-0.695454	1	1928	249.534	-2.30673	1	1711	3221	2176	159.471	286.865	248.156	3221	286.865	0.974839	1	2176	248.156	1.02747	1	996	1396	1473	111.127	126.345	138.367	1396	126.345
2458	tctgctggtctgcctactagtg	cactagtaggcagaccagcaga	SMN2	647	668	22	I7	1.16116	0.245577	8	1	496	0.873878	9135	22411	9370	1182.31	1635.28	829.304	22411	1635.28	2.31316	1	9370	1182.31	-1.04259	1	12250	15447	13272	1141.74	1375.72	1513.57	15447	1375.72	0.741626	1	13272	1513.57	1.32033	1	9749	12526	12008	1087.73	1133.67	1127.98	12526	1133.67
1358	agacttactccttAatttaaggaat	attccttaaatTaaggagtaagtct	SMN2	358	382	25	E7I7	1.16007	0.246021	8	1	497	0.873697	3102	5980	4104	401.48	436.348	363.23	5980	436.348	0.304694	1	4104	401.48	0.316182	1	4568	5787	543	425.752	515.396	61.9249	5787	515.396	0.490227	1	4568	425.752	-2.13783	1	4260	4994	5368	475.303	451.983	504.246	4994	475.303
7314	cagcattatgaaagtgaatctt		AS					1.1598	0.24613	8	1	498	0.872329	4976	10049	8702	644.025	733.254	770.182	10049	733.254	0.62563	1	8702	770.182	1.31683	1	2562	1116	60	238.787	99.392	6.84253	2562	238.787	-1.12142	1	2562	238.787	-4.38794	1	6680	8468	6585	745.311	766.399	618.566	8468	766.399
2317	tttggcatcaaaattctttaat	attaaagaattttgatgccaaa	SMN2	506	527	22	I7	1.15669	0.247398	8	1	499	0.875065	2665	2413	1563	344.921	176.071	138.335	2665	344.921	-1.97905	1	2665	344.921	-1.48425	1	4117	962	300	383.718	85.6766	34.2126	4117	383.718	-2.47128	1	4117	383.718	-2.85411	1	3074	3491	6341	342.977	315.954	595.646	3491	342.977
1779	tagaaccagaggcttgacgaattcc	ggaattcgtcaagcctctggttcta	SMN2	779	803	25	I7	1.15574	0.247789	8	1	500	0.874694	3599	5873	2773	465.805	428.54	245.428	5873	465.805	-0.341295	1	3599	465.805	-1.16262	1	6094	6075	2319	567.98	541.045	264.464	6094	567.98	-0.0480896	1	6094	567.98	-0.650016	1	4063	3168	4468	453.323	286.721	419.704	4063	453.323
2442	ctagtgatataaaatggcatca	tgatgccattttatatcactag	SMN2	631	652	22	I7	-1.15392	0.248533	8	1	501	0.875569	1227	2628	2278	158.806	191.759	201.617	2628	191.759	0.457004	1	2278	201.617	1.08631	1	1836	3114	985	171.121	277.336	112.331	3114	277.336	0.811686	1	1836	171.121	0.180247	1	1809	4237	2567	201.836	383.471	241.133	4237	383.471
2088	ttaaaaaaaatagctatataga	tctatatagctattttttttaa	SMN2	277	298	22	I6	-1.15293	0.248938	7	1	502	0.87525	379	724	306	49.0525	52.8287	27.0829	724	52.8287	0.08441	1	379	49.0525	0.0690811	1	1298	825	4746	120.978	73.4753	541.244	1298	120.978	-0.435133	1	4746	541.244	2.70942	1	567	773	447	63.2621	69.9606	41.9892	773	69.9606
1754	agttaaaccatgtcctctgtggaca	tgtccacagaggacatggtttaact	SMN2	754	778	25	I7	-1.14873	0.250667	8	1	503	0.879577	1364	519	862	176.537	37.8703	76.2924	1364	176.537	-2.97549	1	1364	176.537	-0.779551	1	990	250	186	92.2712	22.2652	21.2118	990	92.2712	-1.11086	1	990	92.2712	-0.367991	1	1464	1574	1185	163.344	142.455	111.314	1574	163.344
2602	atgagaaattagaaccagaggc	gcctctggttctaatttctcat	SMN2	791	812	22	I7	1.14733	0.251246	8	1	504	0.879859	1295	1701	993	167.607	124.118	87.8867	1701	167.607	-0.678693	1	1295	167.607	-0.462396	1	4804	8194	2466	447.748	729.765	281.228	8194	729.765	1.28738	1	4804	447.748	-0.114254	1	2156	2029	2929	240.552	183.635	275.137	2156	240.552
2395	gtatgtttcttccacataacca	tggttatgtggaagaaacatac	SMN2	584	605	22	I7	1.14434	0.252484	8	1	505	0.882443	5952	14052	7632	770.345	1025.34	675.48	14052	1025.34	1.61795	1	7632	770.345	0.0843092	1	6625	5023	2298	617.471	447.353	262.069	6625	617.471	-0.689157	1	6625	617.471	-0.845776	1	7843	9182	8252	875.071	831.019	775.157	9182	875.071
1973	agcaaaacaaagtcacataact	agttatgtgactttgttttgct	SMN2	162	183	22	I6	1.14226	0.253344	8	1	506	0.8837	7157	15010	9059	926.304	1095.25	801.778	15010	1095.25	0.989995	1	9059	926.304	-0.020091	1	12695	15194	6054	1183.21	1353.19	690.411	15194	1353.19	0.554389	1	12695	1183.21	-0.69763	1	8151	10678	16106	909.435	966.415	1512.93	10678	966.415
2242	gttcaaaaacatttgttttcca	tggaaaacaaatgtttttgaac	SMN2	431	452	22	I7	1.14057	0.254049	8	1	507	0.884412	696	2325	530	90.0807	169.65	46.9083	2325	169.65	1.40862	1	696	90.0807	-0.185018	1	1752	1300	1590	163.292	115.779	181.327	1752	163.292	-0.345715	1	1752	181.327	0.661489	1	489	563	1426	54.5594	50.9545	133.952	563	54.5594
2368	ttaagtatgagaattctagtag	ctactagaattctcatacttaa	SMN2	557	578	22	I7	-1.13528	0.256259	8	1	508	0.890347	691	757	621	89.4335	55.2366	54.9624	757	89.4335	-0.75958	1	691	89.4335	0	1	615	1008	221	57.32	89.7734	25.2033	1008	89.7734	0.463186	1	615	57.32	0.148087	1	2046	2644	1971	228.279	239.296	185.147	2644	239.296
1459	ttcaactttctaacatctgaacttt	aaagttcagatgttagaaagttgaa	SMN2	459	483	25	I7	1.13442	0.256617	8	1	509	0.889841	3742	6095	2779	484.313	444.739	245.959	6095	484.313	-0.35496	1	3742	484.313	-1.28967	1	3003	4607	2127	279.889	410.304	242.568	4607	410.304	0.795832	1	3003	279.889	0.386723	1	4529	5571	5519	505.316	504.205	518.431	5571	505.316
1123	aggaaaagatgctgagtgattactt	aagtaatcactcagcatcttttcct	SMN2	123	147	25	I6	1.13005	0.258456	8	1	510	0.89446	6664	16426	14650	862.497	1198.57	1296.62	16426	1198.57	2.00603	1	14650	1296.62	2.64127	1	10466	11857	3259	975.465	1056	371.663	11857	1056	0.32508	1	10466	975.465	-1.41869	1	6766	7001	8752	754.906	633.627	822.125	7001	754.906
1596	ctctttattgtgaaagtatgtttct	agaaacatactttcacaataaagag	SMN2	596	620	25	I7	1.12763	0.259478	8	1	511	0.896239	1283	3566	1110	166.054	260.203	98.242	3566	260.203	1.25422	1	1283	166.054	-0.277338	1	1246	1903	237	116.131	169.483	27.028	1903	169.483	0.53069	1	1246	116.131	-0.471807	1	1362	1740	1363	151.963	157.479	128.034	1740	157.479
2475	atcacaataaaaaaaagtctgc	gcagacttttttttattgtgat	SMN2	664	685	22	I7	-1.12547	0.260391	8	1	512	0.897636	778	1595	1623	100.694	116.384	143.646	1595	116.384	0.269348	1	1623	143.646	1.19963	1	5255	3599	6622	489.783	320.53	755.187	5255	489.783	-0.803202	1	6622	755.187	1.36026	1	2101	2668	2010	234.416	241.468	188.811	2668	241.468
2307	aaattctttaatattgattgtt	aacaatcaatattaaagaattt	SMN2	496	517	22	I7	1.12307	0.261409	8	1	513	0.899391	2489	5187	1658	322.142	378.484	146.743	5187	378.484	0.554053	1	2489	322.142	-1.15997	1	4658	6107	1963	434.14	543.895	223.865	6107	543.895	0.576091	1	4658	434.14	-0.364667	1	3462	5129	4667	386.267	464.202	438.398	5129	464.202
1484	aatattgattgttttacattaacct	aggttaatgtaaaacaatcaatatt	SMN2	484	508	25	I7	1.12268	0.261573	8	1	514	0.898202	5329	10881	5815	689.712	793.963	514.664	10881	793.963	0.706916	1	5815	689.712	-0.448706	1	8713	8788	5183	812.079	782.668	591.08	8788	812.079	-0.0376967	1	8713	812.079	-0.0736804	1	7040	8655	11098	785.477	783.323	1042.5	8655	785.477
1155	aaacaaagtcacataactacaaaaa	tttttgtagttatgtgactttgttt	SMN2	155	179	25	I6	1.12055	0.26248	8	1	515	0.899566	2212	3551	1703	286.291	259.109	150.726	3551	286.291	-0.319523	1	2212	286.291	-0.782258	1	4419	3134	10331	411.865	279.117	1178.17	4419	411.865	-0.669494	1	10331	1178.17	2.80908	1	3102	2699	9007	346.101	244.274	846.078	3102	346.101
1583	aagtatgtttcttccacataaccaa	ttggttatgtggaagaaacatactt	SMN2	583	607	25	I7	-1.11908	0.263105	8	1	516	0.899962	2692	6257	2927	348.415	456.56	259.058	6257	456.56	1.01727	1	2927	348.415	-0.152425	1	3194	2407	9365	297.691	214.37	1068	3194	297.691	-0.466988	1	9365	1068	3.13737	1	3052	4202	3104	340.522	380.303	291.576	4202	380.303
2407	tttattgtgaaagtatgtttct	agaaacatactttcacaataaa	SMN2	596	617	22	I7	-1.11839	0.2634	7	1	517	0.899228	191	774	607	24.7204	56.4771	53.7233	774	56.4771	1.0475	1	607	53.7233	1.3689	1	186	111	319	17.3358	9.88576	36.3794	186	17.3358	-0.144499	0	319	36.3794	0.846404	1	404	478	225	45.0757	43.2615	21.1355	478	45.0757
1304	tctAaaaccctgtaaggaaaataaa	tttattttccttacagggtttTaga	SMN2	304	328	25	I6E7	-1.11712	0.263945	6	1	518	0.899349	289	295	516	37.4042	21.5255	45.6692	295	37.4042	-0.558782	1	516	45.6692	0.797835	1	3839	852	283	357.807	75.8799	32.2739	3839	357.807	-2.47218	1	3839	357.807	-2.71537	1	80	275	49	8.92588	24.8889	4.60285	275	24.8889
1199	tcacaagaattttacttattttatt	aataaaataagtaaaattcttgtga	SMN2	199	223	25	I6	1.11706	0.26397	8	1	519	0.897702	2516	4428	2690	325.636	323.101	238.082	4428	325.636	-0.0409073	1	2690	325.636	-0.165775	1	5523	9333	1764	514.761	831.206	201.17	9333	831.206	1.34628	1	5523	514.761	-0.841231	1	3336	4634	4447	372.209	419.401	417.732	4634	419.401
1062	TCATCCTTGTAATCGATGTCATGAT	ATCATGACATCGATTACAAGGATGA	SMN2	62	86	25	E6	1.11521	0.264759	8	1	520	0.898654	9602	22166	8663	1242.75	1617.4	766.73	22166	1617.4	1.88025	1	9602	1242.75	-1.6341	1	6066	6952	4146	565.371	619.152	472.819	6952	619.152	0.292919	1	6066	565.371	0.254874	1	11985	15505	14765	1337.21	1403.28	1386.96	15505	1403.28
1430	atgttcaaaaacatttgttttccac	gtggaaaacaaatgtttttgaacat	SMN2	430	454	25	I7	1.11508	0.264816	8	1	521	0.897121	2247	5013	1881	290.821	365.788	166.48	5013	365.788	0.77322	1	2247	290.821	-0.62847	1	3070	4203	1564	286.134	374.323	178.362	4203	374.323	0.566254	1	3070	286.134	0.0126527	1	2259	3315	4314	252.044	300.025	405.238	3315	300.025
1075	GCCCTTGTCATCGTCATCCTTGTAA	TTACAAGGATGACGATGACAAGGGC	SMN2	75	99	25	E6	-1.10762	0.268026	8	1	522	0.906255	10414	20717	20292	1347.84	1511.67	1795.97	20717	1511.67	0.800025	1	20292	1795.97	2.31983	1	11582	15508	17886	1079.48	1381.16	2039.76	15508	1381.16	0.949591	1	17886	2039.76	2.43001	1	12542	14987	15577	1399.35	1356.4	1463.24	14987	1399.35
1303	ctAaaaccctgtaaggaaaataaag	ctttattttccttacagggtttTag	SMN2	303	327	25	I6E7	1.1076	0.268034	8	1	523	0.904551	2440	3987	2110	315.8	290.923	186.748	3987	315.8	-0.279428	1	2440	315.8	-0.612798	1	6545	5872	4334	610.015	522.966	494.258	6545	610.015	-0.304178	1	6545	610.015	0.189226	1	3761	3302	7501	419.628	298.848	704.611	3761	419.628
1866	AATCGATGTCATGATCTTTATA	TATAAAGATCATGACATCGATT	SMN2	55	76	22	E6	-1.1048	0.269248	8	1	524	0.906915	6731	13845	11829	871.168	1010.24	1046.94	13845	1010.24	0.840814	1	11829	1046.94	1.45697	1	9308	10298	19360	867.535	917.15	2207.85	10298	917.15	0.236924	1	19360	2207.85	3.32049	1	8555	11362	9666	954.511	1028.32	907.982	11362	1028.32
2059	agctatatatagatagctttat	ataaagctatctatatatagct	SMN2	248	269	22	I6	-1.10295	0.270051	8	1	525	0.907886	1026	1203	1760	132.791	87.7803	155.771	1203	132.791	-0.806599	1	1760	155.771	0.891597	1	4784	991	981	445.884	88.2594	111.875	4784	445.884	-2.9016	1	4784	445.884	-1.35246	1	1226	1341	2434	136.789	121.368	228.639	1341	136.789
6694	CCTGTCCTCCACCGTGAAGGCG		NT					1.10171	0.270586	8	1	526	0.907956	8955	17931	11452	1159.01	1308.39	1013.57	17931	1308.39	0.785498	1	11452	1159.01	-0.0462022	1	9083	10347	2451	846.565	921.514	279.517	10347	921.514	0.3245	1	9083	846.565	-1.54851	1	10308	9563	15291	1150.1	865.502	1436.37	10308	1150.1
7303	aaaatcaaaaagaaggaaggtg		AS					-1.10027	0.271214	8	1	527	0.908334	1614	3172	1819	208.894	231.454	160.993	3172	231.454	0.270858	1	1819	208.894	0.0850954	1	3042	1908	4717	283.524	169.928	537.937	3042	283.524	-0.721192	1	4717	537.937	1.52568	1	1276	1558	1636	142.368	141.007	153.679	1558	142.368
1175	tcaacaaaatatgatcagcaaaaca	tgttttgctgatcatattttgttga	SMN2	175	199	25	I6	1.10021	0.271239	8	1	528	0.906699	4170	6752	3374	539.707	492.679	298.62	6752	539.707	-0.398174	1	4170	539.707	-1.16708	1	7528	5397	5384	701.634	480.662	614.003	7528	701.634	-0.869629	1	7528	701.634	0.304017	1	5456	5612	9153	608.745	507.916	859.793	5612	608.745
1278	gaagttaaaaaaaatagctatatag	ctatatagctattttttttaacttc	SMN2	278	302	25	I6	-1.09938	0.271602	8	1	529	0.906196	910	1453	485	117.778	106.022	42.9255	1453	117.778	-0.220449	1	910	117.778	-0.73081	1	4350	3018	9576	405.434	268.786	1092.07	4350	405.434	-0.702121	1	9576	1092.07	2.60989	1	1550	2269	1681	172.939	205.356	157.906	2269	205.356
1961	tcacataactacaaaaaaattg	caatttttttgtagttatgtga	SMN2	150	171	22	I6	1.09771	0.27233	6	1	530	0.90691	241	387	160	31.1917	28.2385	14.161	387	31.1917	-0.11503	1	241	31.1917	0.0537487	1	796	300	17	74.1897	26.7183	1.93872	796	74.1897	-0.697078	1	796	74.1897	-2.33289	1	307	345	820	34.253	31.2243	77.0272	345	34.253
2135	ccttctttttgattttgtctAa	tTagacaaaatcaaaaagaagg	SMN2	324	345	22	E7	1.09719	0.272558	8	1	531	0.905961	2288	4920	1518	296.127	359.002	134.353	4920	359.002	0.643965	1	2288	296.127	-1.09492	1	2681	2714	2459	249.878	241.711	280.43	2714	249.878	0.0151916	1	2681	280.43	0.698793	1	3886	3194	3787	433.574	289.074	355.734	3886	433.574
2485	gttatcccatatcacaataaaa	ttttattgtgatatgggataac	SMN2	674	695	22	I7	1.09647	0.272873	8	1	532	0.905303	8106	14764	9725	1049.13	1077.3	860.723	14764	1077.3	0.146498	1	9725	1049.13	-0.294429	1	10033	12523	4430	935.108	1115.31	505.206	12523	1115.31	0.642563	1	10033	935.108	-0.707088	1	8486	11799	11115	946.812	1067.87	1044.09	11799	1067.87
2618	agcatttctcctgcaaatgaga	tctcatttgcaggagaaatgct	SMN2	807	828	22	I7E8	1.09135	0.275118	8	1	533	0.911037	3320	7243	1744	429.695	528.506	154.355	7243	528.506	0.842663	1	3320	429.695	-1.97981	1	3336	3551	576	310.926	316.255	65.6882	3551	316.255	0.0986729	1	3336	310.926	-1.24773	1	3781	4970	4150	421.859	449.811	389.833	4970	449.811
1786	gagaaattagaaccagaggcttgac	gtcaagcctctggttctaatttctc	SMN2	786	810	25	I7	1.0848	0.278008	8	1	534	0.918885	5707	8579	6889	738.636	625.991	609.72	8579	738.636	-0.81131	1	6889	738.636	-0.127431	1	6780	5086	5312	631.918	452.964	605.792	6780	631.918	-0.721726	1	6780	631.918	0.481282	1	7227	8129	9927	806.341	735.717	932.499	8129	806.341
1439	actttttaaatgttcaaaaacattt	aaatgtttttgaacatttaaaaagt	SMN2	439	463	25	I7	1.08471	0.278052	8	1	535	0.91731	4968	9970	4746	642.99	727.489	420.051	9970	727.489	0.592813	1	4968	642.99	-0.8314	1	7237	6259	1569	674.512	557.432	178.932	7237	674.512	-0.412731	1	7237	674.512	-1.69454	1	7633	8137	5782	851.64	736.441	543.136	8137	851.64
2532	tgactagagcacttcatatgtc	gacatatgaagtgctctagtca	SMN2	721	742	22	I7	-1.08468	0.278065	8	1	536	0.915642	5402	11416	6299	699.161	833.001	557.501	11416	833.001	0.900327	1	6299	699.161	-0.228826	1	8150	3084	1758	759.606	274.664	200.486	8150	759.606	-2.37118	1	8150	759.606	-1.84187	1	7420	10544	6964	827.875	954.288	654.168	10544	954.288
7267	caatttttttgtagttatgtga		AS					-1.08445	0.278164	8	1	537	0.914263	4691	6906	9369	607.139	503.916	829.215	6906	607.139	-0.823245	1	9369	829.215	1.86597	1	12170	9221	6416	1134.28	821.231	731.694	12170	1134.28	-0.960245	1	12170	1134.28	-0.45496	1	5820	7133	7309	649.357	645.574	686.576	7133	649.357
7281	gtgaaacaaaatgctttttaac		AS					1.08438	0.278197	8	1	538	0.912674	2938	9512	3036	380.254	694.07	268.705	9512	694.07	2.72747	1	3036	380.254	-0.31134	1	4430	8569	2604	412.89	763.163	296.966	8569	763.163	1.61028	1	4430	412.89	0.0919495	1	3971	5432	3974	443.058	491.625	373.3	5432	491.625
1217	gttaaaaagcattttgtttcacaag	cttgtgaaacaaaatgctttttaac	SMN2	217	241	25	I6	1.08368	0.278508	8	1	539	0.911999	2390	6088	3348	309.329	444.228	296.319	6088	444.228	1.33338	1	3348	309.329	0.494475	1	2885	6055	1171	268.891	539.264	133.543	6055	539.264	1.52336	1	2885	268.891	-0.206469	1	3698	3761	5040	412.599	340.39	473.436	3761	412.599
1355	cttactccttAatttaaggaatgCt	aGcattccttaaatTaaggagtaag	SMN2	355	379	25	E7I7	-1.08161	0.279427	8	1	540	0.913311	943	2162	1755	122.049	157.756	155.328	2162	157.756	0.562199	1	1755	155.328	1.03162	1	4354	4770	6321	405.807	424.821	720.86	4770	424.821	0.162919	1	6321	720.86	1.57285	1	1766	2233	1626	197.039	202.098	152.739	2233	202.098
1447	acatctgaactttttaaatgttcaa	ttgaacatttaaaaagttcagatgt	SMN2	447	471	25	I7	1.081	0.279695	8	1	541	0.912499	3629	5467	3994	469.688	398.915	353.494	5467	469.688	-0.642074	1	3994	469.688	-0.240823	1	4382	4384	1489	408.416	390.443	169.809	4384	408.416	-0.0232489	1	4382	408.416	-0.609495	1	3183	3565	4788	355.138	322.651	449.764	3565	355.138
2622	tgccagcatttctcctgcaaat	atttgcaggagaaatgctggca	SMN2	811	832	22	I7E8	-1.07932	0.280445	8	1	542	0.913258	12471	18184	14026	1614.07	1326.85	1241.39	18184	1614.07	-1.39726	1	14026	1614.07	-0.851027	1	10118	8905	15069	943.03	793.088	1718.5	10118	943.03	-0.450272	1	15069	1718.5	2.18729	1	12268	18355	12332	1368.78	1661.22	1158.41	18355	1661.22
1889	GCCCTTGTCATCGTCATCCTTG	CAAGGATGACGATGACAAGGGC	SMN2	78	99	22	E6	1.07729	0.281351	8	1	543	0.914519	9723	26109	14608	1258.41	1905.12	1292.9	26109	1905.12	3.16616	1	14608	1292.9	0.748358	1	14935	11848	4704	1391.99	1055.19	536.454	14935	1391.99	-0.917753	1	14935	1391.99	-1.77671	1	15038	9764	12549	1677.84	883.693	1178.8	15038	1677.84
1258	tatagatatagatagctatatatag	ctatatatagctatctatatctata	SMN2	258	282	25	I6	-1.07709	0.281442	8	1	544	0.913135	538	648	719	69.6313	47.2831	63.636	648	69.6313	-0.554347	1	719	69.6313	0.496577	1	789	316	365	73.5373	28.1433	41.6254	789	73.5373	-0.650918	1	789	73.5373	0.229542	1	924	1175	1181	103.094	106.344	110.938	1175	106.344
1568	acataaccaaccagttaagtatgag	ctcatacttaactggttggttatgt	SMN2	568	592	25	I7	1.07381	0.282907	8	1	545	0.916203	5595	9667	4450	724.14	705.38	393.853	9667	724.14	-0.145171	1	5595	724.14	-1.5009	1	7792	9585	7303	726.239	853.649	832.849	9585	853.649	0.530491	1	7792	832.849	0.843052	1	6284	5530	9549	701.128	500.494	896.991	6284	701.128
1229	ctttatatggatgttaaaaagcatt	aatgctttttaacatccatataaag	SMN2	229	253	25	I6	1.07261	0.283444	8	1	546	0.916262	1590	4193	834	205.788	305.954	73.8142	4193	305.954	1.20663	1	1590	205.788	-1.1861	1	893	1545	103	83.2305	137.599	11.7463	1545	137.599	0.61187	1	893	83.2305	-0.655427	1	1741	3729	2366	194.249	337.494	222.252	3729	337.494
1489	tctttaatattgattgttttacatt	aatgtaaaacaatcaatattaaaga	SMN2	489	513	25	I7	1.07087	0.284229	8	1	547	0.917118	623	1976	898	80.6326	144.184	79.4786	1976	144.184	1.1942	1	898	80.6326	0.585967	1	2017	675	2074	187.991	60.1161	236.523	2017	187.991	-1.28478	1	2074	236.523	0.807342	1	1158	709	3263	129.202	64.1682	306.512	1158	129.202
1969	aaacaaagtcacataactacaa	ttgtagttatgtgactttgttt	SMN2	158	179	22	I6	1.07057	0.284365	8	1	548	0.915883	3220	7339	1376	416.753	535.511	121.785	7339	535.511	1.02456	1	3220	416.753	-2.41067	1	4642	2585	3292	432.649	230.223	375.427	4642	432.649	-1.11387	1	4642	432.649	0.346518	1	1949	3022	3235	217.457	273.507	303.882	3022	273.507
1069	GTCATCGTCATCCTTGTAATCGATG	CATCGATTACAAGGATGACGATGAC	SMN2	69	93	25	E6	1.06848	0.285305	8	1	549	0.917238	14768	27311	14455	1911.37	1992.82	1279.36	27311	1992.82	0.329747	1	14768	1911.37	-1.7423	1	11317	13869	8563	1054.78	1235.19	976.542	13869	1235.19	0.611827	1	11317	1054.78	0.37645	1	10526	13242	11054	1174.42	1198.47	1038.36	13242	1198.47
1504	ttttggcatcaaaattctttaatat	atattaaagaattttgatgccaaaa	SMN2	504	528	25	I7	1.0682	0.285431	8	1	550	0.915973	1471	4504	1454	190.386	328.647	128.688	4504	328.647	1.70424	1	1471	190.386	-0.11922	1	2325	2384	1232	216.697	212.321	140.5	2384	216.697	0.0377504	1	2325	216.697	0.120926	1	2281	3576	3886	254.499	323.647	365.034	3576	323.647
1311	gattttgtctAaaaccctgtaagga	tccttacagggtttTagacaaaatc	SMN2	311	335	25	I6E7	1.0677	0.285655	8	1	551	0.91503	1625	2912	1571	210.318	212.482	139.043	2912	212.482	0.0130422	1	1625	210.318	-0.195481	1	4195	3261	1032	390.987	290.428	117.691	4195	390.987	-0.49047	1	4195	390.987	-0.99148	1	2946	3366	4287	328.695	304.641	402.702	3366	328.695
1511	ctaatagttttggcatcaaaattct	agaattttgatgccaaaactattag	SMN2	511	535	25	I7	1.06639	0.286245	8	1	552	0.915258	1483	2110	622	191.939	153.962	55.0509	2110	191.939	-0.547472	1	1483	191.939	-1.47076	1	166	370	345	15.4717	32.9525	39.3445	370	32.9525	0.456633	1	345	39.3445	0.92776	1	1944	1830	1867	216.899	165.625	175.378	1944	216.899
2279	taacctttcaactttctaacat	atgttagaaagttgaaaggtta	SMN2	468	489	22	I7	1.06293	0.287812	8	1	553	0.918603	3741	9270	5245	484.184	676.412	464.215	9270	676.412	1.52677	1	5245	484.184	0.469416	1	7081	9237	3537	659.972	822.656	403.367	9237	822.656	0.679472	1	7081	659.972	-0.303442	1	4925	5696	6016	549.499	515.518	565.117	5696	549.499
2355	ttctagtagggatctagattaa	ttaatctagatccctactagaa	SMN2	544	565	22	I7	1.06257	0.287975	8	1	554	0.917466	1419	1674	979	183.656	122.148	86.6476	1674	183.656	-0.933566	1	1419	183.656	-0.674362	1	1908	1015	265	177.832	90.3969	30.2212	1908	177.832	-0.740099	1	1908	177.832	-1.02097	1	2176	1777	3675	242.784	160.828	345.213	2176	242.784
6757	GGTCTGTCGGTTAACACTAAAA		NT					-1.06208	0.2882	8	1	555	0.916528	6414	11693	7653	830.14	853.213	677.338	11693	853.213	0.133714	1	7653	830.14	-0.216066	1	6386	5005	8490	595.196	445.75	968.217	6386	595.196	-0.603158	1	8490	968.217	1.56861	1	8795	8290	9353	981.288	750.289	878.58	8795	981.288
1856	ATGATCTTTATAATCACCGTCA	TGACGGTGATTATAAAGATCAT	SMN2	45	66	22	E6	-1.05843	0.289859	8	1	556	0.920146	2647	4281	4116	342.591	312.375	364.292	4281	342.591	-0.324014	1	4116	364.292	0.776696	1	3984	3974	9195	371.322	353.928	1048.62	3984	371.322	-0.024681	1	9195	1048.62	2.65757	1	3063	3053	4583	341.749	276.313	430.507	3063	341.749
6688	GTATCCCATAGTCCTTAAATTG		NT					-1.05689	0.290564	8	1	557	0.920728	912	749	935	118.037	54.6529	82.7534	912	118.037	-1.30867	1	935	118.037	0.083793	1	335	1098	323	31.2231	97.7889	36.8356	1098	97.7889	1.05663	1	335	36.8356	0.630948	1	943	1350	561	105.214	122.182	52.6979	1350	122.182
7361	gctttaggatatgatgccattt		AS					1.05278	0.29244	8	1	558	0.925011	3266	8332	4087	422.706	607.968	361.725	8332	607.968	1.5687	1	4087	422.706	0.150726	1	2111	1982	490	196.752	176.519	55.8806	2111	196.752	-0.0824683	1	2111	196.752	-0.594236	1	3083	3357	4966	343.981	303.826	466.484	3357	343.981
2066	tatagatagctatatatagata	tatctatatatagctatctata	SMN2	255	276	22	I6	-1.0515	0.29303	6	1	559	0.925219	237	185	306	30.674	13.499	27.0829	237	30.674	-0.712281	1	306	30.674	0.506426	1	283	88	155	26.3765	7.83736	17.6765	283	26.3765	-0.470274	1	283	26.3765	0.417483	1	205	445	320	22.8726	40.2748	30.0594	445	40.2748
1070	TGTCATCGTCATCCTTGTAATCGAT	ATCGATTACAAGGATGACGATGACA	SMN2	70	94	25	E6	1.05134	0.293102	8	1	560	0.923794	9690	23276	7091	1254.14	1698.4	627.598	23276	1698.4	2.20887	1	9690	1254.14	-2.50314	1	13690	14799	19160	1275.95	1318.01	2185.05	14799	1318.01	0.186769	1	19160	2185.05	2.22104	1	14705	16771	16763	1640.69	1517.86	1574.64	16771	1640.69
1635	ctgcctactagtgatataaaatggc	gccattttatatcactagtaggcag	SMN2	635	659	25	I7	1.05132	0.29311	8	1	561	0.922173	1322	1895	831	171.102	138.274	73.5487	1895	171.102	-0.50172	1	1322	171.102	-0.76585	1	2557	3853	2068	238.321	343.152	235.839	3853	343.152	0.704301	1	2557	238.321	0.547481	1	2320	1091	1858	258.85	98.7412	174.532	2320	258.85
2545	caccagttaaacttgactagag	ctctagtcaagtttaactggtg	SMN2	734	755	22	I7	1.05091	0.293298	8	1	562	0.921124	6814	5722	9253	881.91	417.522	818.948	6814	881.91	-3.46205	1	9253	881.91	0.286009	1	5732	12176	2569	534.241	1084.41	292.974	12176	1084.41	2.16487	1	5732	534.241	-0.376091	1	5816	6134	7521	648.911	555.159	706.49	6134	648.911
2450	tctgcctactagtgatataaaa	ttttatatcactagtaggcaga	SMN2	639	660	22	I7	-1.05008	0.293682	4	1	563	0.920692	89	268	1165	11.5189	19.5554	103.11	268	19.5554	0.39233	0	1165	103.11	3.80255	1	1268	3892	868	118.182	346.625	98.9885	3892	346.625	1.82561	1	1268	118.182	0.421374	1	131	102	224	14.6161	9.23154	21.0416	131	14.6161
1403	accataaagttttacaaaagtaaga	tcttacttttgtaaaactttatggt	SMN2	403	427	25	I7	1.04855	0.294387	8	1	564	0.921265	1703	2592	1882	220.413	189.133	166.569	2592	220.413	-0.418655	1	1882	220.413	0.0334156	1	1158	3832	1480	107.929	341.282	168.782	3832	341.282	1.92991	1	1480	168.782	0.949388	1	3288	2459	3549	366.853	222.552	333.378	3288	366.853
2606	gcaaatgagaaattagaaccag	ctggttctaatttctcatttgc	SMN2	795	816	22	I7	1.04836	0.294475	8	1	565	0.919907	1293	1589	486	167.348	115.946	43.014	1589	167.348	-0.811722	1	1293	167.348	-1.49497	1	533	1462	122	49.6773	130.207	13.9131	1462	130.207	1.03756	1	533	49.6773	-0.026764	1	1739	1711	3054	194.026	154.855	286.879	1739	194.026
1813	GGTGGGGGAATTATgctagcca	tggctagcATAATTCCCCCACC	SMN2	2	23	22	E6	1.0443	0.296349	8	1	566	0.924127	8333	13234	7556	1078.51	965.656	668.753	13234	1078.51	-0.668077	1	8333	1078.51	-1.46123	1	11048	15866	8379	1029.71	1413.04	955.559	15866	1413.04	1.19823	1	11048	1029.71	0.38403	1	9632	13469	12883	1074.68	1219.02	1210.17	13469	1219.02
2184	cataatgctggcagacttactc	gagtaagtctgccagcattatg	SMN2	373	394	22	E7I7	-1.0435	0.296714	8	1	567	0.923635	2749	3887	3805	355.793	283.626	336.766	3887	355.793	-0.759258	1	3805	355.793	0.453881	1	4166	4560	5980	388.285	406.118	681.972	4560	406.118	0.159035	1	5980	681.972	1.52744	1	3014	2532	1898	336.282	229.159	178.29	3014	336.282
6806	GACTTGAGAAGGCTAGTACAAT		NT					1.04128	0.297744	8	1	568	0.925208	3772	10142	2768	488.196	740.04	244.985	10142	740.04	1.97371	1	3772	488.196	-1.3272	1	4686	5301	2376	436.75	472.112	270.964	5301	472.112	0.236798	1	4686	436.75	-0.12245	1	2838	3762	2259	316.645	340.481	212.201	3762	340.481
2076	gctatatagatatagatagcta	tagctatctatatctatatagc	SMN2	265	286	22	I6	1.03963	0.298512	8	1	569	0.925964	892	2270	128	115.448	165.637	11.3288	2270	165.637	0.806382	1	892	115.448	-2.51893	1	4378	1836	2688	408.044	163.516	306.545	4378	408.044	-1.54954	1	4378	408.044	0.153269	1	534	961	1167	59.5802	86.9756	109.623	961	86.9756
1629	actagtgatataaaatggcatcata	tatgatgccattttatatcactagt	SMN2	629	653	25	I7	-1.0395	0.298574	5	1	570	0.924531	232	182	426	30.0269	13.2801	37.7037	232	30.0269	-0.701221	1	426	37.7037	0.803909	1	67	2	184	6.24461	0.178122	20.9837	67	6.24461	-0.967641	0	184	20.9837	0.90295	1	63	241	293	7.02913	21.8118	27.5231	241	21.8118
1491	attctttaatattgattgttttaca	tgtaaaacaatcaatattaaagaat	SMN2	491	515	25	I7	1.03829	0.299133	8	1	571	0.924641	1286	2265	1379	166.442	165.272	122.05	2265	166.442	-0.0316197	1	1379	166.442	0.0587855	1	7022	4925	1343	654.473	438.625	153.159	7022	654.473	-0.886419	1	7022	654.473	-1.87901	1	1532	1160	1506	170.931	104.986	141.467	1532	170.931
1040	GATCTTTATAATCACCGTCATGGTC	GACCATGACGGTGATTATAAAGATC	SMN2	40	64	25	E6	1.03757	0.299471	8	1	572	0.924067	4938	8291	3142	639.107	604.976	278.087	8291	639.107	-0.268703	1	4938	639.107	-2.01025	1	10836	12792	23788	1009.95	1139.27	2712.83	12792	1139.27	0.469805	1	23788	2712.83	3.78279	1	4823	4462	6022	538.119	403.834	565.68	4823	538.119
1739	tctgtggacaccagttaaacttgac	gtcaagtttaactggtgtccacaga	SMN2	739	763	25	I7	-1.03613	0.300144	8	1	573	0.924526	6128	10199	8381	793.124	744.199	741.771	10199	793.124	-0.342083	1	8381	793.124	0.331072	1	10103	17238	8537	941.632	1535.23	973.577	17238	1535.23	1.83769	1	10103	973.577	0.636167	1	8144	8845	5894	908.654	800.519	553.657	8845	908.654
2487	aggttatcccatatcacaataa	ttattgtgatatgggataacct	SMN2	676	697	22	I7	1.0354	0.300483	8	1	574	0.92396	1646	3269	2582	213.036	238.532	228.523	3269	238.532	0.30431	1	2582	228.523	0.760135	1	1301	1383	281	121.257	123.171	32.0458	1383	123.171	0.0856862	1	1301	121.257	-0.398997	1	2406	1404	2327	268.446	127.069	218.588	2406	268.446
2157	tttaaggaatgCtgagcacctt	aaggtgctcaGcattccttaaa	SMN2	346	367	22	E7	1.03456	0.300873	8	1	575	0.92355	6310	12182	8042	816.68	888.894	711.767	12182	888.894	0.448996	1	8042	816.68	0.0449854	1	5837	6074	6684	544.027	540.956	762.257	6074	544.027	0.0547065	1	6684	762.257	1.19797	1	5419	5613	7360	604.617	508.006	691.366	5613	604.617
2000	acttattttattcaacaaaata	tattttgttgaataaaataagt	SMN2	189	210	22	I6	1.03432	0.300989	8	1	576	0.9223	1493	3167	1221	193.233	231.089	108.066	3167	231.089	0.477297	1	1493	193.233	-0.438104	1	1129	975	169	105.226	86.8344	19.2731	1129	105.226	-0.123214	1	1129	105.226	-0.598385	1	2013	1935	2141	224.597	175.128	201.116	2013	224.597
1738	ctgtggacaccagttaaacttgact	agtcaagtttaactggtgtccacag	SMN2	738	762	25	I7	-1.03222	0.301967	8	1	577	0.923694	16078	22381	15996	2080.92	1633.09	1415.75	22381	2080.92	-1.93138	1	16078	2080.92	-1.75298	1	18676	23721	24002	1740.66	2112.61	2737.24	23721	2112.61	0.933836	1	24002	2737.24	2.14761	1	18564	22333	20433	2071.25	2021.25	1919.39	22333	2071.25
1735	tggacaccagttaaacttgactaga	tctagtcaagtttaactggtgtcca	SMN2	735	759	25	I7	-1.02944	0.303272	8	1	578	0.92608	3070	6276	2911	397.339	457.946	257.642	6276	457.946	0.537913	1	3070	397.339	-0.542159	1	5157	4890	12355	480.649	435.508	1408.99	5157	480.649	-0.146277	1	12355	1408.99	3.07308	1	5617	5640	4924	626.708	510.45	462.539	5640	626.708
2624	gctgccagcatttctcctgcaa	ttgcaggagaaatgctggcagc	SMN2	813	834	22	I7E8	1.02838	0.303771	8	1	579	0.926002	23390	43436	27791	3027.28	3169.43	2459.68	43436	3169.43	0.462579	1	27791	3027.28	-0.993743	1	29302	40749	36183	2731.04	3629.14	4126.39	40749	3629.14	1.70479	1	36183	4126.39	2.35046	1	27694	34660	31438	3089.92	3136.91	2953.15	34660	3136.91
6821	CGCTTAGTTAGAACTACAATTT		NT					1.02838	0.303772	8	1	580	0.924408	4258	6681	6112	551.097	487.498	540.95	6681	551.097	-0.531021	1	6112	551.097	0.540771	1	2556	3673	641	238.227	327.121	73.101	3673	327.121	0.612888	1	2556	238.227	-0.631835	1	3475	4284	5279	387.718	387.725	495.886	4284	387.725
2577	acgaattccagttaaaccatgt	acatggtttaactggaattcgt	SMN2	766	787	22	I7	1.02733	0.304264	8	1	581	0.924312	3975	11695	6774	514.469	853.359	599.541	11695	853.359	2.56115	1	6774	599.541	1.14463	1	10954	4849	1894	1020.95	431.856	215.996	10954	1020.95	-2.34948	1	10954	1020.95	-2.71209	1	5140	7585	9295	573.488	686.482	873.132	7585	686.482
1328	gcaccttccttctttttgattttgt	acaaaatcaaaaagaaggaaggtgc	SMN2	328	352	25	E7	1.02503	0.305351	8	1	582	0.926022	13332	27130	16791	1725.51	1979.62	1486.11	27130	1979.62	1.09796	1	16791	1725.51	-0.276503	1	26567	22298	18196	2476.13	1985.88	2075.11	26567	2476.13	-0.991281	1	26567	2476.13	-0.0707777	1	14866	15895	18428	1658.65	1438.58	1731.05	15895	1658.65
1032	TAATCACCGTCATGGTCTTTGTAGT	ACTACAAAGACCATGACGGTGATTA	SMN2	32	56	25	E6	1.02439	0.305651	8	1	583	0.925341	1827	5270	1280	236.462	384.54	113.288	5270	384.54	1.64968	1	1827	236.462	-0.820147	1	2367	3195	1139	220.612	284.55	129.894	3195	284.55	0.480651	1	2367	220.612	0.0251708	1	1109	1885	1329	123.735	170.602	124.84	1885	170.602
2564	aaaccatgtcctctgtggacac	gtgtccacagaggacatggttt	SMN2	753	774	22	I7	1.02425	0.305718	8	1	584	0.92396	2732	6130	3853	353.593	447.293	341.015	6130	447.293	0.877641	1	3853	353.593	0.505203	1	4949	1205	1326	461.263	107.318	151.22	4949	461.263	-2.63712	1	4949	461.263	-1.00635	1	2925	3244	6073	326.352	293.599	570.471	3244	326.352
1325	ccttccttctttttgattttgtctA	Tagacaaaatcaaaaagaaggaagg	SMN2	325	349	25	E7	-1.01985	0.307802	8	1	585	0.928667	1048	1248	2568	135.639	91.0638	227.284	1248	135.639	-0.787897	1	2568	227.284	1.67145	1	1214	924	1081	113.149	82.2923	123.28	1214	113.149	-0.252413	1	1214	123.28	0.628659	1	864	1328	1602	96.3995	120.191	150.485	1328	120.191
7383	agtgctctagtcaagtttaact		AS					-1.01763	0.308856	6	1	586	0.930258	247	684	0	31.9683	49.91	0.0885063	684	49.91	0.536685	1	247	31.9683	-645.103	0	303	739	303	28.2406	65.816	34.5548	739	65.816	0.677966	1	303	34.5548	0.643249	1	153	679	0	17.0707	61.4531	0.0939356	679	61.4531
2152	ggaatgCtgagcaccttccttc	gaaggaaggtgctcaGcattcc	SMN2	341	362	22	E7	-1.0176	0.308867	4	1	587	0.928706	167	223	461	21.6142	16.2718	40.8014	223	21.6142	-0.241042	1	461	40.8014	1.15518	1	98	29	61	9.13391	2.58277	6.95657	98	9.13391	-0.261396	0	98	9.13391	0.501472	0	119	151	107	13.2772	13.6663	10.0511	151	13.6663
2151	gaatgCtgagcaccttccttct	agaaggaaggtgctcaGcattc	SMN2	340	361	22	E7	-1.0175	0.308913	5	1	588	0.927266	141	74	309	18.2491	5.39962	27.3484	141	18.2491	-0.778328	0	309	27.3484	0.898624	1	124	64	111	11.5572	5.6999	12.6587	124	11.5572	-0.146396	0	124	12.6587	0.582973	0	387	257	162	43.1789	23.2599	15.2176	387	43.1789
1474	gttttacattaacctttcaactttc	gaaagttgaaaggttaatgtaaaac	SMN2	474	498	25	I7	1.01691	0.309197	8	1	589	0.92654	4652	8402	6336	602.091	613.076	560.776	8402	613.076	0.0684022	1	6336	602.091	0.351841	1	9122	13567	7010	850.2	1208.29	799.435	13567	1208.29	1.22169	1	9122	850.2	0.42778	1	7710	7821	9100	860.231	707.842	854.814	7821	860.231
1022	CATGGTCTTTGTAGTCGGGAGGTGG	CCACCTCCCGACTACAAAGACCATG	SMN2	22	46	25	E6	1.01308	0.311021	8	1	590	0.930427	10945	23282	7067	1416.57	1698.84	625.474	23282	1698.84	1.33962	1	10945	1416.57	-3.22715	1	16911	17785	13361	1576.16	1583.95	1523.72	17785	1583.95	0.0880045	1	16911	1576.16	0.460327	1	12924	13527	10568	1441.98	1224.26	992.712	13527	1441.98
2469	ataaaaaaaagtctgctggtct	agaccagcagacttttttttat	SMN2	658	679	22	I7	-1.01125	0.311895	8	1	591	0.931462	700	939	1064	90.5984	68.5168	94.1707	939	90.5984	-0.471202	1	1064	94.1707	0.660255	1	1868	1080	1156	174.104	96.1858	131.833	1868	174.104	-0.640566	1	1868	174.104	0.301117	1	678	1252	956	75.6468	113.313	89.8025	1252	113.313
2586	agaggcttgacgaattccagtt	aactggaattcgtcaagcctct	SMN2	775	796	22	I7	-1.01003	0.31248	8	1	592	0.931633	8757	12710	6864	1133.39	927.421	607.507	12710	1133.39	-1.19891	1	8757	1133.39	-2.08609	1	7317	12379	16468	681.968	1102.49	1878.05	12379	1102.49	1.54348	1	16468	1878.05	3.30399	1	10430	17008	12356	1163.71	1539.31	1160.67	17008	1539.31
2539	ttaaacttgactagagcacttc	gaagtgctctagtcaagtttaa	SMN2	728	749	22	I7	1.00975	0.312614	8	1	593	0.930461	1421	4521	1925	183.915	329.888	170.375	4521	329.888	1.8232	1	1925	183.915	0.454739	1	4731	1505	179	440.944	134.037	20.4135	4731	440.944	-2.09291	1	4731	440.944	-4.67026	1	1419	2674	1949	158.323	242.011	183.081	2674	242.011
1055	TGTAATCGATGTCATGATCTTTATA	TATAAAGATCATGACATCGATTACA	SMN2	55	79	25	E6	1.00901	0.312971	8	1	594	0.929955	2546	6425	2801	329.519	468.818	247.906	6425	468.818	1.33581	1	2801	329.519	-0.10434	1	7398	4207	1494	689.517	374.679	170.379	7398	689.517	-1.37836	1	7398	689.517	-1.84541	1	3306	3769	3999	368.862	341.114	375.649	3769	368.862
2590	aaccagaggcttgacgaattcc	ggaattcgtcaagcctctggtt	SMN2	779	800	22	I7	1.00331	0.315711	8	1	595	0.93652	5267	8976	6455	681.688	654.959	571.308	8976	681.688	-0.206776	1	6455	681.688	-0.0455531	1	8158	7579	4550	760.352	674.993	518.892	8158	760.352	-0.255907	1	8158	760.352	-0.170209	1	8269	9298	9234	922.601	841.518	867.402	9298	922.601
7260	TATATGgtaagtaatcactcag		AS					0.999937	0.317341	8	1	596	0.939776	2141	3144	2283	277.102	229.411	202.06	3144	277.102	-0.567937	1	2283	277.102	-0.111596	1	3970	3214	789	370.017	286.242	89.9792	3970	370.017	-0.404856	1	3970	370.017	-1.22325	1	3006	2967	3079	335.39	268.529	289.228	3006	335.39
2530	actagagcacttcatatgtcag	ctgacatatgaagtgctctagt	SMN2	719	740	22	I7	-0.999029	0.317781	8	1	597	0.939503	5537	9776	6402	716.633	713.333	566.617	9776	716.633	-0.0376836	1	6402	716.633	-0.268894	1	9354	4379	3876	871.823	389.998	442.027	9354	871.823	-2.03097	1	9354	871.823	-0.781428	1	5287	6578	6365	589.889	595.344	597.9	6578	595.344
2178	gctggcagacttactccttAat	atTaaggagtaagtctgccagc	SMN2	367	388	22	E7I7	-0.998999	0.317795	8	1	598	0.937974	4985	7878	6517	645.19	574.84	576.795	7878	645.19	-0.541802	1	6517	645.19	0.196543	1	5626	7986	7982	524.361	711.241	910.284	7986	711.241	0.842023	1	7982	910.284	1.65667	1	6771	9700	7186	755.464	877.901	675.021	9700	877.901
2333	ccttttatctaatagttttggc	gccaaaactattagataaaagg	SMN2	522	543	22	I7	0.99805	0.318255	8	1	599	0.937764	990	1310	872	128.132	95.5878	77.1775	1310	128.132	-0.582097	1	990	128.132	-0.146145	1	3286	7203	690	306.266	641.506	78.689	7203	641.506	1.74719	1	3286	306.266	-0.996986	1	2066	1952	2519	230.511	176.666	236.624	2066	230.511
1668	atcccatatcacaataaaaaaaagt	acttttttttattgtgatatgggat	SMN2	668	692	25	I7	0.996472	0.319021	8	1	600	0.938453	552	2160	214	71.4433	157.61	18.9403	2160	157.61	1.68662	1	552	71.4433	-0.73704	1	966	1196	595	90.0343	106.517	67.855	1196	106.517	0.237743	1	966	90.0343	0.370692	1	449	273	374	50.0965	24.7079	35.1319	449	50.0965
2556	tcctctgtggacaccagttaaa	tttaactggtgtccacagagga	SMN2	745	766	22	I7	0.995924	0.319287	8	1	601	0.937673	1180	2652	1275	152.723	193.511	112.845	2652	193.511	0.576191	1	1275	152.723	0.0937114	1	1674	1834	281	156.022	163.338	32.0458	1834	163.338	0.126935	1	1674	156.022	-0.745876	1	1354	756	3040	151.07	68.422	285.564	1354	151.07
1048	GATGTCATGATCTTTATAATCACCG	CGGTGATTATAAAGATCATGACATC	SMN2	48	72	25	E6	0.995126	0.319675	8	1	602	0.937253	5969	13317	7855	772.545	971.712	695.217	13317	971.712	1.26964	1	7855	772.545	0.183566	1	9765	8414	5884	910.129	749.359	671.024	9765	910.129	-0.500878	1	9765	910.129	-0.0850049	1	8100	7626	8801	903.745	690.193	826.727	8100	903.745
2148	tgCtgagcaccttccttctttt	aaaagaaggaaggtgctcaGca	SMN2	337	358	22	E7	0.993335	0.320547	8	1	603	0.93825	15646	28074	22844	2025	2048.5	2021.84	28074	2048.5	0.0823372	1	22844	2025	0.594638	1	19875	25658	9550	1852.41	2285.13	1089.1	25658	2285.13	1.04093	1	19875	1852.41	-0.992735	1	17766	22019	20750	1982.21	1992.84	1949.16	22019	1992.84
7263	cactcagcatcttttcctgaca		AS					0.992995	0.320712	8	1	604	0.937181	11984	20078	14568	1551.04	1465.05	1289.36	20078	1551.04	-0.425679	1	14568	1551.04	-0.419386	1	17390	21839	9446	1620.8	1945	1077.24	21839	1945	0.85205	1	17390	1620.8	-0.575224	1	10969	16024	16837	1223.85	1450.26	1581.59	16024	1450.26
6706	AATGGTCAGTCCCGTTGATAGA		NT					0.991289	0.321545	8	1	605	0.93806	3821	7173	5435	494.538	523.398	481.032	7173	523.398	0.224592	1	5435	494.538	0.514552	1	1635	3025	177	152.387	269.409	20.1855	3025	269.409	0.922732	1	1635	152.387	-1.14903	1	5504	4496	4970	614.1	406.912	466.86	5504	614.1
1492	aattctttaatattgattgttttac	gtaaaacaatcaatattaaagaatt	SMN2	492	516	25	I7	0.990907	0.321731	8	1	606	0.937055	1553	3333	1886	200.999	243.202	166.923	3333	243.202	0.522094	1	1886	200.999	0.234407	1	4389	5574	1861	409.069	496.426	212.232	5574	496.426	0.487535	1	4389	409.069	-0.329802	1	2985	2875	2081	333.047	260.203	195.48	2985	333.047
2560	catgtcctctgtggacaccagt	actggtgtccacagaggacatg	SMN2	749	770	22	I7	0.990411	0.321973	8	1	607	0.936216	7874	16971	5349	1019.1	1238.34	473.42	16971	1238.34	1.22288	1	7874	1019.1	-2.46421	1	11174	8493	6149	1041.45	756.395	701.245	11174	1041.45	-0.908257	1	11174	1041.45	-0.322785	1	6896	9070	8757	769.41	820.883	822.594	9070	820.883
1228	tttatatggatgttaaaaagcattt	aaatgctttttaacatccatataaa	SMN2	228	252	25	I6	0.987352	0.32347	8	1	608	0.939021	1677	2828	2085	217.048	206.353	184.536	2828	217.048	-0.151169	1	2085	217.048	0.266533	1	4180	3334	3175	389.589	296.929	362.084	4180	389.589	-0.443817	1	4180	389.589	0.453712	1	2712	3091	4778	302.587	279.752	448.824	3091	302.587
1312	tgattttgtctAaaaccctgtaagg	ccttacagggtttTagacaaaatca	SMN2	312	336	25	I6E7	-0.983072	0.325572	8	1	609	0.943571	614	573	720	79.4677	41.8106	63.7245	614	79.4677	-0.920251	1	720	79.4677	0.330539	1	2803	2092	832	261.249	186.315	94.883	2803	261.249	-0.447009	1	2803	261.249	-0.513252	1	599	998	901	66.8325	90.3243	84.636	998	90.3243
1191	attttacttattttattcaacaaaa	ttttgttgaataaaataagtaaaat	SMN2	191	215	25	I6	0.982686	0.325762	8	1	610	0.942574	572	2383	580	74.0318	173.882	51.3336	2383	173.882	1.91001	1	580	74.0318	0.180476	1	1371	3286	722	127.782	292.654	82.3384	3286	292.654	1.32932	1	1371	127.782	0.218188	1	1339	1860	1550	149.397	168.34	145.6	1860	168.34
2415	taaagctctttattgtgaaagt	actttcacaataaagagcttta	SMN2	604	625	22	I7	-0.981958	0.32612	8	1	611	0.942066	2000	2430	1157	258.852	177.312	102.402	2430	258.852	-1.0339	1	2000	258.852	-1.22935	1	5412	1891	7364	504.416	168.414	839.806	5412	504.416	-2.06744	1	7364	839.806	1.54021	1	3154	4072	7070	351.903	368.537	664.125	4072	368.537
1775	accagaggcttgacgaattccagtt	aactggaattcgtcaagcctctggt	SMN2	775	799	25	I7	-0.981344	0.326423	8	1	612	0.9414	11707	19457	15395	1515.19	1419.73	1362.55	19457	1515.19	-0.476958	1	15395	1515.19	0.010885	1	24437	17126	24451	2277.61	1525.26	2788.44	24437	2277.61	-1.71576	1	24451	2788.44	1.31413	1	14551	17491	17604	1623.51	1583.03	1653.64	17491	1623.51
6825	CCCGGTGCGGCTCCGATGCATT		NT					-0.975625	0.32925	8	1	613	0.948004	13278	21071	14684	1718.52	1537.5	1299.63	21071	1718.52	-0.845065	1	14684	1718.52	-0.987388	1	16048	19968	13370	1495.72	1778.37	1524.74	19968	1778.37	0.781034	1	16048	1524.74	0.61496	1	11190	13513	15344	1248.51	1223	1441.35	13513	1248.51
2462	aaagtctgctggtctgcctact	agtaggcagaccagcagacttt	SMN2	651	672	22	I7	-0.97385	0.330131	8	1	614	0.948992	7232	12833	9760	936.011	936.396	863.821	12833	936.396	-0.0123608	1	9760	936.011	0.249511	1	10788	8039	8660	1005.48	715.961	987.605	10788	1005.48	-0.94682	1	10788	1005.48	0.517354	1	7250	8679	10248	808.907	785.495	962.652	8679	808.907
1949	aaaaaaattgtcaggaaaagat	atcttttcctgacaattttttt	SMN2	138	159	22	I6	0.972701	0.330702	8	1	615	0.949088	970	1626	256	125.543	118.646	22.6576	1626	125.543	-0.130562	1	970	125.543	-1.68982	1	920	780	193	85.7469	69.4675	22.0101	920	85.7469	-0.120424	1	920	85.7469	-0.264688	1	1637	1849	1540	182.646	167.344	144.661	1849	182.646
2338	attaaccttttatctaatagtt	aactattagataaaaggttaat	SMN2	527	548	22	I7	0.970524	0.331785	8	1	616	0.950651	990	1876	1927	128.132	136.888	170.552	1876	136.888	0.127687	1	1927	170.552	1.13162	1	2399	3084	529	223.594	274.664	60.3283	3084	274.664	0.398878	1	2399	223.594	-0.721336	1	1821	2245	4183	203.175	203.184	392.933	2245	203.184
1251	atagatagctatatatagatagctt	aagctatctatatatagctatctat	SMN2	251	275	25	I6	0.968768	0.332661	8	1	617	0.951615	1908	2819	1774	246.945	205.696	157.01	2819	246.945	-0.52096	1	1908	246.945	-0.336543	1	3356	3591	1137	312.79	319.818	129.666	3591	319.818	0.108245	1	3356	312.79	-0.466813	1	2795	3063	4577	311.848	277.218	429.943	3063	311.848
6701	GGGATAACAGGGTCGATGCCGC		NT					0.96779	0.333149	8	1	618	0.951469	11450	23242	15082	1481.93	1695.92	1334.85	23242	1695.92	0.996784	1	15082	1481.93	0.0263461	1	9137	14555	4726	851.598	1296.28	538.963	14555	1296.28	1.48026	1	9137	851.598	-0.355405	1	10514	13971	11014	1173.08	1264.45	1034.61	13971	1264.45
1801	atttctcctgcaaatgagaaattag	ctaatttctcatttgcaggagaaat	SMN2	801	825	25	I7E8	-0.967329	0.333379	8	1	619	0.950589	1484	3095	3059	192.069	225.835	270.741	3095	225.835	0.426688	1	3059	270.741	1.39511	1	1714	2147	1007	159.75	191.214	114.84	2147	191.214	0.310579	1	1714	159.75	0.268241	1	1946	1915	1547	217.122	173.318	145.318	1946	217.122
2558	tgtcctctgtggacaccagtta	taactggtgtccacagaggaca	SMN2	747	768	22	I7	-0.965716	0.334186	7	1	620	0.951353	818	1260	988	105.871	91.9394	87.4442	1260	105.871	-0.273676	1	988	105.871	0.328556	1	1873	1323	0	174.57	117.828	0.114042	1873	174.57	-0.416743	1	1873	174.57	-658.224	0	1040	1459	1059	116.036	132.047	99.4778	1459	132.047
1095	ATATAATAGCCAGTATGATAGCCCT	AGGGCTATCATACTGGCTATTATAT	SMN2	95	119	25	E6	-0.965152	0.334469	8	1	621	0.950623	525	1146	2413	67.9488	83.6211	213.566	1146	83.6211	0.327232	1	2413	213.566	2.83117	1	366	765	1098	34.1124	68.1316	125.218	765	68.1316	0.582528	1	1098	125.218	1.45755	1	1097	583	554	122.396	52.7646	52.0403	1097	122.396
1037	CTTTATAATCACCGTCATGGTCTTT	AAAGACCATGACGGTGATTATAAAG	SMN2	37	61	25	E6	0.965045	0.334523	8	1	622	0.949248	12750	21759	12233	1650.18	1587.71	1082.7	21759	1650.18	-0.303187	1	12750	1650.18	-1.67487	1	18691	20696	15709	1742.06	1843.21	1791.49	20696	1843.21	0.310927	1	18691	1791.49	0.646842	1	14249	13513	13820	1589.81	1223	1298.19	14249	1589.81
1202	gtttcacaagaattttacttatttt	aaaataagtaaaattcttgtgaaac	SMN2	202	226	25	I6	0.958064	0.338031	8	1	623	0.957663	5084	8923	5993	658.003	651.092	530.418	8923	658.003	-0.0649834	1	5993	658.003	-0.167171	1	13969	9926	3142	1301.96	884.019	358.32	13969	1301.96	-1.23727	1	13969	1301.96	-2.48352	1	7629	7941	8437	851.194	718.702	792.535	7941	851.194
1797	ctcctgcaaatgagaaattagaacc	ggttctaatttctcatttgcaggag	SMN2	797	821	25	I7E8	-0.955425	0.339363	8	1	624	0.959896	1738	2114	2870	224.943	154.254	254.013	2114	224.943	-0.962285	1	2870	254.013	0.885548	1	1701	1137	290	158.539	101.262	33.0722	1701	158.539	-0.453925	1	1701	158.539	-0.742366	1	1668	2922	2267	186.105	264.456	212.952	2922	264.456
1993	ttattcaacaaaatatgatcag	ctgatcatattttgttgaataa	SMN2	182	203	22	I6	0.954757	0.339701	8	1	625	0.959315	1813	4441	2319	234.65	324.05	205.246	4441	324.05	1.01681	1	2319	234.65	0.31245	1	2904	3787	672	270.662	337.274	76.6363	3787	337.274	0.459021	1	2904	270.662	-0.797029	1	2475	1556	2946	276.144	140.826	276.734	2475	276.144
2038	tatggatgttaaaaagcatttt	aaaatgctttttaacatccata	SMN2	227	248	22	I6	-0.952313	0.340938	8	1	626	0.961272	1481	1316	1710	191.68	96.0256	151.346	1481	191.68	-1.51489	1	1710	191.68	0.15057	1	1019	1315	383	94.9741	117.115	43.6781	1315	117.115	0.287955	1	1019	94.9741	0.0573394	1	754	1615	1475	84.1264	146.166	138.555	1615	146.166
1141	aactacaaaaaaattgtcaggaaaa	ttttcctgacaatttttttgtagtt	SMN2	141	165	25	I6	-0.951801	0.341198	8	1	627	0.96047	753	349	811	97.458	25.4658	71.7786	753	97.458	-1.94474	1	811	97.458	0.192532	1	1278	611	159	119.114	54.4162	18.1327	1278	119.114	-0.689009	1	1278	119.114	-0.82744	1	690	1087	1046	76.9857	98.3792	98.2567	1087	98.3792
1388	aaaagtaagattcactttcataatg	cattatgaaagtgaatcttactttt	SMN2	388	412	25	I7	0.945449	0.34443	8	1	628	0.968022	4670	11921	7526	604.421	869.849	666.098	11921	869.849	1.8823	1	7526	666.098	0.969788	1	11265	8633	6105	1049.93	768.863	696.227	11265	1049.93	-0.888467	1	11265	1049.93	-0.358609	1	8882	11548	12677	990.995	1045.15	1190.82	11548	1045.15
1088	AGCCAGTATGATAGCCCTTGTCATC	GATGACAAGGGCTATCATACTGGCT	SMN2	88	112	25	E6	0.943414	0.345469	8	1	629	0.969401	19500	34367	25141	2523.81	2507.68	2225.14	34367	2523.81	-0.0745646	1	25141	2523.81	-0.299674	1	28354	29199	17633	2642.68	2600.49	2010.9	29199	2642.68	-0.0156012	1	28354	2642.68	-0.430125	1	22731	26390	28481	2536.18	2388.43	2675.38	26390	2536.18
1925	tgagtgattacttacCATATAA	TTATATGgtaagtaatcactca	SMN2	114	135	22	E6I6	-0.94263	0.34587	8	1	630	0.968985	1304	2501	2690	168.772	182.493	238.082	2501	182.493	0.179318	1	2690	238.082	1.34749	1	4016	2554	7455	374.304	227.462	850.184	4016	374.304	-0.816136	1	7455	850.184	2.08079	1	2311	2676	3072	257.846	242.192	288.57	2676	257.846
2221	acaaaccataaagttttacaaa	tttgtaaaactttatggtttgt	SMN2	410	431	22	I7	0.941176	0.346615	8	1	631	0.969532	1302	1921	567	168.513	140.171	50.1831	1921	168.513	-0.435905	1	1302	168.513	-1.28496	1	3183	2680	2098	296.666	238.683	239.26	3183	296.666	-0.293571	1	3183	296.666	0.295813	1	945	808	2026	105.437	73.1283	190.314	945	105.437
2455	gctggtctgcctactagtgata	tatcactagtaggcagaccagc	SMN2	644	665	22	I7	0.941029	0.34669	8	1	632	0.968209	3952	9792	4882	511.493	714.501	432.088	9792	714.501	1.56918	1	4882	511.493	0.0656998	1	4202	5764	2229	391.64	513.347	254.2	5764	513.347	0.655491	1	4202	391.64	-0.0287166	1	7211	9511	8905	804.556	860.796	836.497	9511	860.796
2492	tgcctaggttatcccatatcac	gtgatatgggataacctaggca	SMN2	681	702	22	I7	-0.939537	0.347455	8	1	633	0.968812	9435	11233	15953	1221.14	819.647	1411.94	11233	1221.14	-2.33585	1	15953	1411.94	1.3917	1	10455	10041	6014	974.439	894.261	685.849	10455	974.439	-0.198454	1	10455	974.439	-0.203341	1	8213	7816	11907	916.353	707.389	1118.49	8213	916.353
1805	cagcatttctcctgcaaatgagaaa	tttctcatttgcaggagaaatgctg	SMN2	805	829	25	I7E8	0.939509	0.347469	8	1	634	0.967324	3651	6441	5725	472.535	469.986	506.698	6441	472.535	-0.0365723	1	5725	506.698	0.834755	1	2816	1274	162	262.46	113.464	18.4748	2816	262.46	-1.12886	1	2816	262.46	-2.66009	1	3758	2088	2898	419.293	188.975	272.225	3758	419.293
2212	aaagttttacaaaagtaagatt	aatcttacttttgtaaaacttt	SMN2	401	422	22	I7	-0.936165	0.349188	5	1	635	0.970579	426	539	350	55.1356	39.3297	30.9772	539	55.1356	-0.438919	1	426	55.1356	0.0518116	1	202	160	245	18.827	14.2498	27.9403	202	18.827	-0.0471587	0	245	27.9403	0.70092	1	970	587	256	108.226	53.1266	24.0475	970	108.226
1752	ttaaaccatgtcctctgtggacacc	ggtgtccacagaggacatggtttaa	SMN2	752	776	25	I7	-0.935083	0.349745	8	1	636	0.970598	2939	7764	3017	380.384	566.522	267.023	7764	566.522	1.65425	1	3017	380.384	-0.327579	1	2358	1193	2270	219.773	106.25	258.876	2358	219.773	-0.891544	1	2358	258.876	0.747251	1	3306	7196	2447	368.862	651.276	229.86	7196	651.276
2367	taagtatgagaattctagtagg	cctactagaattctcatactta	SMN2	556	577	22	I7	0.932526	0.351065	8	1	637	0.97273	1858	5005	1855	240.474	365.204	164.179	5005	365.204	1.38811	1	1858	240.474	-0.189862	1	5413	7088	1735	504.509	631.264	197.863	7088	631.264	0.612473	1	5413	504.509	-0.822202	1	2238	2775	2534	249.701	251.152	238.033	2775	251.152
1052	AATCGATGTCATGATCTTTATAATC	GATTATAAAGATCATGACATCGATT	SMN2	52	76	25	E6	0.932339	0.351161	8	1	638	0.971473	2038	3770	2325	263.771	275.089	205.777	3770	275.089	0.114121	1	2325	263.771	0.0464361	1	3195	9622	1541	297.784	856.944	175.739	9622	856.944	2.78455	1	3195	297.784	-0.0587399	1	2093	2646	2053	233.523	239.477	192.85	2646	239.477
1896	TATGATAGCCCTTGTCATCGTC	GACGATGACAAGGGCTATCATA	SMN2	85	106	22	E6	0.931738	0.351472	8	1	639	0.97081	6789	14397	5534	878.675	1050.52	489.794	14397	1050.52	1.0327	1	6789	878.675	-1.63066	1	3623	3468	868	337.675	308.863	98.9885	3623	337.675	-0.0947529	1	3623	337.675	-0.91369	1	5397	6208	6507	602.162	561.857	611.239	6208	602.162
1584	aaagtatgtttcttccacataacca	tggttatgtggaagaaacatacttt	SMN2	584	608	25	I7	0.926486	0.354194	8	1	640	0.9768	3178	6027	3994	411.317	439.777	353.494	6027	439.777	0.243593	1	3994	411.317	0.16875	1	6057	9873	2154	564.532	879.299	245.647	9873	879.299	1.29042	1	6057	564.532	-0.747077	1	2742	2918	3437	305.934	264.094	322.857	2918	305.934
7340	ttttgatgccaaaactattaga		AS					-0.925975	0.354459	8	1	641	0.976006	1735	2786	1351	224.555	203.288	119.572	2786	224.555	-0.283963	1	1735	224.555	-0.604148	1	2281	1689	1113	212.596	150.424	126.929	2281	212.596	-0.406752	1	2281	212.596	0.0478958	1	2457	3542	3913	274.136	320.57	367.57	3542	320.57
2074	tatatagatatagatagctata	tatagctatctatatctatata	SMN2	263	284	22	I6	-0.925137	0.354894	8	1	642	0.975683	314	662	639	40.6398	48.3047	56.5555	662	48.3047	0.20273	1	639	56.5555	0.953261	1	1282	879	308	119.486	78.2846	35.125	1282	119.486	-0.361188	1	1282	119.486	-0.314846	1	445	1277	454	49.6502	115.575	42.6468	1277	115.575
1650	aaaaagtctgctggtctgcctacta	tagtaggcagaccagcagacttttt	SMN2	650	674	25	I7	0.923718	0.355633	8	1	643	0.976194	7423	14257	7383	960.731	1040.3	653.442	14257	1040.3	0.456791	1	7423	960.731	-0.998273	1	12288	13005	14289	1145.28	1158.24	1629.55	13005	1158.24	0.106881	1	14289	1629.55	1.53253	1	10169	13790	14632	1134.59	1248.07	1374.47	13790	1248.07
1763	acgaattccagttaaaccatgtcct	aggacatggtttaactggaattcgt	SMN2	763	787	25	I7	0.921074	0.357012	8	1	644	0.978456	9090	18344	12837	1176.48	1338.52	1136.15	18344	1338.52	0.845749	1	12837	1176.48	0.429571	1	16583	11208	6637	1545.59	998.195	756.897	16583	1545.59	-1.52447	1	16583	1545.59	-1.31149	1	10943	13967	13978	1220.95	1264.09	1313.03	13967	1264.09
1118	aagatgctgagtgattacttacCAT	ATGgtaagtaatcactcagcatctt	SMN2	118	142	25	E6I6	0.919725	0.357717	8	1	645	0.978868	7218	12450	6199	934.199	908.449	548.65	12450	934.199	-0.172414	1	7218	934.199	-1.51428	1	5920	4005	3819	551.763	356.689	435.527	5920	551.763	-0.881506	1	5920	551.763	0.165458	1	7620	10522	11397	850.19	952.296	1070.58	10522	952.296
1114	tgctgagtgattacttacCATATAA	TTATATGgtaagtaatcactcagca	SMN2	114	138	25	E6I6	0.913419	0.361022	8	1	646	0.986384	4703	8375	6982	608.692	611.105	617.951	8375	611.105	0.00350273	1	6982	617.951	0.660513	1	7747	12398	2388	722.045	1104.18	272.333	12398	1104.18	1.38483	1	7747	722.045	-1.15965	1	3816	5784	7323	425.764	523.482	687.891	5784	523.482
1521	aaccttttatctaatagttttggca	tgccaaaactattagataaaaggtt	SMN2	521	545	25	I7	0.912359	0.36158	8	1	647	0.98638	3068	6213	5398	397.08	453.349	477.757	6213	453.349	0.499324	1	5398	477.757	1.18411	1	8430	11256	2857	785.703	1002.47	325.818	11256	1002.47	0.810958	1	8430	785.703	-1.0665	1	5615	7735	6760	626.485	700.058	635.005	7735	700.058
1064	CGTCATCCTTGTAATCGATGTCATG	CATGACATCGATTACAAGGATGACG	SMN2	64	88	25	E6	-0.911977	0.361781	8	1	648	0.985406	4314	8109	2674	558.345	591.696	236.666	8109	591.696	0.245489	1	4314	558.345	-1.90823	1	1630	669	1384	151.921	59.5818	157.834	1630	151.921	-0.940668	1	1630	157.834	0.594766	1	6019	4590	3957	671.561	415.419	371.703	6019	671.561
7329	aagttcagatgttagaaagttg		AS					0.911661	0.361947	8	1	649	0.98434	1426	1752	1329	184.562	127.84	117.625	1752	184.562	-0.852239	1	1426	184.562	-0.205092	1	3192	6424	1427	297.505	572.127	162.738	6424	572.127	1.48305	1	3192	297.505	-0.141433	1	1398	857	1037	155.98	77.563	97.4112	1398	155.98
1247	atagctatatatagatagctttata	tataaagctatctatatatagctat	SMN2	247	271	25	I6	-0.908961	0.363371	8	1	650	0.986691	858	1331	1635	111.048	97.1202	144.708	1331	111.048	-0.26715	1	1635	144.708	1.05551	1	786	444	823	73.2577	39.5431	93.8566	786	73.2577	-0.408123	1	823	93.8566	0.727252	1	1047	992	933	116.817	89.7812	87.6419	1047	116.817
1233	atagctttatatggatgttaaaaag	ctttttaacatccatataaagctat	SMN2	233	257	25	I6	0.908263	0.363739	8	1	651	0.986175	229	1346	663	29.6386	98.2147	58.6797	1346	98.2147	2.01471	1	663	58.6797	1.31169	1	2237	2416	1275	208.496	215.171	145.404	2416	215.171	0.114702	1	2237	208.496	0.197885	1	709	785	587	79.1056	71.0466	55.1402	785	79.1056
1264	tagctatatagatatagatagctat	atagctatctatatctatatagcta	SMN2	264	288	25	I6	0.906491	0.364676	8	1	652	0.987198	2036	3422	3136	263.512	249.696	277.556	3422	263.512	-0.174798	1	3136	277.556	0.73195	1	2400	3703	1799	223.688	329.793	205.162	3703	329.793	0.729653	1	2400	223.688	0.465109	1	2095	2616	4726	233.746	236.762	443.94	2616	236.762
2402	tgtgaaagtatgtttcttccac	gtggaagaaacatactttcaca	SMN2	591	612	22	I7	-0.902471	0.366807	8	1	653	0.991446	1115	1224	1584	144.31	89.3126	140.194	1224	144.31	-0.957311	1	1584	144.31	0.553985	1	2006	2741	1759	186.966	244.116	200.6	2741	244.116	0.467629	1	2006	200.6	0.632205	1	968	1560	948	108.003	141.188	89.051	1560	141.188
6770	ACCTAACAGCTCGTAGAGCAAT		NT					0.90228	0.366908	8	1	654	0.990203	2403	4862	4281	311.011	354.77	378.895	4862	354.77	0.437037	1	4281	378.895	1.15436	1	1727	4848	423	160.962	431.767	48.2398	4848	431.767	1.87369	1	1727	160.962	-0.43928	1	3821	5555	6081	426.322	502.757	571.223	5555	502.757
6698	AGCGTAGATCAACCAGCAAGTG		NT					0.899828	0.368212	8	1	655	0.992204	3123	5491	3823	404.198	400.666	338.359	5491	404.198	-0.0474781	1	3823	404.198	0.100956	1	3494	5305	1337	325.652	472.468	152.474	5305	472.468	0.829174	1	3494	325.652	-0.350083	1	4944	5637	4478	551.619	510.178	420.644	5637	551.619
2448	tgcctactagtgatataaaatg	cattttatatcactagtaggca	SMN2	637	658	22	I7	0.899557	0.368356	8	1	656	0.99108	1952	5266	2677	252.64	384.249	236.931	5266	384.249	1.4291	1	2677	252.64	0.456649	1	6034	6579	1269	562.388	585.932	144.719	6579	585.932	0.167948	1	6034	562.388	-1.54718	1	3891	4864	5858	434.132	440.218	550.275	4864	440.218
1905	AATAGCCAGTATGATAGCCCTT	AAGGGCTATCATACTGGCTATT	SMN2	94	115	22	E6	-0.899488	0.368393	8	1	657	0.98967	12582	26706	11085	1628.44	1948.68	981.092	26706	1948.68	1.41887	1	12582	1628.44	-2.07184	1	10173	11111	10811	948.156	989.556	1232.91	11111	989.556	0.203264	1	10811	1232.91	1.20186	1	12090	18989	12136	1348.92	1718.6	1140	18989	1718.6
6761	GTTGACGGCTCGGTAGGATCCT		NT					0.899388	0.368446	8	1	658	0.988308	15144	30411	14426	1960.03	2219.02	1276.79	30411	2219.02	1.05169	1	15144	1960.03	-1.91825	1	15218	9885	5780	1418.37	880.367	659.163	15218	1418.37	-1.58545	1	15218	1418.37	-1.35632	1	15536	15851	21789	1733.41	1434.6	2046.76	15851	1733.41
6801	GAATCTACCGTTGTGGACTGGG		NT					0.89868	0.368823	8	1	659	0.987819	10960	19697	10545	1418.51	1437.25	933.299	19697	1437.25	0.0777251	1	10960	1418.51	-1.496	1	11646	9908	5884	1085.44	882.416	671.024	11646	1085.44	-0.592109	1	11646	1085.44	-0.523091	1	10389	12235	10263	1159.14	1107.33	964.061	12235	1159.14
2197	taagattcactttcataatgct	agcattatgaaagtgaatctta	SMN2	386	407	22	I7	-0.89733	0.369543	8	1	660	0.988248	4140	5045	4602	535.825	368.123	407.306	5045	535.825	-1.47065	1	4602	535.825	-0.268838	1	7966	7958	4384	742.457	708.747	499.961	7966	742.457	-0.0590172	1	7966	742.457	-0.18531	1	3841	5658	5539	428.554	512.079	520.309	5658	512.079
7278	ataagtaaaattcttgtgaaac		AS					-0.896128	0.370184	8	1	661	0.988465	1615	4333	2140	209.023	316.17	189.403	4333	316.17	1.27854	1	2140	209.023	0.399773	1	1799	315	1605	167.673	28.0542	183.038	1799	167.673	-1.96082	1	1799	183.038	0.645629	1	1381	1837	1173	154.083	166.258	110.186	1837	166.258
2445	ctactagtgatataaaatggca	tgccattttatatcactagtag	SMN2	634	655	22	I7	0.893804	0.371427	8	1	662	0.990284	2673	7024	5491	345.956	512.526	485.988	7024	512.526	1.55248	1	5491	485.988	1.65344	1	5100	8640	1989	475.336	769.487	226.83	8640	769.487	1.30394	1	5100	475.336	-0.513463	1	4065	4595	6017	453.546	415.872	565.211	4595	453.546
7257	TATCATACTGGCTATTATATGg		AS					0.893136	0.371784	8	1	663	0.989742	824	1803	576	106.647	131.561	50.9796	1803	131.561	0.41901	1	824	106.647	-0.354681	1	2325	4270	858	216.697	380.29	97.8481	4270	380.29	1.0713	1	2325	216.697	-0.215893	1	2932	1916	2658	327.133	173.408	249.681	2932	327.133
1907	ATAATAGCCAGTATGATAGCCC	GGGCTATCATACTGGCTATTAT	SMN2	96	117	22	E6	-0.893002	0.371856	8	1	664	0.988443	6177	9702	6271	799.466	707.934	555.023	9702	799.466	-0.631535	1	6271	799.466	-0.785962	1	10571	14232	10485	985.251	1267.52	1195.73	14232	1267.52	0.930397	1	10571	1195.73	1.03327	1	7119	13280	10348	794.291	1201.91	972.046	13280	1201.91
1743	gtcctctgtggacaccagttaaact	agtttaactggtgtccacagaggac	SMN2	743	767	25	I7	-0.892278	0.372244	8	1	665	0.987986	12681	22865	18451	1641.25	1668.41	1633.03	22865	1668.41	0.109768	1	18451	1641.25	0.574949	1	18674	12484	8162	1740.48	1111.84	930.812	18674	1740.48	-1.66105	1	18674	1740.48	-1.19518	1	14609	15787	16043	1629.98	1428.81	1507.01	15787	1629.98
2172	agacttactccttAatttaagg	ccttaaatTaaggagtaagtct	SMN2	361	382	22	E7I7	0.891705	0.372551	8	1	666	0.987317	1325	3296	396	171.49	240.502	35.0485	3296	240.502	0.914667	1	1325	171.49	-1.87547	1	837	938	744	78.0111	83.5392	84.8473	938	83.5392	0.130638	1	837	84.8473	0.615724	1	1438	2423	1426	160.443	219.294	133.952	2423	219.294
1800	tttctcctgcaaatgagaaattaga	tctaatttctcatttgcaggagaaa	SMN2	800	824	25	I7E8	-0.891198	0.372823	8	1	667	0.986555	1433	2242	1756	185.468	163.594	155.417	2242	185.468	-0.320983	1	1756	185.468	0.26547	1	1005	1098	1071	93.6692	97.7889	122.139	1098	97.7889	0.110889	1	1071	122.139	0.763671	1	2407	2800	1707	268.557	253.415	160.348	2800	268.557
1321	ccttctttttgattttgtctAaaac	gtttTagacaaaatcaaaaagaagg	SMN2	321	345	25	E7	-0.890609	0.373139	8	1	668	0.985914	1481	2075	7520	191.68	151.408	665.567	2075	191.68	-0.581855	1	7520	665.567	4.88167	1	2112	4632	655	196.845	412.53	74.6976	4632	412.53	1.41547	1	2112	196.845	-0.332739	1	2631	2989	3583	293.55	270.52	336.571	2989	293.55
1539	ctagtagggatctagattaaccttt	aaaggttaatctagatccctactag	SMN2	539	563	25	I7	0.890399	0.373252	8	1	669	0.984738	4459	7873	5251	577.112	574.476	464.746	7873	577.112	-0.0351605	1	5251	577.112	-0.121319	1	3422	2267	1551	318.941	201.901	176.879	3422	318.941	-0.686	1	3422	318.941	-0.15074	1	4644	5638	6693	518.147	510.269	628.711	5638	518.147
1987	aacaaaatatgatcagcaaaac	gttttgctgatcatattttgtt	SMN2	176	197	22	I6	-0.889251	0.373868	8	1	670	0.984891	5818	6775	5667	753.002	494.357	501.565	6775	753.002	-1.92863	1	5818	753.002	-0.884626	1	4901	5146	3116	456.789	458.308	355.355	5146	458.308	0.0753107	1	4901	456.789	0.179898	1	4396	5236	5139	490.477	473.886	482.735	5236	490.477
1248	gatagctatatatagatagctttat	ataaagctatctatatatagctatc	SMN2	248	272	25	I6	0.888877	0.374069	8	1	671	0.983953	4163	5717	4772	538.801	417.157	422.352	5717	538.801	-1.04079	1	4772	538.801	-0.178899	1	8487	12848	2493	791.016	1144.25	284.307	12848	1144.25	1.2437	1	8487	791.016	-1.32576	1	4545	4759	4888	507.101	430.715	459.157	4759	507.101
2482	atcccatatcacaataaaaaaa	tttttttattgtgatatgggat	SMN2	671	692	22	I7	0.887088	0.375031	8	1	672	0.985016	1063	2412	356	137.58	175.998	31.5082	2412	175.998	0.570836	1	1063	137.58	-1.45682	1	783	1336	152	72.9781	118.985	17.3344	1336	118.985	0.56076	1	783	72.9781	-0.246028	1	1305	2370	2399	145.603	214.497	225.352	2370	214.497
6766	CACTGATCCTTTATAAAATATT		NT					0.886603	0.375293	8	1	673	0.984238	976	2029	902	126.32	148.052	79.8327	2029	148.052	0.335761	1	976	126.32	-0.0765183	1	1509	2182	1006	140.644	194.331	114.726	2182	194.331	0.495772	1	1509	140.644	0.387177	1	1297	1811	2439	144.711	163.905	229.109	1811	163.905
2142	gcaccttccttctttttgattt	aaatcaaaaagaaggaaggtgc	SMN2	331	352	22	E7	0.885593	0.375837	8	1	674	0.984203	6085	12776	11256	787.559	932.237	996.227	12776	932.237	0.918238	1	11256	996.227	1.65906	1	9704	10189	1481	904.444	907.442	168.896	10189	907.442	0.0782166	1	9704	904.444	-2.79188	1	7924	6735	7545	884.108	609.553	708.744	7924	884.108
1980	tatgatcagcaaaacaaagtca	tgactttgttttgctgatcata	SMN2	169	190	22	I6	0.884443	0.376457	8	1	675	0.984365	4173	4987	4535	540.096	363.891	401.376	4987	540.096	-1.54516	1	4535	540.096	-0.339539	1	5690	11114	3219	530.326	989.823	367.102	11114	989.823	1.85022	1	5690	530.326	-0.0284652	1	3092	5495	5434	344.985	497.326	510.446	5495	497.326
2225	ttccacaaaccataaagtttta	taaaactttatggtttgtggaa	SMN2	414	435	22	I7	0.88421	0.376583	8	1	676	0.983237	1938	5744	2661	250.828	419.127	235.515	5744	419.127	1.81564	1	2661	250.828	0.459904	1	7955	7963	3382	741.431	709.192	385.69	7963	741.431	-0.0534949	1	7955	741.431	-0.633201	1	2360	3533	2955	263.313	319.755	277.58	3533	319.755
2443	actagtgatataaaatggcatc	gatgccattttatatcactagt	SMN2	632	653	22	I7	0.883795	0.376807	8	1	677	0.982369	1134	1530	1115	146.769	111.641	98.6845	1530	146.769	-0.584575	1	1134	146.769	-0.0386944	1	1854	5215	1028	172.799	464.453	117.235	5215	464.453	1.94441	1	1854	172.799	0.206586	1	1947	2797	2263	217.234	253.143	212.576	2797	253.143
1507	tagttttggcatcaaaattctttaa	ttaaagaattttgatgccaaaacta	SMN2	507	531	25	I7	-0.883678	0.37687	8	1	678	0.981084	1397	3150	1737	180.808	229.849	153.735	3150	229.849	0.637912	1	1737	180.808	0.296212	1	2184	1716	1121	203.556	152.829	127.841	2184	203.556	-0.321241	1	2184	203.556	0.105128	1	2577	4101	3590	287.525	371.162	337.229	4101	371.162
2336	taaccttttatctaatagtttt	aaaactattagataaaaggtta	SMN2	525	546	22	I7	0.883509	0.376961	8	1	679	0.979878	1668	2914	1778	215.883	212.628	157.364	2914	215.883	-0.0560783	1	1778	215.883	-0.0281537	1	5556	4549	892	517.837	405.138	101.726	5556	517.837	-0.468055	1	5556	517.837	-1.89186	1	1893	2357	2930	211.209	213.321	275.231	2357	213.321
2436	atataaaatggcatcatatcct	aggatatgatgccattttatat	SMN2	625	646	22	I7	-0.882468	0.377524	8	1	680	0.979897	805	1666	680	104.188	121.564	60.1843	1666	121.564	0.294078	1	805	104.188	-0.122491	1	1039	548	1989	96.8381	48.8054	226.83	1039	96.8381	-0.53525	1	1989	226.83	1.37213	1	730	757	749	81.4486	68.5125	70.3578	757	81.4486
1398	aaagttttacaaaagtaagattcac	gtgaatcttacttttgtaaaacttt	SMN2	398	422	25	I7	-0.879907	0.37891	8	1	681	0.98205	2313	3778	4324	299.363	275.672	382.701	3778	299.363	-0.273646	1	4324	382.701	1.28657	1	4556	1791	2404	424.634	159.508	274.157	4556	424.634	-1.69119	1	4556	424.634	-0.0600567	1	4097	4810	5098	457.116	435.33	478.884	4810	457.116
1415	tgttttccacaaaccataaagtttt	aaaactttatggtttgtggaaaaca	SMN2	415	439	25	I7	0.879269	0.379256	8	1	682	0.981505	2280	4167	616	295.092	304.057	54.5199	4167	304.057	0.0819765	1	2280	295.092	-2.86272	1	3488	3733	1300	325.093	332.464	148.255	3733	332.464	0.109403	1	3488	325.093	-0.379037	1	2655	4374	2725	296.228	395.87	255.975	4374	395.87
7246	TGACGGTGATTATAAAGATCAT		AS					-0.877423	0.380257	8	1	683	0.982655	6569	13162	10161	850.201	960.402	899.312	13162	960.402	0.6745	1	10161	899.312	0.851884	1	9766	12227	32309	910.222	1088.95	3684.59	12227	1088.95	0.645199	1	32309	3684.59	5.79184	1	6995	8999	7898	780.456	814.457	741.904	8999	814.457
7332	aaagttgaaaggttaatgtaaa		AS					0.876439	0.380792	8	1	684	0.982598	986	2414	1578	127.614	176.144	139.663	2414	176.144	0.744642	1	1578	139.663	0.76033	1	312	290	249	29.0794	25.8277	28.3965	312	29.0794	0.00499173	1	312	29.0794	0.549989	1	1598	936	1509	178.294	84.7129	141.749	1598	178.294
1015	TTTGTAGTCGGGAGGTGGTGGGGGA	TCCCCCACCACCTCCCGACTACAAA	SMN2	15	39	25	E6	-0.876181	0.380931	8	1	685	0.981524	10570	17610	11144	1368.04	1284.96	986.314	17610	1368.04	-0.437869	1	11144	1368.04	-1.04015	1	25059	21584	23292	2335.58	1922.29	2656.27	25059	2335.58	-0.845044	1	25059	2656.27	1.03617	1	15167	15315	14516	1692.23	1386.09	1363.57	15315	1692.23
1187	tacttattttattcaacaaaatatg	catattttgttgaataaaataagta	SMN2	187	211	25	I6	-0.875168	0.381482	8	1	686	0.981511	702	1106	1607	90.8572	80.7024	142.23	1106	90.8572	-0.217579	1	1607	142.23	1.34285	1	989	201	252	92.178	17.9012	28.7386	989	92.178	-1.29922	1	989	92.178	-0.171655	1	1672	1666	1219	186.551	150.782	114.508	1672	186.551
2601	tgagaaattagaaccagaggct	agcctctggttctaatttctca	SMN2	790	811	22	I7	0.874687	0.381744	8	1	687	0.980755	4300	8545	3333	556.533	623.51	294.991	8545	623.51	0.503737	1	4300	556.533	-1.31096	1	4799	6496	3499	447.282	578.54	399.033	6496	578.54	0.662542	1	4799	447.282	0.384293	1	4054	4005	4398	452.319	362.474	413.129	4054	452.319
1869	TGTAATCGATGTCATGATCTTT	AAAGATCATGACATCGATTACA	SMN2	58	79	22	E6	0.873642	0.382313	8	1	688	0.980789	7275	12097	7278	941.576	882.692	644.149	12097	941.576	-0.376391	1	7278	941.576	-0.960243	1	12012	25055	8014	1119.56	2231.42	913.933	25055	2231.42	3.00393	1	12012	1119.56	0.0750928	1	5763	8594	8595	642.998	777.802	807.377	8594	777.802
2607	tgcaaatgagaaattagaacca	tggttctaatttctcatttgca	SMN2	796	817	22	I7	-0.873349	0.382473	8	1	689	0.979774	7472	10521	9448	967.073	767.694	836.207	10521	967.073	-1.26347	1	9448	967.073	-0.0380698	1	9912	5625	4527	923.83	500.968	516.269	9912	923.83	-1.61141	1	9912	923.83	-0.634574	1	7789	9492	10051	869.046	859.076	944.147	9492	869.046
6736	AGCGCTGTAACTCGTCGTTGAG		NT					-0.870249	0.384164	8	1	690	0.982681	18254	36936	22718	2362.55	2695.14	2010.69	36936	2695.14	1.23106	1	22718	2362.55	-0.505173	1	18775	14010	6913	1749.89	1247.74	788.373	18775	1749.89	-1.26573	1	18775	1749.89	-1.64977	1	17233	19443	18668	1922.75	1759.69	1753.59	19443	1922.75
6837	TTCCGTATAATCCGAATGAACC		NT					0.869267	0.384701	8	1	691	0.98263	1763	3718	3088	228.178	271.294	273.307	3718	271.294	0.501454	1	3088	273.307	1.0327	1	2299	3437	519	214.274	306.102	59.1878	3437	306.102	0.656756	1	2299	214.274	-0.671465	1	1276	3184	2473	142.368	288.169	232.303	3184	288.169
2045	agctttatatggatgttaaaaa	tttttaacatccatataaagct	SMN2	234	255	22	I6	-0.868817	0.384947	8	1	692	0.981838	1475	2672	2960	190.904	194.97	261.979	2672	194.97	0.0399005	1	2960	261.979	1.32416	1	2972	2762	5666	277	245.986	646.163	2972	277	-0.126924	1	5666	646.163	1.92501	1	1912	2840	3653	213.328	257.035	343.147	2840	257.035
2460	agtctgctggtctgcctactag	ctagtaggcagaccagcagact	SMN2	649	670	22	I7	0.86881	0.384951	8	1	693	0.980431	12199	25826	15595	1578.87	1884.47	1380.26	25826	1884.47	1.37521	1	15595	1578.87	-0.157011	1	13428	8711	6953	1251.53	775.81	792.935	13428	1251.53	-1.48906	1	13428	1251.53	-0.547148	1	14002	12832	14238	1562.25	1161.36	1337.46	14002	1562.25
2078	tagctatatagatatagatagc	gctatctatatctatatagcta	SMN2	267	288	22	I6	0.868651	0.385038	6	1	694	0.979239	73	340	108	9.44812	24.8091	9.55868	340	24.8091	0.805627	1	108	9.55868	0.610385	0	430	1092	399	40.0774	97.2545	45.5028	1092	97.2545	0.842605	1	430	45.5028	0.62106	1	615	341	437	68.6177	30.8623	41.0499	615	68.6177
1860	TGTCATGATCTTTATAATCACC	GGTGATTATAAAGATCATGACA	SMN2	49	70	22	E6	-0.8683	0.38523	8	1	695	0.978318	8765	18569	15054	1134.42	1354.94	1332.37	18569	1354.94	1.1684	1	15054	1332.37	1.44935	1	12487	9731	8949	1163.83	866.652	1020.56	12487	1163.83	-0.887993	1	12487	1163.83	0.235395	1	10024	12014	11501	1118.41	1087.33	1080.35	12014	1118.41
6841	GTGTTTCGAGGCCGGATCCTTC		NT					0.867155	0.385857	8	1	696	0.978503	16729	34553	18464	2165.17	2521.26	1634.18	34553	2521.26	1.37383	1	18464	2165.17	-1.19415	1	21655	22624	15803	2018.32	2014.91	1802.21	22624	2018.32	0.0604069	1	21655	2018.32	0.190202	1	18734	27459	23417	2090.22	2485.18	2199.69	27459	2485.18
1840	CCGTCATGGTCTTTGTAGTCGG	CCGACTACAAAGACCATGACGG	SMN2	29	50	22	E6	0.866498	0.386217	8	1	697	0.97801	487	939	800	63.0306	68.5168	70.805	939	68.5168	0.112126	1	800	70.805	0.746912	1	827	935	147	77.079	83.272	16.7642	935	83.272	0.138435	1	827	77.079	-0.322263	1	592	570	491	66.0515	51.588	46.1224	592	66.0515
1769	ggcttgacgaattccagttaaacca	tggtttaactggaattcgtcaagcc	SMN2	769	793	25	I7	-0.865778	0.386612	8	1	698	0.977608	6383	11590	12473	826.128	845.697	1103.94	11590	845.697	0.111572	1	12473	1103.94	1.96226	1	7535	5367	5322	702.286	477.99	606.932	7535	702.286	-0.8851	1	7535	702.286	0.280615	1	8345	8638	9238	931.08	781.784	867.777	8638	931.08
2274	tttcaactttctaacatctgaa	ttcagatgttagaaagttgaaa	SMN2	463	484	22	I7	-0.86528	0.386885	5	1	699	0.976898	103	242	166	13.3309	17.6582	14.692	242	17.6582	0.196059	0	166	14.692	0.659263	0	557	14	2	51.9142	1.24685	0.228084	557	51.9142	-3.19399	1	557	51.9142	-5.42025	0	116	671	567	12.9425	60.729	53.2615	671	60.729
2099	aataaaggaagttaaaaaaaat	attttttttaacttcctttatt	SMN2	288	309	22	I6	0.865153	0.386955	8	1	700	0.975678	1059	1633	590	137.062	119.156	52.2187	1633	137.062	-0.307184	1	1059	137.062	-0.778568	1	3447	5519	980	321.271	491.527	111.761	5519	491.527	0.947509	1	3447	321.271	-0.679243	1	1064	1210	1129	118.714	109.511	106.053	1210	118.714
1138	tacaaaaaaattgtcaggaaaagat	atcttttcctgacaatttttttgta	SMN2	138	162	25	I6	0.864599	0.387259	8	1	701	0.975052	1197	2639	779	154.923	192.562	68.9464	2639	192.562	0.528303	1	1197	154.923	-0.651324	1	2199	2899	1079	204.954	258.188	123.051	2899	258.188	0.426271	1	2199	204.954	0.0622781	1	1291	2250	2215	144.041	203.637	208.067	2250	203.637
2210	agttttacaaaagtaagattca	tgaatcttacttttgtaaaact	SMN2	399	420	22	I7	-0.864548	0.387287	8	1	702	0.973735	2528	4282	5427	327.19	312.448	480.324	4282	327.19	-0.167779	1	5427	480.324	1.77561	1	3857	2720	3363	359.485	242.246	383.524	3857	359.485	-0.630323	1	3857	383.524	0.652094	1	2767	2729	3466	308.724	246.989	325.581	2767	308.724
1554	ttaagtatgagaattctagtaggga	tccctactagaattctcatacttaa	SMN2	554	578	25	I7	0.863215	0.388019	8	1	703	0.974188	1177	1000	556	152.335	72.9678	49.2095	1177	152.335	-1.42783	1	1177	152.335	-1.07956	1	182	962	560	16.963	85.6766	63.8636	962	85.6766	1.38962	1	560	63.8636	1.21304	1	1044	808	1612	116.483	73.1283	151.424	1044	116.483
2131	ctttttgattttgtctAaaacc	ggtttTagacaaaatcaaaaag	SMN2	320	341	22	I6E7	0.861931	0.388725	6	1	704	0.974574	254	350	273	32.8743	25.5387	24.1622	350	32.8743	-0.265028	1	273	32.8743	0.363969	1	586	2479	135	54.6171	220.782	15.3957	2479	220.782	1.88407	1	586	54.6171	-0.052064	1	90	306	550	10.0416	27.6946	51.6646	306	27.6946
1887	CCTTGTCATCGTCATCCTTGTA	TACAAGGATGACGATGACAAGG	SMN2	76	97	22	E6	0.859473	0.39008	8	1	705	0.976583	5242	12558	5587	678.452	916.33	494.485	12558	916.33	1.60469	1	5587	678.452	-0.517892	1	9718	6096	1671	905.749	542.915	190.564	9718	905.749	-1.34235	1	9718	905.749	-2.53387	1	8041	9881	8949	897.162	894.283	840.63	9881	897.162
1043	CATGATCTTTATAATCACCGTCATG	CATGACGGTGATTATAAAGATCATG	SMN2	43	67	25	E6	0.858659	0.390529	8	1	706	0.976322	3825	9443	5275	495.055	689.035	466.871	9443	689.035	1.52446	1	5275	495.055	0.415058	1	3027	3101	2380	282.126	276.178	271.42	3101	282.126	0.0319392	1	3027	282.126	0.511565	1	3909	5595	7126	436.141	506.377	669.385	5595	506.377
6740	TACTAGGTTAGACAGACGTTGC		NT					0.857895	0.39095	8	1	707	0.975993	5865	8576	7021	759.085	625.772	621.402	8576	759.085	-0.949882	1	7021	759.085	-0.168094	1	5831	7588	1269	543.468	675.794	144.719	7588	675.794	0.616392	1	5831	543.468	-1.45783	1	6450	8216	8319	719.649	743.591	781.45	8216	743.591
1252	tatagatagctatatatagatagct	agctatctatatatagctatctata	SMN2	252	276	25	I6	-0.857375	0.391238	8	1	708	0.975332	784	1142	918	101.47	83.3292	81.2488	1142	101.47	-0.36304	1	918	101.47	0.292907	1	2848	1432	494	265.443	127.535	56.3368	2848	265.443	-0.994841	1	2848	265.443	-1.10502	1	1248	2159	906	139.244	195.401	85.1057	2159	195.401
1947	aaaaattgtcaggaaaagatgc	gcatcttttcctgacaattttt	SMN2	136	157	22	I6	0.854024	0.393091	8	1	709	0.97857	4321	8697	6615	559.251	634.601	585.469	8697	634.601	0.565895	1	6615	585.469	0.767861	1	5869	7873	1713	547.01	701.177	195.354	7873	701.177	0.700664	1	5869	547.01	-1.01775	1	5098	6363	6542	568.801	575.885	614.527	6363	575.885
1674	taggttatcccatatcacaataaaa	ttttattgtgatatgggataaccta	SMN2	674	698	25	I7	-0.854017	0.393096	5	1	710	0.977202	126	45	275	16.3077	3.28355	24.3392	126	16.3077	-0.951092	0	275	24.3392	0.87934	1	295	116	325	27.4949	10.3311	37.0637	295	27.4949	-0.379447	1	325	37.0637	0.685139	1	151	297	326	16.8476	26.8801	30.623	297	26.8801
2196	aagattcactttcataatgctg	cagcattatgaaagtgaatctt	SMN2	385	406	22	I7	0.853492	0.393387	8	1	711	0.976551	1401	1569	892	181.326	114.487	78.9476	1569	181.326	-1.03185	1	1401	181.326	-0.787048	1	2061	2423	816	192.092	215.795	93.0583	2423	215.795	0.237088	1	2061	192.092	-0.10951	1	1172	1427	759	130.764	129.151	71.2971	1427	130.764
1226	tatatggatgttaaaaagcattttg	caaaatgctttttaacatccatata	SMN2	226	250	25	I6	0.853343	0.393469	8	1	712	0.975384	2207	5742	1211	285.644	418.981	107.181	5742	418.981	1.36782	1	2207	285.644	-1.42087	1	7505	7981	5862	699.49	710.795	668.515	7981	710.795	0.111349	1	7505	699.49	0.471285	1	3166	5663	5356	353.242	512.531	503.119	5663	512.531
2493	atgcctaggttatcccatatca	tgatatgggataacctaggcat	SMN2	682	703	22	I7	-0.852248	0.394076	8	1	713	0.975518	2290	2673	2758	296.386	195.043	244.1	2673	296.386	-1.20938	1	2758	296.386	0.135828	1	994	2553	828	92.644	227.373	94.4269	2553	227.373	1.26653	1	994	94.4269	0.573167	1	2428	3791	2988	270.9	343.105	280.68	3791	343.105
7321	tttatggtttgtggaaaacaaa		AS					0.851018	0.394759	8	1	714	0.975841	2106	3094	844	272.572	225.762	74.6993	3094	272.572	-0.562154	1	2106	272.572	-1.95388	1	1183	532	204	110.259	47.3804	23.2646	1183	110.259	-0.712863	1	1183	110.259	-0.517661	1	1243	675	943	138.686	61.0911	88.5813	1243	138.686
7248	TATAAAGATCATGACATCGATT		AS					0.849873	0.395395	8	1	715	0.976046	1242	2757	1951	160.747	201.172	172.676	2757	201.172	0.557224	1	1951	172.676	0.74252	1	1293	2987	216	120.512	266.025	24.6331	2987	266.025	1.22062	1	1293	120.512	-0.591555	1	1178	1099	1571	131.434	99.4653	147.573	1178	131.434
7313	tctgccagcattatgaaagtga		AS					0.849829	0.39542	8	1	716	0.974743	6806	9664	6765	880.875	705.161	598.745	9664	880.875	-1.16584	1	6806	880.875	-0.932525	1	4100	3209	1530	382.133	285.797	174.484	4100	382.133	-0.472138	1	4100	382.133	-0.456522	1	6634	5162	10053	740.178	467.188	944.335	6634	740.178
2500	gtgcagtatgcctaggttatcc	ggataacctaggcatactgcac	SMN2	689	710	22	I7	0.848373	0.39623	8	1	717	0.975379	11217	16553	10743	1451.77	1207.84	950.823	16553	1451.77	-1.24977	1	11217	1451.77	-1.54166	1	12334	11455	5182	1149.57	1020.19	590.966	12334	1149.57	-0.331322	1	12334	1149.57	-0.950831	1	11946	9850	12826	1332.86	891.477	1204.82	11946	1332.86
1538	tagtagggatctagattaacctttt	aaaaggttaatctagatccctacta	SMN2	538	562	25	I7	0.847224	0.39687	8	1	718	0.975594	1542	3194	2587	199.575	233.059	228.966	3194	233.059	0.415157	1	2587	228.966	0.905227	1	4898	4542	864	456.509	404.515	98.5324	4898	456.509	-0.186732	1	4898	456.509	-1.59787	1	2968	3364	3777	331.15	304.46	354.795	3364	331.15
1369	ataatgctggcagacttactccttA	Taaggagtaagtctgccagcattat	SMN2	369	393	25	E7I7	0.846419	0.397319	8	1	719	0.975338	3301	7879	2736	427.236	574.913	242.153	7879	574.913	1.25287	1	3301	427.236	-0.913947	1	7823	8341	2849	729.129	742.857	324.906	8341	742.857	0.119509	1	7823	729.129	-0.885154	1	4375	5730	4447	488.134	518.595	417.732	5730	518.595
6754	GTAGAACAGGGCTGTGTGTCGC		NT					-0.845921	0.397597	8	1	720	0.974664	15628	32771	17199	2022.67	2391.23	1522.22	32771	2391.23	1.46857	1	17199	2022.67	-1.1506	1	21795	23073	29529	2031.36	2054.9	3367.55	23073	2054.9	0.121001	1	29529	3367.55	2.50827	1	18322	17942	13098	2044.25	1623.85	1230.37	18322	2044.25
1661	atcacaataaaaaaaagtctgctgg	ccagcagacttttttttattgtgat	SMN2	661	685	25	I7	0.845129	0.398039	8	1	721	0.974394	6335	10505	6791	819.915	766.527	601.046	10505	819.915	-0.366303	1	6791	819.915	-0.608535	1	14041	18327	6227	1308.67	1632.22	710.14	18327	1632.22	0.931475	1	14041	1308.67	-0.928843	1	6872	9060	8412	766.733	819.978	790.187	9060	819.978
6808	TGTCTCCTGTCACGAGTGGTTT		NT					0.845011	0.398105	8	1	722	0.973206	3664	3109	8998	474.218	226.857	796.379	3664	474.218	-2.51178	1	8998	796.379	2.60926	1	3036	10301	1610	282.965	917.417	183.608	10301	917.417	3.18539	1	3036	282.965	0.0591809	1	3872	2577	4943	432.012	233.232	464.324	3872	432.012
6729	CGTACTGTTTCGCCGTGAGTGC		NT					-0.844554	0.39836	8	1	723	0.972483	6755	9049	6716	874.274	660.286	594.408	9049	874.274	-1.4392	1	6755	874.274	-0.925837	1	6791	4774	1860	632.943	425.177	212.118	6791	632.943	-0.865542	1	6791	632.943	-1.23921	1	9736	11413	9828	1086.28	1032.94	923.199	11413	1086.28
1426	tcaaaaacatttgttttccacaaac	gtttgtggaaaacaaatgtttttga	SMN2	426	450	25	I7	-0.841897	0.399846	8	1	724	0.974762	1051	1490	1619	136.027	108.722	143.292	1490	136.027	-0.470059	1	1619	143.292	0.696418	1	3711	2967	2099	345.877	264.244	239.374	3711	345.877	-0.41023	1	3711	345.877	0.0844156	1	1739	1684	1725	194.026	152.411	162.039	1739	194.026
2471	caataaaaaaaagtctgctggt	accagcagacttttttttattg	SMN2	660	681	22	I7	-0.841452	0.400095	8	1	725	0.974024	1934	2793	2099	250.31	203.799	185.775	2793	250.31	-0.584327	1	2099	250.31	-0.0406547	1	2627	1512	1277	244.845	134.66	145.632	2627	244.845	-0.778161	1	2627	244.845	0.00670046	1	3878	5274	3509	432.682	477.325	329.62	5274	477.325
1508	atagttttggcatcaaaattcttta	taaagaattttgatgccaaaactat	SMN2	508	532	25	I7	0.839913	0.400957	8	1	726	0.974779	1809	3282	1681	234.132	239.48	148.779	3282	239.48	0.0501309	1	1809	234.132	-0.312831	1	3107	4052	1332	289.582	360.875	151.904	4052	360.875	0.472587	1	3107	289.582	-0.176958	1	1698	2419	3205	189.452	218.932	301.064	2419	218.932
1579	atgtttcttccacataaccaaccag	ctggttggttatgtggaagaaacat	SMN2	579	603	25	I7	0.839624	0.401119	8	1	727	0.973831	5120	7184	7821	662.662	524.201	692.208	7184	662.662	-1.06312	1	7821	692.208	0.773671	1	2306	5148	1279	214.927	458.486	145.86	5148	458.486	1.52018	1	2306	214.927	0.166196	1	4199	4723	8835	468.497	427.456	829.921	4723	468.497
1113	gctgagtgattacttacCATATAAT	ATTATATGgtaagtaatcactcagc	SMN2	113	137	25	E6I6	0.837956	0.402055	8	1	728	0.974763	4030	7438	3509	521.588	542.735	310.568	7438	542.735	0.156534	1	4030	521.588	-0.941613	1	4881	5902	1753	454.925	525.638	199.916	5902	525.638	0.393602	1	4881	454.925	-0.600221	1	5581	7249	8910	622.691	656.073	836.966	7249	656.073
2048	gatagctttatatggatgttaa	ttaacatccatataaagctatc	SMN2	237	258	22	I6	-0.837578	0.402268	8	1	729	0.973941	2949	4208	5278	381.678	307.049	467.136	4208	381.678	-0.756698	1	5278	467.136	1.22875	1	3984	5414	3926	371.322	482.176	447.729	5414	482.176	0.618643	1	3984	447.729	0.840097	1	3720	3209	3673	415.053	290.431	345.026	3720	415.053
1150	aagtcacataactacaaaaaaattg	caatttttttgtagttatgtgactt	SMN2	150	174	25	I6	0.835973	0.40317	8	1	730	0.974788	2042	3628	2229	264.288	264.727	197.28	3628	264.727	-0.00968047	1	2229	264.288	-0.046522	1	6773	3954	1569	631.265	352.147	178.932	6773	631.265	-1.26101	1	6773	631.265	-1.51036	1	2893	2569	4297	322.782	232.508	403.641	2893	322.782
1281	aaggaagttaaaaaaaatagctata	tatagctattttttttaacttcctt	SMN2	281	305	25	I6	0.835967	0.403174	8	1	731	0.973463	832	1487	320	107.683	108.503	28.322	1487	108.503	0	1	832	107.683	-1.05208	1	1163	1505	910	108.395	134.037	103.778	1505	134.037	0.306285	1	1163	108.395	0.526094	1	1072	1555	1476	119.607	140.736	138.649	1555	140.736
1838	GTCATGGTCTTTGTAGTCGGGA	TCCCGACTACAAAGACCATGAC	SMN2	27	48	22	E6	-0.835767	0.403286	8	1	732	0.972404	4067	9505	5963	526.377	693.559	527.763	9505	693.559	1.28217	1	5963	527.763	0.614017	1	6544	10327	23248	609.922	919.732	2651.25	10327	919.732	1.23276	1	23248	2651.25	5.2249	1	5268	5161	6026	587.769	467.098	566.056	5268	587.769
7333	tgaaaggttaatgtaaaacaat		AS					0.83533	0.403532	4	1	733	0.971669	85	0	0	11.0012	0.0729678	0.0885063	85	11.0012	-494.018	0	85	11.0012	-378.184	0	699	935	96	65.149	83.272	10.948	935	83.272	0.2837	1	699	65.149	-0.404051	1	222	223	530	24.7693	20.1827	49.7859	223	24.7693
2615	atttctcctgcaaatgagaaat	atttctcatttgcaggagaaat	SMN2	804	825	22	I7E8	0.835233	0.403587	8	1	734	0.970478	654	1330	697	84.6448	97.0472	61.6889	1330	97.0472	0.230516	1	697	84.6448	0.208349	1	1759	1333	575	163.944	118.718	65.5742	1759	163.944	-0.322655	1	1759	163.944	-0.212308	1	1185	1052	2111	132.215	95.2115	198.298	1185	132.215
1911	cCATATAATAGCCAGTATGATA	TATCATACTGGCTATTATATGg	SMN2	100	121	22	E6I6	0.835136	0.403641	8	1	735	0.969288	995	1738	1218	128.779	126.818	107.801	1738	128.779	-0.046982	1	1218	128.779	0.320493	1	905	1802	96	84.3489	160.488	10.948	1802	160.488	0.806156	1	905	84.3489	-0.727305	1	1236	1449	2449	137.905	131.142	230.048	1449	137.905
2310	tcaaaattctttaatattgatt	aatcaatattaaagaattttga	SMN2	499	520	22	I7	0.834484	0.404008	6	1	736	0.968852	469	651	177	60.7009	47.502	15.6656	651	60.7009	-0.34566	1	469	60.7009	-0.656069	1	753	2412	174	70.182	214.815	19.8433	2412	214.815	1.50461	1	753	70.182	-0.132066	1	708	671	651	78.994	60.729	61.1521	708	78.994
1156	aaaacaaagtcacataactacaaaa	ttttgtagttatgtgactttgtttt	SMN2	156	180	25	I6	0.834443	0.404032	8	1	737	0.967593	2885	5025	2723	373.395	366.663	241.003	5025	373.395	-0.0798026	1	2885	373.395	-0.517818	1	6578	8165	5605	613.091	727.183	639.206	8165	727.183	0.517841	1	6578	639.206	0.636999	1	5734	5627	7052	639.762	509.273	662.434	5734	639.762
7243	CGACTACAAAGACCATGACGGT		AS					0.833221	0.40472	8	1	738	0.967928	8421	12958	9746	1089.9	945.517	862.582	12958	1089.9	-0.851374	1	9746	1089.9	-0.468534	1	13719	16786	4470	1278.65	1494.98	509.768	16786	1494.98	0.660468	1	13719	1278.65	-1.60323	1	7508	10387	10774	837.693	940.078	1012.06	10387	940.078
1525	gattaaccttttatctaatagtttt	aaaactattagataaaaggttaatc	SMN2	525	549	25	I7	0.833102	0.404787	8	1	739	0.966779	605	2825	948	78.3029	206.134	83.9039	2825	206.134	2.3561	1	948	83.9039	0.697588	1	483	193	497	45.0171	17.1888	56.6789	483	45.0171	-0.495734	1	497	56.6789	0.681161	1	1101	1565	2285	122.842	141.641	214.643	1565	141.641
1409	ccacaaaccataaagttttacaaaa	ttttgtaaaactttatggtttgtgg	SMN2	409	433	25	I7	0.83257	0.405087	8	1	740	0.966188	4294	5973	4744	555.756	435.837	419.874	5973	555.756	-1.00801	1	4744	555.756	-0.303511	1	6290	5453	2611	586.248	485.649	297.764	6290	586.248	-0.374775	1	6290	586.248	-0.537405	1	5190	6019	6578	579.066	544.751	617.909	6019	579.066
1827	TGTAGTCGGGAGGTGGTGGGGG	CCCCCACCACCTCCCGACTACA	SMN2	16	37	22	E6	0.832348	0.405212	8	1	741	0.965182	9638	16987	6817	1247.41	1239.5	603.347	16987	1247.41	-0.0564455	1	9638	1247.41	-2.63052	1	13702	13802	6142	1277.07	1229.22	700.447	13802	1277.07	-0.0692005	1	13702	1277.07	-0.88665	1	8587	9901	8977	958.081	896.093	843.26	9901	958.081
1755	cagttaaaccatgtcctctgtggac	gtccacagaggacatggtttaactg	SMN2	755	779	25	I7	0.829316	0.406926	8	1	742	0.967957	6475	12755	7287	838.035	930.705	644.945	12755	930.705	0.57071	1	7287	838.035	-0.441752	1	6181	10335	1685	576.089	920.445	192.161	10335	920.445	1.38549	1	6181	576.089	-1.16375	1	6988	11136	7787	779.675	1007.87	731.477	11136	1007.87
2013	tcacaagaattttacttatttt	aaaataagtaaaattcttgtga	SMN2	202	223	22	I6	0.827907	0.407723	8	1	743	0.968548	1363	1597	1084	176.408	116.53	95.9408	1597	176.408	-0.928849	1	1363	176.408	-0.434467	1	2457	570	64	229	50.7647	7.29869	2457	229	-1.90342	1	2457	229	-4.02518	1	2645	2605	3848	295.112	235.766	361.464	2645	295.112
2061	atagctatatatagatagcttt	aaagctatctatatatagctat	SMN2	250	271	22	I6	-0.827627	0.407881	8	1	744	0.967622	1021	1756	1556	132.144	128.131	137.716	1756	132.144	-0.0800873	1	1556	137.716	0.6763	1	1926	1860	557	179.509	165.653	63.5214	1926	179.509	-0.0390742	1	1926	179.509	-0.351891	1	1613	4067	2219	179.968	368.085	208.443	4067	368.085
1046	TGTCATGATCTTTATAATCACCGTC	GACGGTGATTATAAAGATCATGACA	SMN2	46	70	25	E6	0.826017	0.408795	8	1	745	0.968487	5659	13618	7903	732.423	993.676	699.465	13618	993.676	1.69591	1	7903	732.423	0.422877	1	7444	8135	4082	693.805	724.511	465.52	8135	724.511	0.185279	1	7444	693.805	-0.166672	1	7126	7255	7549	795.072	656.616	709.12	7255	795.072
1929	atgctgagtgattacttacCAT	ATGgtaagtaatcactcagcat	SMN2	118	139	22	E6I6	0.824385	0.409721	8	1	746	0.96938	3168	3782	3134	410.022	275.964	277.379	3782	410.022	-1.3514	1	3168	410.022	-0.455772	1	3003	6641	946	279.889	591.454	107.884	6641	591.454	1.69823	1	3003	279.889	-0.487917	1	5711	7593	6098	637.196	687.206	572.819	7593	687.206
2491	gcctaggttatcccatatcaca	tgtgatatgggataacctaggc	SMN2	680	701	22	I7	0.824117	0.409873	8	1	747	0.968442	5692	11475	7446	736.694	837.306	659.018	11475	837.306	0.660574	1	7446	736.694	0.170931	1	6819	5619	3550	635.553	500.433	404.849	6819	635.553	-0.511121	1	6819	635.553	-0.220347	1	3924	5074	5482	437.814	459.224	514.955	5074	459.224
6842	CATGATCAAGTTCGTCGTTCCC		NT					0.821636	0.411284	8	1	748	0.970476	8107	22250	17286	1049.26	1623.53	1529.92	22250	1623.53	3.06957	1	17286	1529.92	2.65899	1	7748	11917	1829	722.138	1061.34	208.583	11917	1061.34	1.24588	1	7748	722.138	-1.62097	1	10165	11396	8808	1134.14	1031.4	827.385	11396	1134.14
1648	aaagtctgctggtctgcctactagt	actagtaggcagaccagcagacttt	SMN2	648	672	25	I7	-0.82039	0.411994	8	1	749	0.970854	11220	20527	13834	1452.16	1497.81	1224.4	20527	1497.81	0.20717	1	13834	1452.16	-0.313528	1	26785	20982	23445	2496.45	1868.68	2673.72	26785	2496.45	-1.30891	1	26785	2673.72	0.8184	1	14567	16687	15307	1625.29	1510.26	1437.87	16687	1625.29
1666	cccatatcacaataaaaaaaagtct	agacttttttttattgtgatatggg	SMN2	666	690	25	I7	-0.818548	0.413044	8	1	750	0.972031	716	1199	509	92.6692	87.4884	45.0497	1199	92.6692	-0.116007	1	716	92.6692	-0.271335	1	404	879	496	37.6541	78.2846	56.5649	879	78.2846	0.649158	1	496	56.5649	0.766453	1	602	1372	839	67.1672	124.173	78.812	1372	124.173
1306	tgtctAaaaccctgtaaggaaaata	tattttccttacagggtttTagaca	SMN2	306	330	25	I6E7	0.817858	0.413439	8	1	751	0.971663	1461	2795	820	189.092	203.945	72.5751	2795	203.945	0.183814	1	1461	189.092	-1.00886	1	1913	3123	1465	178.298	278.137	167.072	3123	278.137	0.757771	1	1913	178.298	0.495813	1	1476	2423	3070	164.682	219.294	288.382	2423	219.294
1687	agtgcagtatgcctaggttatccca	tgggataacctaggcatactgcact	SMN2	687	711	25	I7	-0.817784	0.41348	8	1	752	0.970469	4487	8913	5449	580.736	650.362	482.271	8913	650.362	0.512931	1	5449	580.736	-0.0250433	1	6483	3857	3103	604.236	343.508	353.873	6483	604.236	-1.19337	1	6483	604.236	-0.333128	1	3714	4319	4705	414.384	390.892	441.967	4319	414.384
2138	cttccttctttttgattttgtc	gacaaaatcaaaaagaaggaag	SMN2	327	348	22	E7	0.817551	0.413613	8	1	753	0.969492	5976	13821	8157	773.451	1008.49	721.946	13821	1008.49	1.49176	1	8157	773.451	0.326668	1	12562	7862	9729	1170.82	700.197	1109.52	12562	1170.82	-1.54213	1	12562	1170.82	0.424251	1	8148	11314	12279	909.1	1023.98	1153.44	11314	1023.98
1297	ccctgtaaggaaaataaaggaagtt	aacttcctttattttccttacaggg	SMN2	297	321	25	I6E7	0.817286	0.413765	8	1	754	0.968562	3651	3410	2807	472.535	248.82	248.437	3651	472.535	-2.22039	1	3651	472.535	-1.1807	1	2239	3482	686	208.682	310.11	78.2329	3482	310.11	0.721822	1	2239	208.682	-0.370266	1	2012	2390	3265	224.486	216.308	306.7	2390	224.486
2051	atagatagctttatatggatgt	acatccatataaagctatctat	SMN2	240	261	22	I6	0.816233	0.414367	8	1	755	0.968686	1273	2316	1397	164.76	168.993	123.643	2316	168.993	0.0464491	1	1397	164.76	0.0993314	1	2313	3870	648	215.579	344.666	73.8993	3870	344.666	0.875295	1	2313	215.579	-0.469011	1	2450	1927	2880	273.355	174.404	270.535	2450	273.355
2585	gaggcttgacgaattccagtta	taactggaattcgtcaagcctc	SMN2	774	795	22	I7	0.815565	0.414749	8	1	756	0.968296	5790	10864	4887	749.378	792.722	432.53	10864	792.722	0.277276	1	5790	749.378	-1.34873	1	9218	7589	5389	859.147	675.883	614.573	9218	859.147	-0.607753	1	9218	859.147	-0.125488	1	4478	6971	6506	499.626	630.912	611.145	6971	630.912
1854	GATCTTTATAATCACCGTCATG	CATGACGGTGATTATAAAGATC	SMN2	43	64	22	E6	0.815551	0.414757	8	1	757	0.967035	2878	5507	1940	372.489	401.834	171.702	5507	401.834	0.264729	1	2878	372.489	-1.26728	1	3402	5682	2770	317.077	506.044	315.897	5682	506.044	1.04275	1	3402	317.077	0.554532	1	4492	5054	3786	501.188	457.414	355.64	5054	501.188
1475	tgttttacattaacctttcaacttt	aaagttgaaaggttaatgtaaaaca	SMN2	475	499	25	I7	0.814841	0.415163	8	1	758	0.966706	682	1956	1145	88.2687	142.725	101.34	1956	142.725	0.987847	1	1145	101.34	0.805767	1	1427	2073	475	133.001	184.623	54.17	2073	184.623	0.490574	1	1427	133.001	-0.122537	1	769	828	1012	85.8	74.9384	95.0629	828	85.8
2489	ctaggttatcccatatcacaat	attgtgatatgggataacctag	SMN2	678	699	22	I7	0.813963	0.415666	8	1	759	0.966602	2521	5711	2702	326.284	416.719	239.144	5711	416.719	0.880551	1	2702	326.284	-0.160904	1	6652	4224	1069	619.988	376.193	121.911	6652	619.988	-1.0731	1	6652	619.988	-2.12101	1	2823	4169	4109	314.972	377.316	385.981	4169	377.316
1765	tgacgaattccagttaaaccatgtc	gacatggtttaactggaattcgtca	SMN2	765	789	25	I7	-0.80961	0.418164	8	1	760	0.971131	3235	3934	6039	418.694	287.055	534.489	3934	418.694	-1.30818	1	6039	534.489	1.40595	1	5084	6006	1540	473.845	534.9	175.625	6006	534.9	0.344941	1	5084	473.845	-0.857232	1	4267	4223	3506	476.084	382.204	329.338	4267	476.084
2191	tcactttcataatgctggcaga	tctgccagcattatgaaagtga	SMN2	380	401	22	I7	0.809491	0.418233	8	1	761	0.970014	2502	2770	5962	323.824	202.121	527.674	2770	323.824	-1.40436	1	5962	527.674	2.1465	1	2604	4595	2408	242.701	409.235	274.613	4595	409.235	1.03999	1	2604	274.613	0.706819	1	2210	2241	4151	246.577	202.822	389.927	2241	246.577
1655	ataaaaaaaagtctgctggtctgcc	ggcagaccagcagacttttttttat	SMN2	655	679	25	I7	-0.808909	0.418568	8	1	762	0.969517	4632	10018	5432	599.502	730.992	480.766	10018	730.992	0.95253	1	5432	599.502	-0.148758	1	9963	6923	8342	928.583	616.569	951.339	9963	928.583	-1.09345	1	9963	951.339	0.614622	1	6675	7999	6607	744.753	723.952	620.633	7999	744.753
2291	attgttttacattaacctttca	tgaaaggttaatgtaaaacaat	SMN2	480	501	22	I7	0.8028	0.42209	8	1	763	0.976395	3831	7811	1632	495.832	569.952	144.442	7811	569.952	0.590545	1	3831	495.832	-2.6922	1	6160	6537	2630	574.132	582.191	299.931	6537	582.191	0.10215	1	6160	574.132	-0.483663	1	4132	6344	5210	461.021	574.165	489.405	6344	574.165
1724	taaacttgactagagcacttcatat	atatgaagtgctctagtcaagttta	SMN2	724	748	25	I7	-0.801846	0.422642	8	1	764	0.976391	1481	1645	2649	191.68	120.032	234.453	1645	191.68	-1.07723	1	2649	234.453	1.04561	1	3842	3293	3271	358.087	293.278	373.032	3842	358.087	-0.298085	1	3842	373.032	0.617536	1	1171	2840	4027	130.653	257.035	378.279	2840	257.035
6710	TACCCCAAGAACTTACGAAATG		NT					-0.799744	0.423859	8	1	765	0.977923	4849	7396	4070	627.588	539.67	360.221	7396	627.588	-0.687266	1	4849	627.588	-1.19923	1	2387	1613	2840	222.476	143.655	323.88	2387	222.476	-0.536362	1	2840	323.88	1.01934	1	4438	4941	3124	495.163	447.187	293.455	4941	495.163
2243	tgttcaaaaacatttgttttcc	ggaaaacaaatgtttttgaaca	SMN2	432	453	22	I7	-0.798597	0.424524	8	1	766	0.978179	1618	3191	3298	209.412	232.84	291.894	3191	232.84	0.281313	1	3298	291.894	1.39979	1	2295	3993	2112	213.901	355.62	240.857	3993	355.62	0.951349	1	2295	240.857	0.692214	1	1197	2629	2683	133.553	237.938	252.029	2629	237.938
7279	taaaattcttgtgaaacaaaat		AS					-0.798214	0.424746	8	1	767	0.977415	2115	2981	2987	273.737	217.517	264.368	2981	273.737	-0.67641	1	2987	273.737	0.520554	1	5736	3962	5414	534.614	352.859	617.424	5736	534.614	-0.825215	1	5736	617.424	0.815739	1	2520	3315	3100	281.165	300.025	291.2	3315	300.025
2312	catcaaaattctttaatattga	tcaatattaaagaattttgatg	SMN2	501	522	22	I7	-0.79704	0.425428	8	1	768	0.977709	1225	1943	1086	158.547	141.776	96.1178	1943	158.547	-0.268008	1	1225	158.547	-0.220917	1	1054	300	109	98.2362	26.7183	12.4306	1054	98.2362	-1.04538	1	1054	98.2362	-0.85052	1	1470	3310	1641	164.013	299.572	154.148	3310	299.572
7269	gtagttatgtgactttgttttg		AS					-0.793849	0.427283	8	1	769	0.980696	7596	13137	11059	983.122	958.578	978.791	13137	983.122	-0.161169	1	11059	983.122	0.584579	1	6727	5906	4213	626.978	525.994	480.459	6727	626.978	-0.36034	1	6727	626.978	0.0893148	1	7967	10857	10166	888.906	982.616	954.95	10857	982.616
6703	GTATCCTAGAATATGTTCCTCC		NT					0.792549	0.428041	8	1	770	0.981158	7095	16651	8376	918.279	1214.99	741.328	16651	1214.99	1.72681	1	8376	918.279	-0.301255	1	8417	4558	4802	784.491	405.94	547.63	8417	784.491	-1.58826	1	8417	784.491	-0.140128	1	9940	10712	11049	1109.04	969.492	1037.89	10712	1109.04
2472	acaataaaaaaaagtctgctgg	ccagcagacttttttttattgt	SMN2	661	682	22	I7	-0.79145	0.428681	8	1	771	0.981352	1906	3092	2658	246.686	225.616	235.25	3092	246.686	-0.268733	1	2658	246.686	0.496098	1	2173	2579	2051	202.531	229.688	233.9	2579	229.688	0.256253	1	2173	233.9	0.717193	1	3262	6271	4133	363.953	567.559	388.236	6271	567.559
1600	aaagctctttattgtgaaagtatgt	acatactttcacaataaagagcttt	SMN2	600	624	25	I7	-0.791213	0.428819	8	1	772	0.980397	840	1015	483	108.718	74.0623	42.7485	1015	108.718	-0.683932	1	840	108.718	-0.59078	1	735	1916	433	68.5043	170.641	49.3802	1916	170.641	1.12245	1	735	68.5043	0.37025	1	1669	3391	1125	186.216	306.903	105.678	3391	306.903
2579	tgacgaattccagttaaaccat	atggtttaactggaattcgtca	SMN2	768	789	22	I7	0.791111	0.428879	8	1	773	0.979266	3860	13391	4909	499.585	977.112	434.477	13391	977.112	3.59692	1	4909	499.585	0.160451	1	9245	3744	3839	861.664	333.444	437.808	9245	861.664	-2.36647	1	9245	861.664	-0.769669	1	5635	5115	5474	628.716	462.934	514.204	5635	628.716
2023	gcattttgtttcacaagaattt	aaattcttgtgaaacaaaatgc	SMN2	212	233	22	I6	0.791107	0.428882	8	1	774	0.978005	4994	7357	6368	646.355	536.824	563.608	7357	646.355	-0.846106	1	6368	646.355	0.108568	1	3956	7279	3082	368.712	648.275	351.478	7279	648.275	1.38194	1	3956	368.712	0.491841	1	6133	6163	7700	684.28	557.784	723.304	6163	684.28
1545	agaattctagtagggatctagatta	taatctagatccctactagaattct	SMN2	545	569	25	I7	-0.789083	0.430063	8	1	775	0.979434	2876	3712	3261	372.23	270.857	288.619	3712	372.23	-1.05727	1	3261	372.23	-0.0738818	1	1849	3135	1920	172.333	279.206	218.961	3135	279.206	0.813709	1	1920	218.961	0.8076	1	3364	3437	2479	375.333	311.067	232.866	3437	375.333
6778	TAAGCATGGCTTGAGAATCGAC		NT					0.788623	0.430332	8	1	776	0.978784	6279	11296	6880	812.667	824.244	608.923	11296	824.244	0.0607394	1	6880	812.667	-0.523749	1	9033	5566	3337	841.904	495.713	380.558	9033	841.904	-1.33546	1	9033	841.904	-0.966907	1	6573	6841	8781	733.372	619.147	824.849	6841	733.372
2063	agatagctatatatagatagct	agctatctatatatagctatct	SMN2	252	273	22	I6	0.7879	0.430755	8	1	777	0.978485	2350	4985	1937	304.152	363.745	171.437	4985	363.745	0.602636	1	2350	304.152	-0.68783	1	2935	8145	794	273.551	725.401	90.5494	8145	725.401	2.38259	1	2935	273.551	-0.63612	1	3777	7554	4024	421.413	683.677	377.997	7554	683.677
1230	gctttatatggatgttaaaaagcat	atgctttttaacatccatataaagc	SMN2	230	254	25	I6	0.786719	0.431447	8	1	778	0.978796	3568	6157	5234	461.793	449.263	463.242	6157	461.793	-0.12385	1	5234	463.242	0.615053	1	4026	8148	2146	375.236	725.669	244.734	8148	725.669	1.6743	1	4026	375.236	-0.0102	1	3212	4479	4336	358.374	405.373	407.305	4479	405.373
2187	tttcataatgctggcagactta	taagtctgccagcattatgaaa	SMN2	376	397	22	I7	0.786515	0.431566	8	1	779	0.977809	1202	3195	666	155.57	233.132	58.9452	3195	233.132	1.07181	1	1202	155.57	-0.876615	1	2721	2353	784	253.606	209.56	89.409	2721	253.606	-0.226915	1	2721	253.606	-0.527534	1	1240	1512	2040	138.351	136.844	191.629	1512	138.351
6785	TTACGAGTTCTCATTTGCCACG		NT					0.780308	0.43521	8	1	780	0.984801	6620	9670	7436	856.802	705.599	658.133	9670	856.802	-1.01327	1	7436	856.802	-0.460617	1	6332	10669	2530	590.163	950.191	288.526	10669	950.191	1.42698	1	6332	590.163	-0.599209	1	6963	8206	6465	776.886	742.686	607.294	8206	776.886
1874	ATCCTTGTAATCGATGTCATGA	TCATGACATCGATTACAAGGAT	SMN2	63	84	22	E6	0.778829	0.43608	8	1	781	0.985508	10884	20855	8410	1408.68	1521.74	744.338	20855	1521.74	0.538819	1	10884	1408.68	-2.45671	1	14184	25116	8908	1321.99	2236.85	1015.89	25116	2236.85	2.35431	1	14184	1321.99	-0.116395	1	15239	18186	11906	1700.27	1645.93	1118.4	18186	1700.27
1329	agcaccttccttctttttgattttg	caaaatcaaaaagaaggaaggtgct	SMN2	329	353	25	E7	0.77881	0.436092	8	1	782	0.984274	3862	5391	2752	499.844	393.37	243.569	5391	499.844	-0.943984	1	3862	499.844	-1.42436	1	4222	6690	3176	393.504	595.818	362.198	6690	595.818	1.01422	1	4222	393.504	0.43937	1	5466	5142	5574	609.86	465.378	523.597	5466	609.86
1170	aaaatatgatcagcaaaacaaagtc	gactttgttttgctgatcatatttt	SMN2	170	194	25	I6	0.778785	0.436106	8	1	783	0.983049	1667	3788	2724	215.754	276.402	241.091	3788	276.402	0.723271	1	2724	241.091	0.855182	1	1835	2231	394	171.028	198.695	44.9326	2231	198.695	0.275552	1	1835	171.028	-0.58402	1	1357	958	1022	151.405	86.704	96.0022	1357	151.405
2557	gtcctctgtggacaccagttaa	ttaactggtgtccacagaggac	SMN2	746	767	22	I7	-0.778495	0.436277	8	1	784	0.982181	4143	6248	4477	536.213	455.903	396.243	6248	536.213	-0.680852	1	4477	536.213	-0.352798	1	4019	3122	1056	374.584	278.048	120.428	4019	374.584	-0.479839	1	4019	374.584	-0.875921	1	6810	7343	6575	759.815	664.58	617.627	7343	759.815
2326	tctaatagttttggcatcaaaa	ttttgatgccaaaactattaga	SMN2	515	536	22	I7	-0.778494	0.436278	8	1	785	0.980931	2215	3777	4389	286.679	275.599	388.454	3777	286.679	-0.137465	1	4389	388.454	1.44712	1	2527	3297	2222	235.524	293.634	253.402	3297	293.634	0.433639	1	2527	253.402	0.644378	1	3555	3702	4525	396.644	335.05	425.059	3702	396.644
2331	ttttatctaatagttttggcat	atgccaaaactattagataaaa	SMN2	520	541	22	I7	0.777694	0.436749	8	1	786	0.980741	230	751	122	29.768	54.7988	10.7978	751	54.7988	0.766244	1	230	29.768	-0.0694093	1	2978	2020	913	277.559	179.903	104.12	2978	277.559	-0.601632	1	2978	277.559	-0.512107	1	941	776	1410	104.991	70.2321	132.449	941	104.991
1986	acaaaatatgatcagcaaaaca	tgttttgctgatcatattttgt	SMN2	175	196	22	I6	0.776668	0.437355	8	1	787	0.980853	4806	10229	4321	622.023	746.388	382.436	10229	746.388	0.885704	1	4806	622.023	-0.989375	1	4034	4119	1409	375.982	366.842	160.685	4119	375.982	0.0199297	1	4034	375.982	-0.528651	1	5982	10107	10384	667.432	914.737	975.428	10107	914.737
1660	tcacaataaaaaaaagtctgctggt	accagcagacttttttttattgtga	SMN2	660	684	25	I7	0.775969	0.437767	8	1	788	0.980532	4539	8941	4593	587.466	652.405	406.509	8941	652.405	0.475274	1	4593	587.466	-0.597182	1	10347	11645	4898	964.373	1037.11	558.578	11645	1037.11	0.301916	1	10347	964.373	-0.590003	1	6860	9654	7349	765.394	873.738	690.333	9654	873.738
2507	gtgtacagtgcagtatgcctag	ctaggcatactgcactgtacac	SMN2	696	717	22	I7	-0.774654	0.438544	8	1	789	0.981027	15105	33863	15966	1954.98	2470.91	1413.09	33863	2470.91	2.07516	1	15966	1954.98	-1.34746	1	24324	16065	14512	2267.07	1430.76	1654.98	24324	2267.07	-1.95484	1	24324	2267.07	-0.489106	1	16946	17897	19303	1890.72	1619.77	1813.24	17897	1890.72
2293	tgattgttttacattaaccttt	aaaggttaatgtaaaacaatca	SMN2	482	503	22	I7	0.771847	0.440205	8	1	790	0.983496	2180	2383	1935	282.149	173.882	171.26	2383	282.149	-1.34311	1	2180	282.149	-0.494376	1	1485	2507	433	138.407	223.276	49.3802	2507	223.276	0.729317	1	1485	138.407	-0.234642	1	2387	3819	3728	266.326	345.64	350.192	3819	345.64
7331	gttagaaagttgaaaggttaat		AS					-0.770483	0.441014	8	1	791	0.984057	2024	1783	1113	261.959	130.102	98.5075	2024	261.959	-1.78772	1	2024	261.959	-1.33117	1	9736	5803	4185	907.426	516.821	477.266	9736	907.426	-1.47316	1	9736	907.426	-0.739119	1	3881	4742	2910	433.017	429.176	273.353	4742	433.017
7377	gcatactgcactgtacactctg		AS					-0.770001	0.4413	8	1	792	0.983452	5543	10689	3368	717.41	779.953	298.089	10689	779.953	0.413866	1	5543	717.41	-2.30308	1	8909	6742	20929	830.347	600.449	2386.79	8909	830.347	-0.814857	1	20929	2386.79	3.77514	1	5718	5498	8091	637.977	497.598	760.033	5718	637.977
6792	ACCCACTGAGGAACTAACCTAG		NT					0.768106	0.442424	8	1	793	0.984715	9374	13582	9122	1213.24	991.049	807.354	13582	1213.24	-1.24989	1	9374	1213.24	-1.2899	1	13433	16688	14430	1252	1486.25	1645.63	16688	1486.25	0.71415	1	14430	1645.63	1.33024	1	11905	14638	18379	1328.28	1324.82	1726.44	14638	1328.28
2378	aaccaaccagttaagtatgaga	tctcatacttaactggttggtt	SMN2	567	588	22	I7	0.768047	0.442459	5	1	794	0.983553	96	2	116	12.4249	0.145936	10.2667	96	12.4249	-3.64652	0	116	12.4249	0.510539	0	127	421	0	11.8368	37.4947	0.114042	421	37.4947	0.686127	1	127	11.8368	-170.985	0	265	82	294	29.567	7.42143	27.6171	265	29.567
1588	tgtgaaagtatgtttcttccacata	tatgtggaagaaacatactttcaca	SMN2	588	612	25	I7	0.765927	0.44372	8	1	795	0.985114	2891	5310	2530	374.171	387.459	223.921	5310	387.459	0.112443	1	2891	374.171	-0.693417	1	4634	7892	1599	431.904	702.869	182.353	7892	702.869	1.26123	1	4634	431.904	-0.622616	1	3107	4613	4393	346.659	417.501	412.659	4613	417.501
1320	cttctttttgattttgtctAaaacc	ggtttTagacaaaatcaaaaagaag	SMN2	320	344	25	E7	0.765244	0.444126	8	1	796	0.984778	4226	10032	4711	546.955	732.013	416.953	10032	732.013	1.39029	1	4711	546.955	-0.269295	1	7093	11771	4093	661.09	1048.34	466.774	11771	1048.34	1.45301	1	7093	661.09	-0.0634836	1	6981	9457	6240	778.894	855.908	586.158	9457	855.908
1863	CGATGTCATGATCTTTATAATC	GATTATAAAGATCATGACATCG	SMN2	52	73	22	E6	0.765238	0.44413	7	1	797	0.98355	1163	3160	996	150.523	230.578	88.1522	3160	230.578	1.122	1	1163	150.523	-0.249707	1	395	127	1	36.8153	11.3107	0.114042	395	36.8153	-0.550904	1	395	36.8153	-5.44221	0	1343	1846	3035	149.843	167.073	285.095	1846	167.073
7290	tagctatctatatctatatagc		AS					0.764709	0.444445	8	1	798	0.983014	1043	2697	1119	134.992	196.794	99.0385	2697	196.794	0.918244	1	1119	134.992	0.113851	1	1263	1158	652	117.716	103.133	74.3554	1263	117.716	-0.0730677	1	1263	117.716	0.217965	1	1126	898	1388	125.632	81.2737	130.383	1126	125.632
6803	GCTAAGATTGAGACGCACCACA		NT					-0.763016	0.445454	8	1	799	0.984013	8252	14213	8315	1068.03	1037.09	735.93	14213	1068.03	-0.191947	1	8315	1068.03	-1.03303	1	8168	4684	3848	761.284	417.161	438.834	8168	761.284	-1.43253	1	8168	761.284	-0.470231	1	8121	7392	7598	906.088	669.015	713.723	8121	906.088
1999	cttattttattcaacaaaatat	atattttgttgaataaaataag	SMN2	188	209	22	I6	-0.761308	0.446473	6	1	800	0.985031	388	944	147	50.2174	68.8816	13.0104	944	68.8816	0.451264	1	388	50.2174	-0.538844	1	3396	2564	5051	316.518	228.352	576.027	3396	316.518	-0.48071	1	5051	576.027	1.5	1	827	1063	586	92.2712	96.2071	55.0463	1063	96.2071
2231	tttgttttccacaaaccataaa	tttatggtttgtggaaaacaaa	SMN2	420	441	22	I7	0.756857	0.449136	8	1	801	0.989668	1261	2885	1424	163.206	210.512	126.033	2885	210.512	0.646437	1	1424	163.206	0.148757	1	3419	2967	1344	318.662	264.244	153.273	3419	318.662	-0.256756	1	3419	318.662	-0.310177	1	1602	1277	1685	178.741	115.575	158.282	1602	178.741
1781	attagaaccagaggcttgacgaatt	aattcgtcaagcctctggttctaat	SMN2	781	805	25	I7	-0.756741	0.449205	8	1	802	0.988588	3175	5329	3937	410.928	388.845	348.449	5329	410.928	-0.219667	1	3937	410.928	0.131979	1	3786	2985	1665	352.867	265.847	189.88	3786	352.867	-0.438689	1	3786	352.867	-0.223309	1	4858	6590	3835	542.024	596.43	360.243	6590	596.43
1005	GGAGGTGGTGGGGGAATTATgctag	ctagcATAATTCCCCCACCACCTCC	SMN2	5	29	25	E6	0.756366	0.44943	8	1	803	0.987851	14571	22691	14634	1885.87	1655.71	1295.2	22691	1885.87	-1.02625	1	14634	1885.87	-1.58932	1	35102	41860	15134	3271.62	3728.09	1725.91	41860	3728.09	0.854108	1	35102	3271.62	-1.89544	1	21063	25605	24448	2350.07	2317.39	2296.54	25605	2350.07
2055	atatatagatagctttatatgg	ccatataaagctatctatatat	SMN2	244	265	22	I6	-0.755727	0.449813	8	1	804	0.987462	678	654	717	87.751	47.721	63.459	678	87.751	-0.923014	1	717	87.751	0.19198	1	434	280	342	40.4502	24.9371	39.0024	434	40.4502	-0.214822	1	434	40.4502	0.54237	1	1232	1876	1412	137.458	169.788	132.637	1876	169.788
1292	taaggaaaataaaggaagttaaaaa	tttttaacttcctttattttcctta	SMN2	292	316	25	I6	-0.755605	0.449886	8	1	805	0.986397	1065	1390	1213	137.839	101.425	107.358	1390	137.839	-0.628619	1	1213	137.839	0.19875	1	515	833	241	47.9996	74.1878	27.4841	833	74.1878	0.417371	1	515	47.9996	0.297965	1	1826	3063	1255	203.733	277.218	117.889	3063	277.218
2215	cataaagttttacaaaagtaag	cttacttttgtaaaactttatg	SMN2	404	425	22	I7	0.754097	0.450791	8	1	806	0.987154	1162	2537	832	150.393	185.119	73.6372	2537	185.119	0.494545	1	1162	150.393	-0.501496	1	843	1171	458	78.5703	104.29	52.2313	1171	104.29	0.344506	1	843	78.5703	0.309757	1	1956	2472	3293	218.238	223.729	309.33	2472	223.729
1815	GTGGTGGGGGAATTATgctagc	gctagcATAATTCCCCCACCAC	SMN2	4	25	22	E6	0.753261	0.451293	8	1	807	0.987029	4048	4374	1312	523.917	319.161	116.12	4374	523.917	-1.86348	1	4048	523.917	-3.50743	1	2359	2373	2087	219.866	211.342	238.006	2373	219.866	0.00912861	1	2359	238.006	0.648495	1	3082	3462	4832	343.869	313.329	453.897	3462	343.869
1616	aatggcatcatatcctaaagctctt	aagagctttaggatatgatgccatt	SMN2	616	640	25	I7	0.752753	0.451599	8	1	808	0.986475	3084	7774	2965	399.151	567.252	262.421	7774	567.252	1.46633	1	3084	399.151	-0.511282	1	10018	11443	2881	933.71	1019.12	328.555	11443	1019.12	0.346158	1	10018	933.71	-1.52995	1	3547	4266	3674	395.751	386.095	345.119	4266	395.751
1425	caaaaacatttgttttccacaaacc	ggtttgtggaaaacaaatgtttttg	SMN2	425	449	25	I7	0.751756	0.452198	8	1	809	0.986562	1728	2925	2086	223.649	213.431	184.624	2925	223.649	-0.143053	1	2086	223.649	0.202105	1	2532	3436	671	235.99	306.013	76.5222	3436	306.013	0.50445	1	2532	235.99	-0.571378	1	1981	2519	5261	221.027	227.983	494.195	2519	227.983
1771	gaggcttgacgaattccagttaaac	gtttaactggaattcgtcaagcctc	SMN2	771	795	25	I7	0.751251	0.452501	8	1	810	0.986006	7707	12308	8377	997.488	898.088	741.417	12308	997.488	-0.612467	1	8377	997.488	-0.677961	1	7021	4625	1124	654.38	411.907	128.183	7021	654.38	-1.02444	1	7021	654.38	-2.20145	1	10547	12092	14802	1176.77	1094.39	1390.44	12092	1176.77
1194	agaattttacttattttattcaaca	tgttgaataaaataagtaaaattct	SMN2	194	218	25	I6	0.748908	0.453913	8	1	811	0.987862	2094	3756	3163	271.019	274.067	279.945	3756	274.067	0.0197141	1	3163	279.945	0.684901	1	7514	9321	1400	700.329	830.137	159.659	9321	830.137	0.54693	1	7514	700.329	-2.011	1	3484	4915	3982	388.722	444.833	374.052	4915	444.833
6747	TTACACGCATCAGCCCGTTAAA		NT					-0.748518	0.454148	7	1	812	0.987157	629	1832	463	81.4091	133.677	40.9784	1832	133.677	0.985297	1	629	81.4091	-0.180842	1	1305	250	0	121.63	22.2652	0.114042	1305	121.63	-1.56407	1	1305	121.63	-549.335	0	1018	961	818	113.582	86.9756	76.8393	1018	113.582
1365	tgctggcagacttactccttAattt	aaatTaaggagtaagtctgccagca	SMN2	365	389	25	E7I7	0.748469	0.454177	8	1	813	0.986006	12284	23432	16264	1589.87	1709.78	1439.47	23432	1709.78	0.538274	1	16264	1589.87	0.0343308	1	22830	29355	17197	2127.83	2614.38	1961.18	29355	2614.38	1.08963	1	22830	2127.83	0.284653	1	19051	22515	18303	2125.59	2037.73	1719.3	22515	2125.59
1638	ggtctgcctactagtgatataaaat	attttatatcactagtaggcagacc	SMN2	638	662	25	I7	-0.748364	0.454241	8	1	814	0.984932	2926	3115	1903	378.701	227.295	168.427	3115	378.701	-1.62844	1	2926	378.701	-1.36066	1	5934	4907	3898	553.068	437.022	444.536	5934	553.068	-0.464651	1	5934	553.068	0.194018	1	3360	4742	2935	374.887	429.176	275.701	4742	429.176
2211	aagttttacaaaagtaagattc	gaatcttacttttgtaaaactt	SMN2	400	421	22	I7	-0.748242	0.454314	8	1	815	0.983883	732	304	786	94.74	22.1822	69.5659	732	94.74	-2.06431	1	786	94.74	0.19459	1	2121	1696	614	197.684	151.047	70.0218	2121	197.684	-0.293349	1	2121	197.684	-0.396031	1	847	1292	854	94.5027	116.933	80.221	1292	116.933
1541	ttctagtagggatctagattaacct	aggttaatctagatccctactagaa	SMN2	541	565	25	I7	-0.74814	0.454375	8	1	816	0.98281	1949	3003	6699	252.252	219.122	592.903	3003	252.252	-0.413657	1	6699	592.903	3.38813	1	2447	3322	5678	228.068	295.86	647.531	3322	295.86	0.497787	1	5678	647.531	2.21613	1	2338	1563	2974	260.859	141.46	279.365	2338	260.859
2207	tttacaaaagtaagattcactt	aagtgaatcttacttttgtaaa	SMN2	396	417	22	I7	-0.747322	0.454869	8	1	817	0.982673	652	1410	1030	84.3859	102.885	91.1615	1410	102.885	0.347996	1	1030	91.1615	0.712708	1	373	121	25	34.7648	10.7764	2.85105	373	34.7648	-0.529017	1	373	34.7648	-0.517341	1	1392	1327	646	155.31	120.1	60.6824	1392	155.31
2406	ttattgtgaaagtatgtttctt	aagaaacatactttcacaataa	SMN2	595	616	22	I7	0.747236	0.454921	8	1	818	0.981584	4887	8872	2804	632.506	647.37	248.172	8872	647.37	0.0949178	1	4887	632.506	-2.28532	1	4483	5538	3951	417.83	493.219	450.58	5538	493.219	0.428467	1	4483	450.58	0.676185	1	5482	5383	5375	611.646	487.19	504.904	5482	611.646
6769	CGGGTAAGGAATCGTTCGCATT		NT					-0.74668	0.455257	7	1	819	0.981109	953	1229	3021	123.343	89.6774	267.377	1229	123.343	-0.616285	1	3021	267.377	2.30379	1	212	264	174	19.7591	23.5121	19.8433	264	23.5121	0.150447	1	212	19.8433	0.560874	0	1294	1079	910	144.376	97.6552	85.4814	1294	144.376
1509	aatagttttggcatcaaaattcttt	aaagaattttgatgccaaaactatt	SMN2	509	533	25	I7	0.746324	0.455472	8	1	820	0.980376	3500	8571	3428	452.992	625.407	303.399	8571	625.407	1.41714	1	3500	452.992	-0.536035	1	6927	7834	6068	645.619	697.703	692.007	7834	697.703	0.272482	1	6927	692.007	0.692681	1	4968	8906	7494	554.297	806.04	703.954	8906	806.04
1782	aattagaaccagaggcttgacgaat	attcgtcaagcctctggttctaatt	SMN2	782	806	25	I7	0.746256	0.455513	8	1	821	0.97927	2335	2924	2102	302.21	213.358	186.04	2924	302.21	-1.03562	1	2335	302.21	-0.503712	1	3355	4298	1114	312.697	382.784	127.043	4298	382.784	0.452262	1	3355	312.697	-0.489021	1	2624	2728	3632	292.769	246.898	341.174	2728	292.769
1422	aaacatttgttttccacaaaccata	tatggtttgtggaaaacaaatgttt	SMN2	422	446	25	I7	-0.745916	0.455718	8	1	822	0.978518	3350	6100	5706	433.578	445.104	505.017	6100	445.104	0.0879049	1	5706	505.017	1.09867	1	2510	2221	2273	233.94	197.804	259.218	2510	233.94	-0.182364	1	2510	259.218	0.679001	1	2649	4675	4775	295.558	423.112	448.543	4675	423.112
2570	ccagttaaaccatgtcctctgt	acagaggacatggtttaactgg	SMN2	759	780	22	I7	0.740759	0.458839	8	1	823	0.984024	3583	7059	3993	463.734	515.08	353.406	7059	515.08	0.421325	1	3993	463.734	-0.20087	1	4656	6542	781	433.954	582.637	89.0669	6542	582.637	0.746379	1	4656	433.954	-1.61858	1	3249	3211	1434	362.502	290.612	134.704	3249	362.502
2490	cctaggttatcccatatcacaa	ttgtgatatgggataacctagg	SMN2	679	700	22	I7	0.740516	0.458987	8	1	824	0.983146	4245	9769	4917	549.414	712.823	435.185	9769	712.823	1.22892	1	4917	549.414	-0.154644	1	6214	5249	6523	579.165	467.481	743.897	6214	579.165	-0.430047	1	6523	743.897	1.03639	1	8523	8198	8914	950.94	741.962	837.342	8523	950.94
1215	taaaaagcattttgtttcacaagaa	ttcttgtgaaacaaaatgcttttta	SMN2	215	239	25	I6	0.738843	0.460002	8	1	825	0.984126	3090	3670	2304	399.927	267.792	203.918	3670	399.927	-1.35031	1	3090	399.927	-1.10761	1	4207	4771	1985	392.106	424.91	226.374	4771	424.91	0.233167	1	4207	392.106	-0.177587	1	4288	5654	5200	478.427	511.717	488.465	5654	511.717
2551	tgtggacaccagttaaacttga	tcaagtttaactggtgtccaca	SMN2	740	761	22	I7	0.737304	0.460938	8	1	826	0.984933	6636	10989	6260	858.873	801.843	554.049	10989	858.873	-0.381759	1	6636	858.873	-1.09984	1	7483	7121	6556	697.44	634.203	747.66	7483	697.44	-0.18098	1	7483	747.66	0.698217	1	9058	9382	10852	1010.63	849.12	1019.39	9382	1010.63
6811	GCTGAATGCAGTGTAGAATTCT		NT					-0.736473	0.461443	8	1	827	0.984821	4928	9379	7696	637.813	684.365	681.144	9379	684.365	0.324374	1	7696	681.144	0.856025	1	5481	4650	3200	510.847	414.133	364.935	5481	510.847	-0.390673	1	5481	510.847	0.0292977	1	6115	8325	10295	682.272	753.456	967.067	8325	753.456
7320	aaaactttatggtttgtggaaa		AS					-0.736038	0.461707	7	1	828	0.984195	536	278	0	69.3725	20.2851	0.0885063	536	69.3725	-1.51673	1	536	69.3725	-950.592	0	1001	188	101	93.2964	16.7435	11.5183	1001	93.2964	-1.37966	1	1001	93.2964	-0.834953	1	666	804	1006	74.3079	72.7662	94.4992	804	74.3079
1572	ttccacataaccaaccagttaagta	tacttaactggttggttatgtggaa	SMN2	572	596	25	I7	0.734324	0.462751	8	1	829	0.98523	1951	2255	1819	252.511	164.542	160.993	2255	252.511	-1.14075	1	1951	252.511	-0.341816	1	2247	3258	716	209.428	290.161	81.6541	3258	290.161	0.594835	1	2247	209.428	-0.336087	1	2259	1933	2984	252.044	174.947	280.304	2259	252.044
2129	ttttgattttgtctAaaaccct	agggtttTagacaaaatcaaaa	SMN2	318	339	22	I6E7	0.734305	0.462763	8	1	830	0.984068	827	2492	564	107.036	181.836	49.9175	2492	181.836	1.22803	1	827	107.036	-0.385103	1	4450	4707	3982	414.754	419.21	454.116	4707	419.21	0.0902639	1	4450	454.116	0.699699	1	2375	2574	2164	264.987	232.961	203.277	2574	264.987
1302	tAaaaccctgtaaggaaaataaagg	cctttattttccttacagggtttTa	SMN2	302	326	25	I6E7	-0.733236	0.463415	8	1	831	0.984268	1688	2777	1806	218.472	202.632	159.842	2777	218.472	-0.217096	1	1806	218.472	-0.0250133	1	5197	1260	1522	484.377	112.217	173.572	5197	484.377	-2.71241	1	5197	484.377	-0.919982	1	2745	2929	2688	306.269	265.09	252.499	2929	306.269
7252	TTACAAGGATGACGATGACAAG		AS					0.733155	0.463464	8	1	832	0.983189	3790	6417	3295	490.525	468.234	291.628	6417	490.525	-0.203763	1	3790	490.525	-0.898827	1	5003	5877	1678	466.296	523.411	191.363	5877	523.411	0.329505	1	5003	466.296	-0.70725	1	4722	5399	4086	526.85	488.638	383.821	5399	526.85
1819	GGAGGTGGTGGGGGAATTATgc	gcATAATTCCCCCACCACCTCC	SMN2	8	29	22	E6	0.732949	0.463589	8	1	833	0.982275	4153	8126	2321	537.507	592.936	205.423	8126	592.936	0.423017	1	4153	537.507	-2.12694	1	7766	3805	910	723.816	338.877	103.778	7766	723.816	-1.74425	1	7766	723.816	-2.98868	1	5509	7227	5695	614.658	654.082	534.963	7227	654.082
1318	tctttttgattttgtctAaaaccct	agggtttTagacaaaatcaaaaaga	SMN2	318	342	25	I6E7	0.732844	0.463654	6	1	834	0.981233	261	219	337	33.7803	15.98	29.8266	261	33.7803	-0.690018	1	337	33.7803	0.501582	1	993	3769	175	92.5508	335.671	19.9574	3769	335.671	2.13143	1	993	92.5508	-0.412538	1	361	564	773	40.278	51.045	72.6122	564	51.045
1181	ttttattcaacaaaatatgatcagc	gctgatcatattttgttgaataaaa	SMN2	181	205	25	I6	0.73221	0.464041	8	1	835	0.980876	1709	2741	780	221.189	200.005	69.0349	2741	221.189	-0.285024	1	1709	221.189	-1.48204	1	1893	1937	679	176.434	172.511	77.4346	1937	176.434	0.0379355	1	1893	176.434	-0.163802	1	1737	2346	2764	193.803	212.325	259.638	2346	212.325
1209	gcattttgtttcacaagaattttac	gtaaaattcttgtgaaacaaaatgc	SMN2	209	233	25	I6	0.73117	0.464676	8	1	836	0.981043	1506	2657	3614	194.916	193.875	319.862	2657	194.916	-0.0286001	1	3614	319.862	1.82158	1	6784	2679	412	632.29	238.594	46.9853	6784	632.29	-2.06931	1	6784	632.29	-4.29096	1	2896	3695	3699	323.117	334.417	347.468	3695	334.417
2422	catatcctaaagctctttattg	caataaagagctttaggatatg	SMN2	611	632	22	I7	0.730876	0.464855	8	1	837	0.980249	1621	4441	2571	209.8	324.05	227.55	4441	324.05	1.35785	1	2571	227.55	0.783767	1	2293	3202	1909	213.715	285.173	217.706	3202	285.173	0.533217	1	2293	217.706	0.579664	1	2736	2073	3383	305.265	187.617	317.784	2736	305.265
2128	tttgattttgtctAaaaccctg	cagggtttTagacaaaatcaaa	SMN2	317	338	22	I6E7	0.730602	0.465022	8	1	838	0.979433	1274	1922	1362	164.889	140.244	120.546	1922	164.889	-0.383317	1	1362	164.889	0.0564173	1	1339	711	627	124.799	63.3223	71.5044	1339	124.799	-0.610641	1	1339	124.799	0.13826	1	1317	861	2425	146.942	77.925	227.794	1317	146.942
6717	GTTCATTTGTCAACTGATACAA		NT					0.729812	0.465505	8	1	839	0.97928	2313	3624	3042	299.363	264.435	269.236	3624	299.363	-0.399536	1	3042	299.363	0.341232	1	1892	1038	172	176.34	92.4453	19.6152	1892	176.34	-0.702898	1	1892	176.34	-1.47904	1	2608	3320	3264	290.984	300.477	306.606	3320	300.477
7373	tgtgatatgggataacctaggc		AS					-0.727683	0.466807	8	1	840	0.980851	4485	7828	5743	580.477	571.192	508.291	7828	580.477	-0.0866912	1	5743	580.477	0.148443	1	6479	7103	11261	603.863	632.6	1284.23	7103	632.6	0.185556	1	11261	1284.23	2.29215	1	5144	5468	7606	573.934	494.883	714.474	5468	573.934
1036	TTTATAATCACCGTCATGGTCTTTG	CAAAGACCATGACGGTGATTATAAA	SMN2	36	60	25	E6	0.726609	0.467465	8	1	841	0.981066	4370	10013	3795	565.593	730.627	335.881	10013	730.627	1.22402	1	4370	565.593	-1.01294	1	4651	2142	1402	433.488	190.769	159.887	4651	433.488	-1.43987	1	4651	433.488	-0.801976	1	5450	4242	4637	608.075	383.923	435.58	5450	608.075
2456	tgctggtctgcctactagtgat	atcactagtaggcagaccagca	SMN2	645	666	22	I7	0.726033	0.467818	8	1	842	0.980641	9708	11574	10117	1256.47	844.53	895.418	11574	1256.47	-2.36181	1	10117	1256.47	-1.0233	1	5636	13739	2925	525.293	1223.61	333.573	13739	1223.61	2.69625	1	5636	525.293	-0.154084	1	9202	9255	12170	1026.7	837.626	1143.2	9255	1026.7
2438	tgatataaaatggcatcatatc	gatatgatgccattttatatca	SMN2	627	648	22	I7	0.726017	0.467828	8	1	843	0.979498	1754	4877	2142	227.014	355.864	189.58	4877	355.864	1.47049	1	2142	227.014	0.222412	1	6393	7957	3533	595.848	708.658	402.911	7957	708.658	0.518901	1	6393	595.848	-0.101109	1	3812	3523	2344	425.318	318.85	220.185	3812	425.318
6799	AGTCACGGTGCTTCACCCTATG		NT					0.725817	0.467951	8	1	844	0.978594	8852	19113	16856	1145.68	1394.63	1491.86	19113	1394.63	1.31036	1	16856	1491.86	2.04753	1	11409	16640	5761	1063.36	1481.97	656.997	16640	1481.97	1.27875	1	11409	1063.36	-0.513201	1	10115	11560	11605	1128.57	1046.24	1090.12	11560	1128.57
1460	tttcaactttctaacatctgaactt	aagttcagatgttagaaagttgaaa	SMN2	460	484	25	I7	0.722883	0.469752	8	1	845	0.981198	2830	4971	3307	366.276	362.723	292.69	4971	366.276	-0.0493473	1	3307	366.276	0.00689105	1	4885	5957	786	455.298	530.536	89.6371	5957	530.536	0.413631	1	4885	455.298	-1.73567	1	3672	5425	4943	409.698	490.991	464.324	5425	490.991
1810	gctgccagcatttctcctgcaaatg	catttgcaggagaaatgctggcagc	SMN2	810	834	25	I7E8	-0.722766	0.469823	8	1	846	0.980187	11419	22361	14433	1477.92	1631.63	1277.41	22361	1631.63	0.717249	1	14433	1477.92	-0.192103	1	19560	16635	30267	1823.05	1481.53	3451.71	19560	1823.05	-0.788925	1	30267	3451.71	2.99973	1	16906	20801	16309	1886.26	1882.6	1532	20801	1886.26
1849	TTATAATCACCGTCATGGTCTT	AAGACCATGACGGTGATTATAA	SMN2	38	59	22	E6	-0.721897	0.470358	8	1	847	0.980143	2830	5666	4570	366.276	413.436	404.474	5666	413.436	0.434703	1	4570	404.474	0.895111	1	2051	1596	1136	191.16	142.141	129.552	2051	191.16	-0.321188	1	2051	191.16	0.187333	1	2865	3992	4623	319.658	361.297	434.264	3992	361.297
2523	cacttcatatgtcagagtgtac	gtacactctgacatatgaagtg	SMN2	712	733	22	I7	-0.719821	0.471635	8	1	848	0.981647	2196	3220	2963	284.22	234.956	262.244	3220	284.22	-0.57915	1	2963	284.22	0.408634	1	1745	2780	1123	162.64	247.589	128.069	2780	247.589	0.685393	1	1745	162.64	0.343469	1	2668	5275	5796	297.678	477.415	544.451	5275	477.415
7307	tgctcaGcattccttaaatTaa		AS					-0.719408	0.47189	8	1	849	0.981019	4032	7847	7898	521.847	572.578	699.022	7847	572.578	0.392258	1	7898	699.022	1.69367	1	8101	7378	2924	755.039	657.092	333.459	8101	755.039	-0.306932	1	8101	755.039	-0.925972	1	5014	5841	5760	559.429	528.641	541.069	5841	559.429
2092	gaagttaaaaaaaatagctata	tatagctattttttttaacttc	SMN2	281	302	22	I6	0.719205	0.472015	8	1	850	0.980125	2742	4415	2378	354.887	322.153	210.468	4415	354.887	-0.344212	1	2742	354.887	-0.679583	1	6483	9699	3720	604.236	863.802	424.237	9699	863.802	1.05882	1	6483	604.236	-0.045205	1	3624	5878	4900	404.342	531.99	460.285	5878	531.99
6719	GCCTGCCCACACGTTCGACTAG		NT					0.719178	0.472031	8	1	851	0.979007	21460	41522	30542	2777.49	3029.77	2703.16	41522	3029.77	0.863385	1	30542	2777.49	0.394897	1	11104	18811	7613	1034.93	1675.33	868.202	18811	1675.33	1.89153	1	11104	1034.93	0.154288	1	17467	18514	17706	1948.85	1675.61	1663.22	18514	1948.85
1225	atatggatgttaaaaagcattttgt	acaaaatgctttttaacatccatat	SMN2	225	249	25	I6	-0.719109	0.472074	8	1	852	0.977947	1247	1227	1196	161.395	89.5315	105.853	1247	161.395	-1.21103	1	1247	161.395	-0.108513	1	1568	2271	1337	146.143	202.257	152.474	2271	202.257	0.506473	1	1568	152.474	0.597961	1	2458	3418	2779	274.248	309.347	261.047	3418	309.347
1784	gaaattagaaccagaggcttgacga	tcgtcaagcctctggttctaatttc	SMN2	784	808	25	I7	-0.718553	0.472417	8	1	853	0.977509	10951	13236	10767	1417.35	965.802	952.947	13236	1417.35	-2.42953	1	10951	1417.35	-1.39569	1	16423	11532	12511	1530.68	1027.05	1426.78	16423	1530.68	-1.38769	1	16423	1530.68	0.358107	1	14588	14971	10876	1627.63	1354.95	1021.64	14971	1627.63
1767	cttgacgaattccagttaaaccatg	catggtttaactggaattcgtcaag	SMN2	767	791	25	I7	0.718262	0.472596	8	1	854	0.976735	3226	8744	1944	417.529	638.031	172.056	8744	638.031	1.86578	1	3226	417.529	-1.63228	1	5752	4391	4418	536.105	391.067	503.838	5752	536.105	-0.623438	1	5752	536.105	0.454043	1	5975	6794	5433	666.651	614.893	510.352	6794	666.651
2226	tttccacaaaccataaagtttt	aaaactttatggtttgtggaaa	SMN2	415	436	22	I7	0.718254	0.472601	8	1	855	0.975602	1334	3190	981	172.655	232.767	86.8246	3190	232.767	0.796727	1	1334	172.655	-0.540888	1	3771	7603	3424	351.469	677.13	390.48	7603	677.13	1.61137	1	3771	390.48	0.709867	1	922	1541	1577	102.871	139.469	148.136	1541	139.469
6707	ACGACTGTCGCACACGCCGTTT		NT					0.716985	0.473383	8	1	856	0.976076	16917	34566	18616	2189.5	2522.21	1647.63	34566	2522.21	1.2777	1	18616	2189.5	-1.22208	1	22132	20796	9891	2062.77	1852.11	1127.99	22132	2062.77	-0.415959	1	22132	2062.77	-1.28706	1	18887	26279	19808	2107.29	2378.39	1860.68	26279	2378.39
2327	atctaatagttttggcatcaaa	tttgatgccaaaactattagat	SMN2	516	537	22	I7	-0.715816	0.474105	8	1	857	0.976424	723	656	810	93.5752	47.8669	71.6901	723	93.5752	-1.03507	1	810	93.5752	0.249621	1	909	1023	532	84.7217	91.1093	60.6704	1023	91.1093	0.137372	1	909	84.7217	0.345041	1	1005	847	326	112.131	76.658	30.623	1005	112.131
1416	ttgttttccacaaaccataaagttt	aaactttatggtttgtggaaaacaa	SMN2	416	440	25	I7	-0.714517	0.474908	8	1	858	0.976937	8101	13403	12655	1048.48	977.988	1120.05	13403	1048.48	-0.425423	1	12655	1120.05	0.928315	1	13367	12345	4657	1245.85	1099.46	531.094	13367	1245.85	-0.366669	1	13367	1245.85	-1.42688	1	10256	14236	11428	1144.3	1288.43	1073.5	14236	1288.43
2168	ttactccttAatttaaggaatg	cattccttaaatTaaggagtaa	SMN2	357	378	22	E7I7	-0.71432	0.475029	8	1	859	0.976049	826	1397	2262	106.906	101.936	200.201	1397	106.906	-0.105017	1	2262	200.201	1.80907	1	715	900	117	66.6403	80.1548	13.3429	900	80.1548	0.229183	1	715	66.6403	-0.308623	1	2477	3317	3194	276.367	300.206	300.03	3317	300.206
6776	AGGTATTGGATGCCAACTAAGG		NT					0.712184	0.476351	8	1	860	0.977627	6914	11218	4464	894.853	818.553	395.092	11218	894.853	-0.497681	1	6914	894.853	-2.44096	1	6152	8832	4476	573.386	786.586	510.452	8832	786.586	0.910472	1	6152	573.386	0.357538	1	7259	13534	11307	809.912	1224.9	1062.13	13534	1224.9
1097	cCATATAATAGCCAGTATGATAGCC	GGCTATCATACTGGCTATTATATGg	SMN2	97	121	25	E6I6	-0.711627	0.476696	8	1	861	0.977198	1484	2598	6044	192.069	189.57	534.932	2598	192.069	-0.0483593	1	6044	534.932	3.75824	1	1362	2232	212	126.943	198.784	24.1769	2232	198.784	0.655815	1	1362	126.943	-0.679723	1	1553	2108	1774	173.274	190.785	166.642	2108	190.785
1237	atagatagctttatatggatgttaa	ttaacatccatataaagctatctat	SMN2	237	261	25	I6	0.711552	0.476742	8	1	862	0.97616	965	2879	1014	124.896	210.074	89.7454	2879	210.074	1.29699	1	1014	124.896	0.103252	1	3292	3141	1509	306.825	279.74	172.09	3292	306.825	-0.0926342	1	3292	306.825	-0.124628	1	2073	1989	2246	231.292	180.015	210.979	2073	231.292
2383	cacataaccaaccagttaagta	tacttaactggttggttatgtg	SMN2	572	593	22	I7	-0.710853	0.477175	8	1	863	0.975914	6783	12464	9046	877.898	909.471	800.628	12464	909.471	0.182513	1	9046	877.898	0.211093	1	8205	10622	12890	764.732	946.005	1470	10622	946.005	0.702001	1	12890	1470	2.18622	1	8140	9751	8859	908.208	882.517	832.176	9751	908.208
1034	TATAATCACCGTCATGGTCTTTGTA	TACAAAGACCATGACGGTGATTATA	SMN2	34	58	25	E6	0.709032	0.478305	8	1	864	0.977093	4130	10332	4781	534.53	753.903	423.148	10332	753.903	1.65726	1	4781	534.53	-0.146053	1	7535	8766	4660	702.286	780.708	531.436	8766	780.708	0.361218	1	7535	702.286	0.0394534	1	4562	6152	4311	508.998	556.788	404.956	6152	556.788
7362	aggatatgatgccattttatat		AS					0.708951	0.478355	8	1	865	0.976065	1496	2830	2299	193.622	206.499	203.476	2830	206.499	0.155708	1	2299	203.476	0.708977	1	2809	3109	348	261.808	276.89	39.6866	3109	276.89	0.161514	1	2809	261.808	-1.50214	1	1557	1571	1602	173.72	142.184	150.485	1571	173.72
1991	attcaacaaaatatgatcagca	tgctgatcatattttgttgaat	SMN2	180	201	22	I6	-0.708	0.478946	8	1	866	0.976142	7921	15291	12993	1025.19	1115.75	1149.96	15291	1115.75	0.504344	1	12993	1149.96	1.16971	1	9559	11161	20131	890.929	994.009	2295.78	11161	994.009	0.409882	1	20131	2295.78	3.40944	1	11379	12081	10268	1269.59	1093.39	964.531	12081	1269.59
1672	ggttatcccatatcacaataaaaaa	ttttttattgtgatatgggataacc	SMN2	672	696	25	I7	-0.707381	0.47933	8	1	867	0.975798	422	1101	897	54.6179	80.3376	79.3901	1101	80.3376	0.59492	1	897	79.3901	1.06926	1	3429	3091	4160	319.594	275.287	474.415	3429	319.594	-0.193357	1	4160	474.415	1.14269	1	1532	2096	1678	170.931	189.699	157.624	2096	189.699
1669	tatcccatatcacaataaaaaaaag	cttttttttattgtgatatgggata	SMN2	669	693	25	I7	-0.705916	0.480241	8	1	868	0.976526	1644	3185	2533	212.777	232.402	224.186	3185	232.402	0.232038	1	2533	224.186	0.719777	1	3136	4795	5480	292.285	427.047	624.951	4795	427.047	0.804458	1	5480	624.951	1.776	1	2376	3299	2608	265.099	298.577	244.984	3299	298.577
2509	gagtgtacagtgcagtatgcct	aggcatactgcactgtacactc	SMN2	698	719	22	I7	-0.705902	0.480249	8	1	869	0.975419	15814	23361	12877	2046.75	1704.6	1139.7	23361	2046.75	-1.47334	1	15814	2046.75	-2.8127	1	18475	15554	28180	1721.93	1385.25	3213.71	18475	1721.93	-0.803594	1	28180	3213.71	2.86586	1	12509	14595	14415	1395.67	1320.92	1354.08	14595	1395.67
1360	gcagacttactccttAatttaagga	tccttaaatTaaggagtaagtctgc	SMN2	360	384	25	E7I7	-0.705843	0.480286	8	1	870	0.974372	3923	5998	7383	507.739	437.661	653.442	5998	507.739	-0.610433	1	7383	653.442	1.51889	1	6692	4722	1593	623.716	420.546	181.669	6692	623.716	-0.850611	1	6692	623.716	-1.4532	1	3601	3948	3580	401.776	357.315	336.29	3948	401.776
2578	gacgaattccagttaaaccatg	catggtttaactggaattcgtc	SMN2	767	788	22	I7	-0.705162	0.480709	8	1	871	0.974112	5264	8460	7851	681.3	617.308	694.863	8460	681.3	-0.47978	1	7851	694.863	0.681765	1	3604	6428	2689	335.904	572.484	306.659	6428	572.484	1.23943	1	3604	335.904	0.437753	1	5811	5766	4422	648.353	521.853	415.383	5811	648.353
1867	TAATCGATGTCATGATCTTTAT	ATAAAGATCATGACATCGATTA	SMN2	56	77	22	E6	0.69953	0.484221	8	1	872	0.980103	2615	5119	2173	338.45	373.522	192.324	5119	373.522	0.334305	1	2615	338.45	-0.741423	1	4717	5693	2534	439.639	507.024	288.983	5693	507.024	0.383761	1	4717	439.639	-0.0465642	1	2707	1410	1281	302.029	127.612	120.332	2707	302.029
2275	ctttcaactttctaacatctga	tcagatgttagaaagttgaaag	SMN2	464	485	22	I7	0.698914	0.484605	8	1	873	0.979758	8286	15107	7816	1072.43	1102.32	691.765	15107	1102.32	0.154507	1	8286	1072.43	-1.3003	1	18579	25091	8252	1731.62	2234.63	941.075	25091	2234.63	1.22644	1	18579	1731.62	-1.14858	1	12768	16112	16732	1424.57	1458.22	1571.73	16112	1458.22
2330	tttatctaatagttttggcatc	gatgccaaaactattagataaa	SMN2	519	540	22	I7	0.697449	0.485522	8	1	874	0.980488	5018	8027	5197	649.461	585.713	459.967	8027	649.461	-0.489655	1	5197	649.461	-0.585457	1	11749	17213	10487	1095.04	1533.01	1195.96	17213	1533.01	1.31509	1	11749	1195.96	0.780879	1	8256	10640	9015	921.15	962.976	846.83	10640	962.976
1908	TATAATAGCCAGTATGATAGCC	GGCTATCATACTGGCTATTATA	SMN2	97	118	22	E6	-0.695687	0.486625	4	1	875	0.981591	273	296	393	35.3334	21.5985	34.783	296	35.3334	-0.491854	1	393	35.3334	0.591301	1	14	8	18	1.30484	0.712488	2.05276	14	1.30484	0.005635	0	18	2.05276	0.602995	0	233	271	176	25.9966	24.5269	16.5327	271	25.9966
2394	tatgtttcttccacataaccaa	ttggttatgtggaagaaacata	SMN2	583	604	22	I7	0.692757	0.488462	8	1	876	0.984174	3902	6505	2517	505.021	474.656	222.77	6505	505.021	-0.269258	1	3902	505.021	-1.68553	1	5447	5257	2764	507.678	468.193	315.212	5447	507.678	-0.113533	1	5447	507.678	-0.174618	1	2340	3799	3234	261.082	343.83	303.788	3799	343.83
1012	GTAGTCGGGAGGTGGTGGGGGAATT	AATTCCCCCACCACCTCCCGACTAC	SMN2	12	36	25	E6	-0.692548	0.488593	8	1	877	0.983315	15615	26486	21682	2020.99	1932.63	1918.99	26486	2020.99	-0.383809	1	21682	2020.99	0.265228	1	27433	36575	27582	2556.84	3257.4	3145.51	36575	3257.4	1.39939	1	27582	3145.51	1.37926	1	21237	23775	23338	2369.49	2151.76	2192.27	23775	2369.49
2316	ttggcatcaaaattctttaata	tattaaagaattttgatgccaa	SMN2	505	526	22	I7	0.691837	0.48904	8	1	878	0.983092	1360	3699	993	176.02	269.908	87.8867	3699	269.908	1.21792	1	1360	176.02	-0.56274	1	2543	2811	1228	237.016	250.35	140.044	2811	250.35	0.154926	1	2543	237.016	0.00910811	1	2437	4458	3571	271.904	403.472	335.444	4458	403.472
2572	ttccagttaaaccatgtcctct	agaggacatggtttaactggaa	SMN2	761	782	22	I7	0.691055	0.489531	8	1	879	0.982961	3589	5648	4499	464.511	412.122	398.19	5648	464.511	-0.477691	1	4499	464.511	0.13388	1	6563	10368	1960	611.693	923.384	223.523	10368	923.384	1.23789	1	6563	611.693	-1.07239	1	4336	5493	3758	483.782	497.145	353.01	5493	497.145
1224	tatggatgttaaaaagcattttgtt	aacaaaatgctttttaacatccata	SMN2	224	248	25	I6	-0.690833	0.48967	8	1	880	0.982123	1861	3491	2664	240.862	254.731	235.781	3491	254.731	0.150085	1	2664	240.862	0.556333	1	3809	2249	2887	355.011	200.298	329.24	3809	355.011	-0.910786	1	3809	355.011	0.455604	1	2096	2887	1850	233.858	261.289	173.781	2887	261.289
2504	tacagtgcagtatgcctaggtt	aacctaggcatactgcactgta	SMN2	693	714	22	I7	0.690317	0.489995	8	1	881	0.981658	14507	23570	12263	1877.59	1719.85	1085.35	23570	1877.59	-0.703818	1	14507	1877.59	-2.47994	1	19220	27935	18582	1791.37	2487.92	2119.13	27935	2487.92	1.62123	1	19220	2119.13	1.1102	1	15017	16633	16993	1675.5	1505.37	1596.25	16633	1675.5
2171	gacttactccttAatttaagga	tccttaaatTaaggagtaagtc	SMN2	360	381	22	E7I7	-0.689971	0.490212	8	1	882	0.98098	1290	4091	1595	166.96	298.511	141.167	4091	298.511	1.72436	1	1595	166.96	0.298479	1	1566	1006	663	145.956	89.5953	75.6099	1566	145.956	-0.473727	1	1566	145.956	0.0271293	1	1258	883	701	140.359	79.9161	65.8489	1258	140.359
1844	ATCACCGTCATGGTCTTTGTAG	CTACAAAGACCATGACGGTGAT	SMN2	33	54	22	E6	-0.689935	0.490235	8	1	883	0.979915	6075	12766	10796	786.264	931.507	955.514	12766	931.507	0.922519	1	10796	955.514	1.46677	1	10446	7974	2228	973.601	710.172	254.086	10446	973.601	-0.863943	1	10446	973.601	-2.18278	1	4690	6733	4440	523.279	609.372	417.074	6733	609.372
1555	gttaagtatgagaattctagtaggg	ccctactagaattctcatacttaac	SMN2	555	579	25	I7	-0.689424	0.490556	8	1	884	0.979448	1058	2457	1176	136.933	179.282	104.083	2457	179.282	0.629994	1	1176	136.933	0.163201	1	1592	1485	921	148.379	132.255	105.033	1592	148.379	-0.0703034	1	1592	148.379	0.266381	1	1594	1776	900	177.848	160.737	84.5421	1776	177.848
1074	CCCTTGTCATCGTCATCCTTGTAAT	ATTACAAGGATGACGATGACAAGGG	SMN2	74	98	25	E6	0.688534	0.491116	8	1	885	0.979458	7119	15639	9580	921.385	1141.14	847.89	15639	1141.14	1.28605	1	9580	921.385	0.239995	1	7230	12596	1387	673.859	1121.81	158.176	12596	1121.81	1.64065	1	7230	673.859	-1.90939	1	7229	11329	8577	806.564	1025.33	805.686	11329	1025.33
1563	accaaccagttaagtatgagaattc	gaattctcatacttaactggttggt	SMN2	563	587	25	I7	-0.687574	0.491721	8	1	886	0.979557	1898	4106	2886	245.651	299.606	255.429	4106	299.606	0.605293	1	2886	255.429	0.696798	1	6497	3489	1563	605.541	310.734	178.248	6497	605.541	-1.40411	1	6497	605.541	-1.40661	1	2562	3594	2323	285.851	325.276	218.212	3594	325.276
1990	ttcaacaaaatatgatcagcaa	ttgctgatcatattttgttgaa	SMN2	179	200	22	I6	-0.686623	0.492321	8	1	887	0.979646	3262	6434	4731	422.188	469.475	418.723	6434	469.475	0.406068	1	4731	422.188	0.580032	1	2889	3244	3130	269.264	288.914	356.952	3244	288.914	0.187695	1	3130	356.952	0.928953	1	3545	4331	2611	395.528	391.978	245.266	4331	395.528
1641	gctggtctgcctactagtgatataa	ttatatcactagtaggcagaccagc	SMN2	641	665	25	I7	0.683061	0.494568	8	1	888	0.983011	8746	18582	12649	1131.96	1355.89	1119.52	18582	1355.89	1.18744	1	12649	1131.96	0.550122	1	14829	15224	6648	1382.11	1355.86	758.152	15224	1382.11	-0.00395155	1	14829	1382.11	-0.944659	1	11711	16245	15943	1306.64	1470.26	1497.62	16245	1470.26
1591	tattgtgaaagtatgtttcttccac	gtggaagaaacatactttcacaata	SMN2	591	615	25	I7	0.682893	0.494675	8	1	889	0.982116	2587	3414	3117	334.826	249.112	275.874	3414	334.826	-0.939681	1	3117	334.826	0.107347	1	4871	6794	723	453.993	605.08	82.4524	6794	605.08	0.742998	1	4871	453.993	-1.85896	1	2763	3445	4114	308.277	311.791	386.451	3445	311.791
6760	GGCGAAGAGGTAATGCTTTATG		NT					-0.681312	0.495674	8	1	890	0.982994	10647	16407	15104	1378	1197.18	1336.8	16407	1378	-0.946304	1	15104	1378	0.439556	1	13074	12788	7252	1218.54	1138.91	827.033	13074	1218.54	-0.16753	1	13074	1218.54	-0.376744	1	14667	18221	14574	1636.45	1649.1	1369.02	18221	1649.1
1536	gtagggatctagattaaccttttat	ataaaaggttaatctagatccctac	SMN2	536	560	25	I7	-0.678638	0.497368	8	1	891	0.985245	2305	4641	2655	298.328	338.644	234.984	4641	338.644	0.410601	1	2655	298.328	0.0326139	1	7961	2416	1561	741.991	215.171	178.02	7961	741.991	-2.84333	1	7961	741.991	-1.99017	1	3775	4635	3304	421.19	419.492	310.363	4635	421.19
1938	caggaaaagatgctgagtgatt	aatcactcagcatcttttcctg	SMN2	127	148	22	I6	0.678176	0.49766	8	1	892	0.98472	4778	10457	3918	618.399	763.024	346.768	10457	763.024	1.03083	1	4778	618.399	-1.25338	1	8480	7429	7386	790.363	661.634	842.315	8480	790.363	-0.418619	1	8480	842.315	0.694511	1	4567	7170	6875	509.556	648.923	645.807	7170	648.923
1222	tggatgttaaaaagcattttgtttc	gaaacaaaatgctttttaacatcca	SMN2	222	246	25	I6	-0.677423	0.498137	8	1	893	0.98456	3914	7809	8281	506.574	569.806	732.92	7809	569.806	0.497968	1	8281	732.92	1.99879	1	3573	2946	2460	333.015	262.374	280.544	3573	333.015	-0.350173	1	3573	333.015	0.33495	1	5245	6076	4469	585.203	549.91	419.798	6076	585.203
2262	aacatctgaactttttaaatgt	acatttaaaaagttcagatgtt	SMN2	451	472	22	I7	0.674295	0.500124	8	1	894	0.987381	2838	3315	3893	367.312	241.888	344.555	3315	367.312	-1.34263	1	3893	367.312	0.42676	1	2137	2176	478	199.175	193.797	54.5121	2176	199.175	0.029125	1	2137	199.175	-0.635954	1	3114	3194	4790	347.44	289.074	449.952	3194	347.44
1401	cataaagttttacaaaagtaagatt	aatcttacttttgtaaaactttatg	SMN2	401	425	25	I7	0.673791	0.500444	5	1	895	0.98691	590	839	157	76.3615	61.22	13.8955	839	76.3615	-0.35151	1	590	76.3615	-1.17565	1	216	93	1	20.1319	8.28267	0.114042	216	20.1319	-0.281558	1	216	20.1319	-2.71744	0	344	443	850	38.3813	40.0938	79.8453	443	40.0938
1578	tgtttcttccacataaccaaccagt	actggttggttatgtggaagaaaca	SMN2	578	602	25	I7	0.673435	0.50067	8	1	896	0.986254	1887	3156	2285	244.227	230.286	202.237	3156	244.227	-0.182656	1	2285	244.227	0.190438	1	1900	2962	2318	177.086	263.799	264.35	2962	263.799	0.6745	1	2318	264.35	1.00052	1	2327	2761	3292	259.631	249.885	309.236	2761	259.631
1483	atattgattgttttacattaacctt	aaggttaatgtaaaacaatcaatat	SMN2	483	507	25	I7	0.673399	0.500693	8	1	897	0.985199	2952	5408	2099	382.066	394.61	185.775	5408	394.61	0.10413	1	2952	382.066	-1.174	1	2072	1887	986	193.117	168.058	112.446	2072	193.117	-0.121623	1	2072	193.117	0.0497264	1	3250	3743	3404	362.614	338.761	319.757	3743	362.614
2103	ggaaaataaaggaagttaaaaa	tttttaacttcctttattttcc	SMN2	292	313	22	I6	0.673075	0.500899	5	1	898	0.984507	139	371	89	17.9902	27.0711	7.87706	371	27.0711	0.359158	1	139	17.9902	0.169235	0	483	0	194	45.0171	0.0890609	22.1242	483	45.0171	-487.287	0	483	45.0171	0.241658	1	411	459	183	45.8567	41.5419	17.1902	459	45.8567
1497	atcaaaattctttaatattgattgt	acaatcaatattaaagaattttgat	SMN2	497	521	25	I7	-0.672242	0.50143	6	1	899	0.984453	252	201	100	32.6154	14.6665	8.85063	252	32.6154	-0.717434	1	252	32.6154	-0.286534	1	728	596	320	67.8519	53.0803	36.4935	728	67.8519	-0.126045	1	728	67.8519	0.215958	1	412	1262	961	45.9683	114.218	90.2721	1262	114.218
1886	CTTGTCATCGTCATCCTTGTAA	TTACAAGGATGACGATGACAAG	SMN2	75	96	22	E6	-0.671142	0.50213	8	1	900	0.984732	3467	7756	4561	448.721	565.938	403.677	7756	565.938	0.976696	1	4561	448.721	0.282888	1	7115	1654	566	663.141	147.307	64.5478	7115	663.141	-3.2821	1	7115	663.141	-3.71014	1	3309	4006	2738	369.197	362.564	257.196	4006	369.197
1580	tatgtttcttccacataaccaacca	tggttggttatgtggaagaaacata	SMN2	580	604	25	I7	-0.670365	0.502625	8	1	901	0.984609	872	2460	1281	112.86	179.501	113.377	2460	179.501	1.07264	1	1281	113.377	0.61227	1	1528	1034	986	142.414	92.089	112.446	1528	142.414	-0.414067	1	1528	142.414	0.359528	1	2402	2325	1653	267.999	210.425	155.276	2402	267.999
2060	tagctatatatagatagcttta	taaagctatctatatatagcta	SMN2	249	270	22	I6	-0.669877	0.502936	4	1	902	0.984127	139	339	1	17.9902	24.7361	0.0885063	339	24.7361	0.266575	1	139	17.9902	-5.09812	0	433	327	0	40.357	29.1229	0.114042	433	40.357	-0.127726	1	433	40.357	-316.192	0	13	62	0	1.45045	5.61133	0.0939356	62	5.61133
2477	atatcacaataaaaaaaagtct	agacttttttttattgtgatat	SMN2	666	687	22	I7	-0.669645	0.503084	8	1	903	0.983326	3127	5877	5785	404.716	428.832	512.009	5877	428.832	0.206287	1	5785	512.009	1.36104	1	2255	2663	1724	210.173	237.169	196.609	2663	237.169	0.251912	1	2255	210.173	0.488591	1	4019	5299	3815	448.414	479.587	358.364	5299	479.587
1110	gagtgattacttacCATATAATAGC	GCTATTATATGgtaagtaatcactc	SMN2	110	134	25	E6I6	0.665875	0.505491	8	1	904	0.986938	1751	3143	2056	226.625	229.338	181.969	3143	229.338	0.0187809	1	2056	226.625	0.144082	1	1384	1525	205	128.993	135.818	23.3786	1525	135.818	0.128381	1	1384	128.993	-0.731408	1	2181	3244	2974	243.342	293.599	279.365	3244	293.599
2369	gttaagtatgagaattctagta	tactagaattctcatacttaac	SMN2	558	579	22	I7	0.662505	0.507648	8	1	905	0.990053	2299	3658	3646	297.551	266.916	322.694	3658	297.551	-0.352254	1	3646	322.694	0.817626	1	5681	7944	1930	529.487	707.5	220.101	7944	707.5	0.804014	1	5681	529.487	-0.771827	1	2471	2853	3959	275.698	258.212	371.891	2853	275.698
2050	tagatagctttatatggatgtt	aacatccatataaagctatcta	SMN2	239	260	22	I6	0.662433	0.507694	8	1	906	0.989051	157	538	307	20.3199	39.2567	27.1714	538	39.2567	0.696434	1	307	27.1714	0.818465	1	527	2029	318	49.1181	180.705	36.2654	2029	180.705	1.59879	1	527	49.1181	0.410411	1	475	433	884	52.9974	39.1888	83.0391	475	52.9974
2270	aactttctaacatctgaacttt	aaagttcagatgttagaaagtt	SMN2	459	480	22	I7	-0.662108	0.507902	8	1	907	0.988366	3629	5369	2976	469.688	391.764	263.395	5369	469.688	-0.707974	1	3629	469.688	-1.01442	1	2781	2866	3830	259.198	255.249	436.781	2866	259.198	0.0430867	1	3830	436.781	1.28203	1	6729	7120	5685	750.778	644.397	534.024	7120	750.778
1382	aagattcactttcataatgctggca	tgccagcattatgaaagtgaatctt	SMN2	382	406	25	I7	0.661226	0.508467	8	1	908	0.988375	332	366	208	42.9695	26.7062	18.4093	366	42.9695	-0.525006	1	332	42.9695	-0.0843689	1	2899	3629	911	270.196	323.202	103.892	3629	323.202	0.38225	1	2899	270.196	-0.472164	1	460	428	221	51.3238	38.7363	20.7598	460	51.3238
1238	tatagatagctttatatggatgtta	taacatccatataaagctatctata	SMN2	238	262	25	I6	-0.661223	0.508469	8	1	909	0.987292	2253	3111	4770	291.597	227.003	422.175	3111	291.597	-0.754495	1	4770	422.175	1.6647	1	2557	2854	2308	238.321	254.18	263.209	2854	254.18	0.170846	1	2557	263.209	0.676175	1	2741	3531	3666	305.823	319.574	344.368	3531	319.574
1606	tatcctaaagctctttattgtgaaa	tttcacaataaagagctttaggata	SMN2	606	630	25	I7	-0.660735	0.508782	8	1	910	0.986814	3900	7677	4068	504.762	560.174	360.043	7677	560.174	0.436389	1	4068	504.762	-0.424472	1	5977	8744	12662	557.075	778.749	1444	8744	778.749	0.953267	1	12662	1444	2.83273	1	5618	9186	7501	626.82	831.381	704.611	9186	831.381
1920	gattacttacCATATAATAGCC	GGCTATTATATGgtaagtaatc	SMN2	109	130	22	E6I6	0.660589	0.508876	8	1	911	0.985912	2591	4974	1996	335.343	362.942	176.659	4974	362.942	0.262116	1	2591	335.343	-0.895141	1	4476	4204	2635	417.177	374.412	300.501	4476	417.177	-0.150434	1	4476	417.177	0.0915624	1	4027	5539	5361	449.306	501.309	503.589	5539	501.309
1431	aatgttcaaaaacatttgttttcca	tggaaaacaaatgtttttgaacatt	SMN2	431	455	25	I7	-0.659869	0.509338	6	1	912	0.985726	529	385	716	68.4665	28.0926	63.3705	529	68.4665	-1.13444	1	716	68.4665	0.512321	1	15	0	0	1.39805	0.0890609	0.114042	15	1.39805	-85.8169	0	15	1.39805	-58.3954	0	182	446	54	20.3064	40.3653	5.07252	446	40.3653
1039	ATCTTTATAATCACCGTCATGGTCT	AGACCATGACGGTGATTATAAAGAT	SMN2	39	63	25	E6	0.658603	0.510151	8	1	913	0.986217	2714	4767	1914	351.263	347.838	169.401	4767	351.263	-0.0488058	1	2714	351.263	-1.1181	1	6058	8554	3292	564.625	761.827	375.427	8554	761.827	0.855975	1	6058	564.625	-0.109604	1	4453	5101	4724	496.837	461.667	443.752	5101	496.837
1816	GGTGGTGGGGGAATTATgctag	ctagcATAATTCCCCCACCACC	SMN2	5	26	22	E6	0.656654	0.511404	8	1	914	0.987557	2317	2666	2052	299.881	194.532	181.615	2666	299.881	-1.25344	1	2317	299.881	-0.53299	1	5663	4373	2591	527.81	389.463	295.483	5663	527.81	-0.594538	1	5663	527.81	-0.340482	1	3668	2797	4174	409.251	253.143	392.087	3668	409.251
1192	aattttacttattttattcaacaaa	tttgttgaataaaataagtaaaatt	SMN2	192	216	25	I6	-0.656214	0.511687	8	1	915	0.987024	905	889	585	117.131	64.8684	51.7762	905	117.131	-1.03641	1	905	117.131	-0.495541	1	2362	2606	697	220.146	232.093	79.4873	2606	232.093	0.148851	1	2362	220.146	-0.430779	1	1013	1376	532	113.024	124.535	49.9738	1376	124.535
1105	attacttacCATATAATAGCCAGTA	TACTGGCTATTATATGgtaagtaat	SMN2	105	129	25	E6I6	0.655572	0.5121	8	1	916	0.986742	1169	2723	917	151.299	198.691	81.1602	2723	198.691	0.671349	1	1169	151.299	-0.377112	1	1350	633	352	125.824	56.3756	40.1428	1350	125.824	-0.727873	1	1350	125.824	-0.278008	1	819	674	887	91.3787	61.0005	83.3209	819	91.3787
2098	ataaaggaagttaaaaaaaata	tattttttttaacttcctttat	SMN2	287	308	22	I6	-0.655276	0.51229	8	1	917	0.986033	1226	1497	818	158.677	109.233	72.3981	1497	158.677	-0.803163	1	1226	158.677	-0.631411	1	2869	2012	1691	267.4	179.191	192.845	2869	267.4	-0.542183	1	2869	267.4	0.186161	1	1653	3204	1500	184.431	289.979	140.903	3204	289.979
1496	tcaaaattctttaatattgattgtt	aacaatcaatattaaagaattttga	SMN2	496	520	25	I7	0.654518	0.512778	8	1	918	0.985896	1108	2523	1329	143.404	184.098	117.625	2523	184.098	0.592461	1	1329	143.404	0.272151	1	2993	1144	600	278.957	101.886	68.4253	2993	278.957	-1.39632	1	2993	278.957	-0.978549	1	1350	1129	2250	150.624	102.18	211.355	1350	150.624
1948	aaaaaattgtcaggaaaagatg	catcttttcctgacaatttttt	SMN2	137	158	22	I6	-0.653548	0.513403	8	1	919	0.986024	1449	3455	2575	187.539	252.104	227.904	3455	252.104	0.821885	1	2575	227.904	1.02587	1	1394	504	284	129.925	44.8867	32.388	1394	129.925	-0.983519	1	1394	129.925	-0.47763	1	2364	3021	2125	263.76	273.416	199.613	3021	273.416
1158	gcaaaacaaagtcacataactacaa	ttgtagttatgtgactttgttttgc	SMN2	158	182	25	I6	-0.653117	0.513681	8	1	920	0.985486	6482	11212	10136	838.941	818.115	897.1	11212	838.941	-0.149236	1	10136	897.1	0.898684	1	11394	12634	3991	1061.96	1125.2	455.142	12634	1125.2	0.262489	1	11394	1061.96	-1.26346	1	7224	9320	8602	806.007	843.509	808.034	9320	843.509
1127	tgtcaggaaaagatgctgagtgatt	aatcactcagcatcttttcctgaca	SMN2	127	151	25	I6	-0.650812	0.515168	8	1	921	0.987265	9533	16368	17578	1233.82	1194.34	1555.76	16368	1233.82	-0.225306	1	17578	1555.76	1.90499	1	11616	11605	12705	1082.65	1033.55	1448.9	11616	1082.65	-0.0852139	1	12705	1448.9	1.32736	1	12210	12315	15800	1362.31	1114.57	1484.18	12315	1362.31
2164	tccttAatttaaggaatgCtga	tcaGcattccttaaatTaagga	SMN2	353	374	22	E7	-0.648952	0.516369	8	1	922	0.988494	2225	4195	4109	287.973	306.1	363.672	4195	306.1	0.182105	1	4109	363.672	1.23757	1	3447	2172	3291	321.271	193.44	375.313	3447	321.271	-0.765114	1	3447	375.313	0.774571	1	2755	1921	2795	307.385	173.861	262.55	2755	307.385
1561	caaccagttaagtatgagaattcta	tagaattctcatacttaactggttg	SMN2	561	585	25	I7	-0.648431	0.516706	8	1	923	0.988068	771	2500	146	99.7876	182.42	12.9219	2500	182.42	1.39455	1	771	99.7876	-1.88376	1	847	1194	5975	78.9431	106.339	681.402	1194	106.339	0.360918	1	5975	681.402	4.17203	1	1525	727	458	170.15	65.7973	43.0225	1525	170.15
2288	gttttacattaacctttcaact	agttgaaaggttaatgtaaaac	SMN2	477	498	22	I7	0.647859	0.517076	8	1	924	0.987706	1594	4133	2650	206.305	301.576	234.542	4133	301.576	1.1482	1	2650	234.542	0.88918	1	3152	769	224	293.776	68.4879	25.5454	3152	293.776	-2.08777	1	3152	293.776	-2.46979	1	3137	4087	3008	350.006	369.895	282.558	4087	369.895
1066	ATCGTCATCCTTGTAATCGATGTCA	TGACATCGATTACAAGGATGACGAT	SMN2	66	90	25	E6	0.647728	0.517161	8	1	925	0.986799	11750	20762	9633	1520.76	1514.96	852.581	20762	1520.76	-0.0424296	1	11750	1520.76	-2.31029	1	16975	20648	8609	1582.12	1838.93	981.788	20648	1838.93	0.701135	1	16975	1582.12	-0.737834	1	9752	13413	13313	1088.06	1213.95	1250.57	13413	1213.95
1825	TAGTCGGGAGGTGGTGGGGGAA	TTCCCCCACCACCTCCCGACTA	SMN2	14	35	22	E6	-0.646018	0.518268	8	1	926	0.987843	9018	10877	6539	1167.17	793.671	578.742	10877	1167.17	-2.21685	1	9018	1167.17	-2.42888	1	23342	23366	20066	2175.55	2081	2288.37	23366	2175.55	-0.140083	1	23342	2288.37	0.73685	1	11909	12692	14442	1328.73	1148.69	1356.62	12692	1328.73
2311	atcaaaattctttaatattgat	atcaatattaaagaattttgat	SMN2	500	521	22	I7	0.645594	0.518542	8	1	927	0.9873	654	1822	1018	84.6448	132.947	90.0994	1822	132.947	0.896845	1	1018	90.0994	0.69184	1	916	609	176	85.3741	54.2381	20.0714	916	85.3741	-0.319232	1	916	85.3741	-0.318306	1	598	178	845	66.7209	16.1099	79.3756	598	66.7209
1133	aaaaattgtcaggaaaagatgctga	tcagcatcttttcctgacaattttt	SMN2	133	157	25	I6	0.645428	0.51865	8	1	928	0.986441	8025	15249	8751	1038.65	1112.69	774.518	15249	1112.69	0.408021	1	8751	1038.65	-0.690834	1	18814	18810	20395	1753.52	1675.24	2325.89	18814	1753.52	-0.123961	1	20395	2325.89	1.50441	1	14207	16623	17462	1585.12	1504.47	1640.3	16623	1585.12
2075	ctatatagatatagatagctat	atagctatctatatctatatag	SMN2	264	285	22	I6	0.645258	0.51876	8	1	929	0.985589	897	1938	1614	116.095	141.412	142.849	1938	141.412	0.408548	1	1614	142.849	0.958759	1	647	187	47	60.3025	16.6544	5.35998	647	60.3025	-0.794117	1	647	60.3025	-0.796129	1	1147	1732	3149	127.975	156.755	295.803	1732	156.755
1855	TGATCTTTATAATCACCGTCAT	ATGACGGTGATTATAAAGATCA	SMN2	44	65	22	E6	0.64507	0.518882	8	1	930	0.98476	2950	5677	3339	381.807	414.238	295.522	5677	414.238	0.290024	1	3339	381.807	-0.0870389	1	5165	11426	4863	481.394	1017.61	554.587	11426	1017.61	2.20721	1	5165	554.587	0.798318	1	4255	3440	4392	474.745	311.338	412.565	4255	474.745
6702	GAGGACGGAATGTATCTACACC		NT					-0.643104	0.520157	8	1	931	0.986119	1733	4442	5492	224.296	324.123	486.076	4442	324.123	1.15581	1	5492	486.076	2.89466	1	2200	3149	738	205.047	280.453	84.1631	3149	280.453	0.566621	1	2200	205.047	-0.280377	1	1137	1230	1424	126.859	111.321	133.764	1230	126.859
1174	caacaaaatatgatcagcaaaacaa	ttgttttgctgatcatattttgttg	SMN2	174	198	25	I6	-0.643073	0.520177	8	1	932	0.985099	3831	5632	6088	495.832	410.955	538.826	5632	495.832	-0.750603	1	6088	538.826	0.886526	1	8066	8236	5024	751.777	733.506	572.947	8236	751.777	0	1	8066	751.777	0.0345403	1	5643	6812	7345	629.609	616.522	689.957	6812	629.609
2208	ttttacaaaagtaagattcact	agtgaatcttacttttgtaaaa	SMN2	397	418	22	I7	0.642355	0.520643	8	1	933	0.984925	1232	2560	1288	159.453	186.798	113.996	2560	186.798	0.377827	1	1288	159.453	0.0300191	1	2500	4874	1816	233.008	434.083	207.1	4874	434.083	1.24499	1	2500	233.008	0.429005	1	1968	1564	1255	219.577	141.55	117.889	1968	219.577
2481	tcccatatcacaataaaaaaaa	ttttttttattgtgatatggga	SMN2	670	691	22	I7	-0.642301	0.520678	8	1	934	0.983937	908	1581	1204	117.519	115.362	106.562	1581	117.519	-0.0518888	1	1204	117.519	0.452181	1	2272	2728	1883	211.758	242.958	214.741	2728	242.958	0.278943	1	2272	214.741	0.574653	1	828	1065	1036	92.3828	96.3881	97.3173	1065	96.3881
2188	ctttcataatgctggcagactt	aagtctgccagcattatgaaag	SMN2	377	398	22	I7	-0.642254	0.520708	8	1	935	0.982941	3417	6077	4613	442.249	443.425	408.279	6077	443.425	-0.00429691	1	4613	442.249	0.361675	1	4090	3820	4856	381.201	340.213	553.788	4090	381.201	-0.151331	1	4856	553.788	1.15769	1	4564	6067	4527	509.221	549.095	425.247	6067	549.095
6697	TGATCCCCGGCACTAAGGTGCT		NT					-0.641624	0.521118	8	1	936	0.982663	13030	23254	12967	1686.42	1696.79	1147.66	23254	1696.79	0.0322717	1	13030	1686.42	-1.51639	1	11284	11180	23309	1051.7	995.701	2658.21	11284	1051.7	-0.109708	1	23309	2658.21	3.56849	1	13530	16347	20305	1509.59	1479.49	1907.36	16347	1509.59
2386	ttccacataaccaaccagttaa	ttaactggttggttatgtggaa	SMN2	575	596	22	I7	0.641048	0.521492	8	1	937	0.982319	3035	5844	4652	392.809	426.424	411.731	5844	426.424	0.296667	1	4652	411.731	0.745227	1	10535	9593	2980	981.896	854.362	339.845	10535	981.896	-0.360127	1	10535	981.896	-1.61621	1	2687	3121	4842	299.798	282.467	454.836	3121	299.798
1364	gctggcagacttactccttAattta	taaatTaaggagtaagtctgccagc	SMN2	364	388	25	E7I7	-0.640352	0.521944	8	1	938	0.982122	6309	8269	5631	816.55	603.371	498.379	8269	816.55	-1.49002	1	6309	816.55	-1.24657	1	12206	19791	12236	1137.64	1762.61	1395.42	19791	1762.61	1.77942	1	12236	1395.42	1.09805	1	10279	12204	10393	1146.86	1104.53	976.273	12204	1146.86
1916	acttacCATATAATAGCCAGTA	TACTGGCTATTATATGgtaagt	SMN2	105	126	22	E6I6	-0.640058	0.522135	8	1	939	0.981435	348	612	411	45.0403	44.6563	36.3761	612	45.0403	-0.0253808	1	411	45.0403	0.404709	1	367	399	12	34.2056	35.5353	1.36851	399	35.5353	0.090981	1	367	34.2056	-1.0138	1	368	356	314	41.059	32.2199	29.4958	368	41.059
1361	ggcagacttactccttAatttaagg	ccttaaatTaaggagtaagtctgcc	SMN2	361	385	25	E7I7	0.638375	0.523229	8	1	940	0.982447	6640	12235	6469	859.39	892.761	572.547	12235	892.761	0.195877	1	6640	859.39	-0.985648	1	10825	7535	3357	1008.92	671.074	382.839	10825	1008.92	-1.1379	1	10825	1008.92	-1.46055	1	9280	11623	9469	1035.4	1051.94	889.476	11623	1051.94
2299	taatattgattgttttacatta	taatgtaaaacaatcaatatta	SMN2	488	509	22	I7	-0.63617	0.524665	8	1	941	0.984096	1090	923	1195	141.075	67.3493	105.765	1090	141.075	-1.37999	1	1195	141.075	0.1356	1	1489	3332	408	138.78	296.751	46.5292	3332	296.751	1.23972	1	1489	138.78	-0.282447	1	1672	2984	1633	186.551	270.068	153.397	2984	270.068
2086	aaaaaaaatagctatatagata	tatctatatagctatttttttt	SMN2	275	296	22	I6	-0.636103	0.52471	7	1	942	0.983134	724	1258	583	93.7046	91.7935	51.5992	1258	93.7046	-0.0516147	1	724	93.7046	-0.138702	1	5775	1862	3149	538.248	165.831	359.119	5775	538.248	-2.29328	1	5775	538.248	-0.0886137	1	881	1186	906	98.2962	107.339	85.1057	1186	107.339
1609	tcatatcctaaagctctttattgtg	cacaataaagagctttaggatatga	SMN2	609	633	25	I7	0.635452	0.525133	8	1	943	0.982885	13130	19247	11611	1699.37	1404.41	1027.65	19247	1699.37	-1.39687	1	13130	1699.37	-2.11134	1	18432	20149	13380	1717.92	1794.49	1525.88	20149	1794.49	0.253776	1	18432	1717.92	0.203252	1	13042	19152	16756	1455.14	1733.36	1573.99	19152	1733.36
2033	atgttaaaaagcattttgtttc	gaaacaaaatgctttttaacat	SMN2	222	243	22	I6	0.634901	0.525493	8	1	944	0.982516	3310	6568	3295	428.401	479.253	291.628	6568	479.253	0.434047	1	3310	428.401	-0.463397	1	9918	6394	4397	924.389	569.456	501.443	9918	924.389	-1.28629	1	9918	924.389	-0.692042	1	4501	5681	6796	502.192	514.16	638.387	5681	514.16
2427	ggcatcatatcctaaagctctt	aagagctttaggatatgatgcc	SMN2	616	637	22	I7	0.63481	0.525552	8	1	945	0.981587	3239	7270	2588	419.212	530.476	229.054	7270	530.476	0.958405	1	3239	419.212	-0.986459	1	7529	11681	5537	701.727	1040.32	631.451	11681	1040.32	1.25872	1	7529	701.727	0.356271	1	4039	6968	5299	450.645	630.641	497.765	6968	630.641
1435	tttaaatgttcaaaaacatttgttt	aaacaaatgtttttgaacatttaaa	SMN2	435	459	25	I7	-0.632581	0.527007	8	1	946	0.983264	1134	1401	1155	146.769	102.228	102.225	1401	146.769	-0.751297	1	1155	146.769	0.0139324	1	1626	790	636	151.548	70.3581	72.5308	1626	151.548	-0.769661	1	1626	151.548	-0.0440993	1	1201	1522	1298	134	137.749	121.928	1522	137.749
2400	tgaaagtatgtttcttccacat	atgtggaagaaacatactttca	SMN2	589	610	22	I7	0.6299	0.52876	8	1	947	0.985492	1501	2723	2430	194.269	198.691	215.07	2723	198.691	0.0441534	1	2430	215.07	0.821846	1	1110	2556	401	103.456	227.64	45.7309	2556	227.64	1.13019	1	1110	103.456	0.0101746	1	1010	1096	655	112.689	99.1938	61.5278	1096	112.689
1472	tttacattaacctttcaactttcta	tagaaagttgaaaggttaatgtaaa	SMN2	472	496	25	I7	0.629178	0.529233	8	1	948	0.985333	1978	4309	1599	256.005	314.418	141.522	4309	314.418	0.642088	1	1978	256.005	-0.617101	1	6127	3569	5246	571.056	317.858	598.265	6127	571.056	-1.20043	1	6127	598.265	0.643056	1	2175	2239	2617	242.672	202.641	245.83	2239	242.672
1481	attgattgttttacattaacctttc	gaaaggttaatgtaaaacaatcaat	SMN2	481	505	25	I7	0.62887	0.529434	8	1	949	0.984669	7184	13407	5818	929.798	978.28	514.929	13407	978.28	0.278763	1	7184	929.798	-1.71773	1	6407	5733	6697	597.153	510.586	763.74	6407	597.153	-0.306341	1	6697	763.74	1.03493	1	8013	10348	9360	894.038	936.548	879.237	10348	936.548
7298	ttattttccttacagggtttTa		AS					0.628743	0.529517	8	1	950	0.983787	957	2543	1049	123.861	185.557	92.8431	2543	185.557	0.953932	1	1049	123.861	0.164919	1	2551	4369	752	237.761	389.107	85.7597	4369	389.107	0.965358	1	2551	237.761	-0.470639	1	1450	2185	2026	161.781	197.754	190.314	2185	197.754
1621	tataaaatggcatcatatcctaaag	ctttaggatatgatgccattttata	SMN2	621	645	25	I7	0.628101	0.529938	8	1	951	0.983533	2316	4434	3304	299.751	323.539	292.425	4434	323.539	0.237783	1	3304	299.751	0.542038	1	7301	4735	1484	680.477	421.704	169.238	7301	680.477	-1.08071	1	7301	680.477	-1.81808	1	3171	3673	4099	353.799	332.426	385.042	3673	353.799
1121	gaaaagatgctgagtgattacttac	gtaagtaatcactcagcatcttttc	SMN2	121	145	25	I6	0.62803	0.529984	8	1	952	0.982586	1957	3340	2123	253.287	243.713	187.899	3340	253.287	-0.127548	1	2123	253.287	-0.0454008	1	3894	9540	1618	362.933	849.641	184.52	9540	849.641	2.27021	1	3894	362.933	-0.302395	1	1812	3180	2261	202.171	287.807	212.388	3180	287.807
2384	ccacataaccaaccagttaagt	acttaactggttggttatgtgg	SMN2	573	594	22	I7	0.624925	0.53202	8	1	953	0.985326	1502	3149	2582	194.398	229.776	228.523	3149	229.776	0.444572	1	2582	228.523	0.956601	1	2453	805	115	228.627	71.6941	13.1148	2453	228.627	-1.44855	1	2453	228.627	-2.7988	1	1294	1319	1881	144.376	119.376	176.693	1319	144.376
1962	gtcacataactacaaaaaaatt	aatttttttgtagttatgtgac	SMN2	151	172	22	I6	-0.622055	0.533906	6	1	954	0.987781	201	168	282	26.0147	12.2586	24.9588	201	26.0147	-0.610031	1	282	26.0147	0.574125	1	136	156	71	12.6756	13.8935	8.09699	156	13.8935	0.102093	0	136	12.6756	0.449979	0	429	407	109	47.865	36.8356	10.239	429	47.865
2318	ttttggcatcaaaattctttaa	ttaaagaattttgatgccaaaa	SMN2	507	528	22	I7	0.620311	0.535053	8	1	955	0.988868	1951	4242	2009	252.511	309.529	177.809	4242	309.529	0.631027	1	2009	252.511	-0.148677	1	5561	5158	2283	518.303	459.376	260.358	5561	518.303	-0.202928	1	5561	518.303	-0.487685	1	2697	3383	2702	300.914	306.179	253.814	3383	306.179
1221	ggatgttaaaaagcattttgtttca	tgaaacaaaatgctttttaacatcc	SMN2	221	245	25	I6	0.619575	0.535538	8	1	956	0.988728	6555	12491	10590	848.389	911.441	937.281	12491	911.441	0.383413	1	10590	937.281	1.04854	1	14782	24195	7865	1377.73	2154.83	896.941	24195	2154.83	1.99825	1	14782	1377.73	-0.536473	1	9516	10664	12307	1061.73	965.148	1156.07	10664	1061.73
1843	TCACCGTCATGGTCTTTGTAGT	ACTACAAAGACCATGACGGTGA	SMN2	32	53	22	E6	-0.619306	0.535715	8	1	957	0.988022	8146	15521	10564	1054.31	1132.53	934.98	15521	1132.53	0.428388	1	10564	1054.31	0.0465308	1	15917	9974	15479	1483.52	888.294	1765.26	15917	1483.52	-1.74044	1	15917	1765.26	1.0789	1	11267	14101	16734	1257.1	1276.21	1571.92	14101	1276.21
7304	caaaaagaaggaaggtgctcaG		AS					-0.617869	0.536662	8	1	958	0.988735	5106	9874	4959	660.85	720.484	438.903	9874	720.484	0.410852	1	5106	660.85	-0.799641	1	7463	6988	7043	695.575	622.358	803.198	7463	695.575	-0.221884	1	7463	803.198	0.851469	1	7212	10397	8000	804.668	940.983	751.485	10397	940.983
2449	ctgcctactagtgatataaaat	attttatatcactagtaggcag	SMN2	638	659	22	I7	-0.617024	0.537219	7	1	959	0.98873	971	1575	931	125.673	114.924	82.3993	1575	125.673	-0.19627	1	971	125.673	-0.0250323	1	841	556	2	78.3839	49.5179	0.228084	841	78.3839	-0.307298	1	841	78.3839	-8.47714	0	1973	2022	1736	220.134	183.002	163.072	2022	220.134
1809	ctgccagcatttctcctgcaaatga	tcatttgcaggagaaatgctggcag	SMN2	809	833	25	I7E8	0.613522	0.539531	8	1	960	0.99195	6914	11268	8299	894.853	822.201	734.514	11268	894.853	-0.474198	1	8299	894.853	-0.223707	1	6668	6750	6645	621.479	601.161	757.81	6750	621.479	-0.0153668	1	6668	757.81	0.945416	1	9371	8640	12610	1045.55	781.965	1184.53	9371	1045.55
1465	taacctttcaactttctaacatctg	cagatgttagaaagttgaaaggtta	SMN2	465	489	25	I7	0.61118	0.54108	8	1	961	0.993764	2061	3993	1620	266.747	291.36	143.38	3993	291.36	0.261666	1	2061	266.747	-0.695259	1	6073	3700	2924	566.023	329.525	333.459	6073	566.023	-1.10539	1	6073	566.023	-0.29549	1	1747	2222	2692	194.919	201.103	252.875	2222	201.103
2529	ctagagcacttcatatgtcaga	tctgacatatgaagtgctctag	SMN2	718	739	22	I7	0.611076	0.54115	8	1	962	0.992858	6392	13058	9071	827.293	952.814	802.84	13058	952.814	0.778559	1	9071	827.293	0.478306	1	7693	10825	6443	717.012	964.085	734.773	10825	964.085	0.944696	1	7693	734.773	0.608454	1	6481	7787	8331	723.108	704.764	782.578	7787	723.108
7350	attctcatacttaactggttgg		AS					0.60976	0.542021	8	1	963	0.993423	1125	3358	434	145.605	245.026	38.4117	3358	245.026	1.40319	1	1125	145.605	-1.31773	1	319	420	557	29.7318	37.4056	63.5214	420	37.4056	0.203696	1	557	63.5214	0.946952	1	946	980	1457	105.548	88.6952	136.864	980	105.548
7294	gctattttttttaacttccttt		AS					0.609456	0.542222	8	1	964	0.992761	1235	3755	650	159.841	273.994	57.5291	3755	273.994	1.53552	1	1235	159.841	-0.968768	1	1311	1493	440	122.189	132.968	50.1785	1493	132.968	0.165163	1	1311	122.189	-0.0885061	1	1660	2594	2576	185.212	234.771	241.978	2594	234.771
1405	aaaccataaagttttacaaaagtaa	ttacttttgtaaaactttatggttt	SMN2	405	429	25	I7	0.608844	0.542628	8	1	965	0.992475	1033	1360	1675	133.697	99.2362	148.248	1360	133.697	-0.603522	1	1675	148.248	0.787799	1	1640	2698	1011	152.853	240.286	115.297	2698	240.286	0.719455	1	1640	152.853	0.3142	1	1659	1176	2582	185.1	106.434	242.542	1659	185.1
2409	tctttattgtgaaagtatgttt	aaacatactttcacaataaaga	SMN2	598	619	22	I7	0.608342	0.542961	7	1	966	0.992056	1136	1650	777	147.028	120.397	68.7694	1650	147.028	-0.439767	1	1136	147.028	-0.551463	1	274	343	0	25.5377	30.5479	0.114042	343	30.5479	0.164685	1	274	25.5377	-251.411	0	1761	2576	3292	196.481	233.142	309.236	2576	233.142
1811	agctgccagcatttctcctgcaaat	atttgcaggagaaatgctggcagct	SMN2	811	835	25	I7E8	0.607491	0.543525	8	1	967	0.992059	7530	14720	11264	974.58	1074.09	996.935	14720	1074.09	0.568959	1	11264	996.935	0.710701	1	9122	10707	4649	850.2	953.575	530.182	10707	953.575	0.418553	1	9122	850.2	-0.38237	1	9698	12649	12164	1082.04	1144.8	1142.63	12649	1144.8
6812	CCGTTCATGGTACTATTGTCGG		NT					0.607002	0.54385	8	1	968	0.991627	3687	6641	5988	477.195	484.579	529.976	6641	484.579	0.0480827	1	5988	529.976	0.955811	1	5189	5427	1251	483.631	483.334	142.667	5427	483.631	0.0667235	1	5189	483.631	-1.19452	1	4821	4354	5340	537.896	394.06	501.616	4821	537.896
2071	atagatatagatagctatatat	atatatagctatctatatctat	SMN2	260	281	22	I6	0.606547	0.544152	8	1	969	0.991154	1083	3136	856	140.169	228.827	75.7614	3136	228.827	1.27896	1	1083	140.169	-0.32999	1	1120	1665	536	104.388	148.286	61.1266	1665	148.286	0.471735	1	1120	104.388	0.188377	1	1064	2388	2283	118.714	216.127	214.455	2388	216.127
1014	TTGTAGTCGGGAGGTGGTGGGGGAA	TTCCCCCACCACCTCCCGACTACAA	SMN2	14	38	25	E6	0.606051	0.544481	8	1	970	0.99073	8050	18192	8539	1041.88	1327.43	755.755	18192	1327.43	1.56778	1	8539	1041.88	-0.805949	1	12512	16580	4886	1166.16	1476.63	557.21	16580	1476.63	0.942869	1	12512	1166.16	-1.11831	1	8638	14812	11097	963.771	1340.56	1042.4	14812	1340.56
1924	gagtgattacttacCATATAAT	ATTATATGgtaagtaatcactc	SMN2	113	134	22	E6I6	-0.605989	0.544522	8	1	971	0.989785	2017	2035	1971	261.053	148.49	174.446	2035	261.053	-1.47889	1	2017	261.053	-0.265695	1	5221	7370	10039	486.614	656.379	1144.87	7370	656.379	0.798748	1	10039	1144.87	2.39386	1	2373	3080	3726	264.764	278.756	350.004	3080	278.756
1271	aaaaaaatagctatatagatataga	tctatatctatatagctattttttt	SMN2	271	295	25	I6	-0.60493	0.545225	7	1	972	0.990044	375	917	540	48.5348	66.9115	47.7934	917	66.9115	0.451626	1	540	48.5348	0.589245	1	579	182	509	53.9646	16.2091	58.0474	579	53.9646	-0.695278	1	579	58.0474	0.599982	1	499	416	156	55.6751	37.6502	14.654	499	55.6751
1145	acataactacaaaaaaattgtcagg	cctgacaatttttttgtagttatgt	SMN2	145	169	25	I6	0.6045	0.545511	8	1	973	0.989545	2668	3074	690	345.309	224.303	61.0693	3074	345.309	-1.34025	1	2668	345.309	-3.24859	1	3080	3449	497	287.066	307.171	56.6789	3449	307.171	0.18669	1	3080	287.066	-1.25943	1	3227	4266	2562	360.048	386.095	240.663	4266	386.095
7354	ggttatgtggaagaaacatact		AS					-0.60376	0.546004	8	1	974	0.989421	3684	6847	3729	476.806	499.611	330.04	6847	499.611	0.178197	1	3729	476.806	-0.477197	1	1340	2020	793	124.892	179.903	90.4354	2020	179.903	0.529236	1	1340	124.892	0.307336	1	2848	2991	1466	317.761	270.701	137.71	2991	317.761
1003	AGGTGGTGGGGGAATTATgctagcc	ggctagcATAATTCCCCCACCACCT	SMN2	3	27	25	E6	0.603239	0.54635	8	1	975	0.989033	9008	11533	8539	1165.87	841.538	755.755	11533	1165.87	-1.90277	1	9008	1165.87	-1.36126	1	14612	13211	5771	1361.89	1176.58	658.137	14612	1361.89	-0.461196	1	14612	1361.89	-1.22749	1	11307	13830	13533	1261.56	1251.69	1271.23	13830	1261.56
2375	caaccagttaagtatgagaatt	aattctcatacttaactggttg	SMN2	564	585	22	I7	-0.603198	0.546377	6	1	976	0.988068	657	873	1433	85.033	63.7009	126.829	873	85.033	-0.470837	1	1433	126.829	1.2302	1	95	3	35	8.8543	0.267183	3.99147	95	8.8543	-1.12996	0	95	8.8543	0.402427	0	238	446	1005	26.5545	40.3653	94.4053	446	40.3653
2597	aaattagaaccagaggcttgac	gtcaagcctctggttctaattt	SMN2	786	807	22	I7	0.602028	0.547156	8	1	977	0.988464	5111	8716	4486	661.498	635.987	397.039	8716	661.498	-0.200771	1	5111	661.498	-1.11248	1	9895	14452	8064	922.246	1287.11	919.635	14452	1287.11	1.20082	1	9895	922.246	0.553071	1	6480	7689	5896	722.996	695.895	553.844	7689	722.996
1080	TGATAGCCCTTGTCATCGTCATCCT	AGGATGACGATGACAAGGGCTATCA	SMN2	80	104	25	E6	0.600351	0.548272	8	1	978	0.989468	10677	22729	14364	1381.88	1658.49	1271.3	22729	1658.49	1.32883	1	14364	1381.88	0.156522	1	8363	11707	4655	779.458	1042.64	530.866	11707	1042.64	0.964619	1	8363	779.458	-0.182975	1	14349	16923	18346	1600.97	1531.62	1723.34	16923	1600.97
1965	aaagtcacataactacaaaaaa	ttttttgtagttatgtgacttt	SMN2	154	175	22	I6	0.597248	0.550342	8	1	979	0.992189	1583	2501	624	204.882	182.493	55.2279	2501	204.882	-0.31241	1	1583	204.882	-1.64048	1	2310	563	471	215.299	50.1413	53.7138	2310	215.299	-1.77882	1	2310	215.299	-0.774761	1	1301	2131	2548	145.157	192.867	239.348	2131	192.867
7282	acaaaatgctttttaacatcca		AS					-0.597003	0.550505	8	1	980	0.991472	5275	9099	8581	682.723	663.934	759.472	9099	682.723	-0.14932	1	8581	759.472	1.03133	1	8690	10452	7515	809.936	930.865	857.026	10452	930.865	0.48579	1	8690	857.026	0.680618	1	5393	7341	6097	601.716	664.399	572.726	7341	664.399
1915	cttacCATATAATAGCCAGTAT	ATACTGGCTATTATATGgtaag	SMN2	104	125	22	E6I6	0.596982	0.550519	8	1	981	0.990486	3985	8707	4934	515.764	635.331	436.69	8707	635.331	0.932025	1	4934	515.764	0.070451	1	6142	4854	2773	572.454	432.302	316.239	6142	572.454	-0.572304	1	6142	572.454	-0.397902	1	3385	4418	4644	377.676	399.852	436.237	4418	399.852
6798	ATGTGGCCGAGAGTGTACGATC		NT					0.596626	0.550757	8	1	982	0.989905	8495	20421	11594	1099.48	1490.08	1026.14	20421	1490.08	2.07305	1	11594	1099.48	0.272596	1	9204	10549	2443	857.842	939.504	278.605	10549	939.504	0.345227	1	9204	857.842	-1.5936	1	9224	11428	7571	1029.15	1034.29	711.187	11428	1034.29
6749	TGGAAGAGTCGATAATTTCTTC		NT					-0.595381	0.551589	8	1	983	0.99039	1241	4191	2125	160.618	305.808	188.076	4191	305.808	1.92784	1	2125	188.076	0.916471	1	2874	2022	1157	267.866	180.081	131.947	2874	267.866	-0.538144	1	2874	267.866	-0.213429	1	2092	3638	2732	233.412	329.258	256.632	3638	329.258
1009	GTCGGGAGGTGGTGGGGGAATTATg	cATAATTCCCCCACCACCTCCCGAC	SMN2	9	33	25	E6	-0.592673	0.5534	8	1	984	0.992633	6195	9023	7314	801.796	658.389	647.335	9023	801.796	-0.994313	1	7314	801.796	-0.24157	1	13570	14543	7762	1264.77	1295.21	885.195	14543	1295.21	0.154557	1	13570	1264.77	-0.322754	1	9811	11884	10992	1094.65	1075.56	1032.54	11884	1094.65
2110	cctgtaaggaaaataaaggaag	cttcctttattttccttacagg	SMN2	299	320	22	I6E7	0.592439	0.553557	8	1	985	0.991906	1792	5628	2491	231.932	410.663	220.469	5628	410.663	1.99233	1	2491	231.932	0.492354	1	2824	3419	2452	263.206	304.499	279.631	3419	304.499	0.317924	1	2824	279.631	0.633516	1	2408	4850	5039	268.669	438.951	473.342	4850	438.951
2451	gtctgcctactagtgatataaa	tttatatcactagtaggcagac	SMN2	640	661	22	I7	-0.590348	0.554957	8	1	986	0.993407	4905	9210	8607	634.836	672.034	761.773	9210	672.034	0.257505	1	8607	761.773	1.32596	1	8093	8335	5348	754.293	742.323	609.897	8335	754.293	0.0236519	1	8093	754.293	0.143877	1	3881	4899	5053	433.017	443.385	474.657	4899	443.385
6767	ATTATGTCTTCGACAAGCTGTG		NT					-0.590329	0.55497	8	1	987	0.992424	2791	7712	4724	361.229	562.728	418.104	7712	562.728	1.82804	1	4724	418.104	1.03611	1	2356	422	4485	219.587	37.5837	511.479	2356	219.587	-2.22088	1	4485	511.479	1.77245	1	2462	2733	2951	274.694	247.351	277.204	2733	274.694
1909	ATATAATAGCCAGTATGATAGC	GCTATCATACTGGCTATTATAT	SMN2	98	119	22	E6	0.589098	0.555796	8	1	988	0.992894	4406	8596	5375	570.252	627.231	475.721	8596	627.231	0.422363	1	5375	570.252	-0.00477797	1	8468	10111	2490	789.245	900.495	283.965	10111	900.495	0.45801	1	8468	789.245	-1.3218	1	5745	6221	5636	640.989	563.033	529.421	6221	640.989
1232	tagctttatatggatgttaaaaagc	gctttttaacatccatataaagcta	SMN2	232	256	25	I6	0.588372	0.556283	8	1	989	0.992759	1015	1704	2554	131.368	124.337	226.045	1704	131.368	-0.13011	1	2554	226.045	1.72024	1	2115	3386	1023	197.125	301.56	116.665	3386	301.56	0.756769	1	2115	197.125	0.059023	1	1242	1499	3232	138.574	135.667	303.6	1499	138.574
2494	tatgcctaggttatcccatatc	gatatgggataacctaggcata	SMN2	683	704	22	I7	0.587631	0.55678	8	1	990	0.992643	1043	3308	1429	134.992	241.378	126.475	3308	241.378	1.54935	1	1429	134.992	0.49497	1	845	498	573	78.7567	44.3523	65.3461	845	78.7567	-0.394335	1	845	78.7567	0.440938	1	1379	1811	1829	153.86	163.905	171.808	1811	163.905
7358	ctttcacaataaagagctttag		AS					0.587217	0.557058	8	1	991	0.992137	5489	11861	6050	710.421	865.471	535.463	11861	865.471	1.03318	1	6050	710.421	-0.430215	1	9484	7997	5107	883.939	712.22	582.413	9484	883.939	-0.552174	1	9484	883.939	-0.295269	1	8393	9059	9430	936.436	819.887	885.813	9059	936.436
1894	TGATAGCCCTTGTCATCGTCAT	ATGACGATGACAAGGGCTATCA	SMN2	83	104	22	E6	0.585335	0.558323	8	1	992	0.993387	8476	18312	11603	1097.02	1336.19	1026.94	18312	1336.19	1.2861	1	11603	1097.02	0.287203	1	10314	9195	5584	961.298	818.915	636.811	10314	961.298	-0.417777	1	10314	961.298	-0.321025	1	9662	10429	12577	1078.02	943.879	1181.43	10429	1078.02
6832	GACAGAACTGGGCTCCGATTCA		NT					0.583987	0.559229	8	1	993	0.993998	10607	16555	16509	1372.82	1207.98	1461.15	16555	1372.82	-0.863469	1	16509	1461.15	0.953973	1	12900	13775	5214	1202.32	1226.81	594.615	13775	1226.81	0.139499	1	12900	1202.32	-1.06932	1	10599	12205	12413	1182.57	1104.62	1166.02	12205	1182.57
6713	AAAACTCCCAGCTGTCGGCAAG		NT					0.583699	0.559423	8	1	994	0.993342	9625	13030	8300	1245.73	950.771	734.602	13030	1245.73	-1.65593	1	9625	1245.73	-1.82536	1	7273	8638	4822	677.867	769.308	549.911	8638	769.308	0.414333	1	7273	677.867	0.171373	1	8214	11488	8999	916.464	1039.72	845.327	11488	1039.72
1918	ttacttacCATATAATAGCCAG	CTGGCTATTATATGgtaagtaa	SMN2	107	128	22	E6I6	-0.583155	0.559789	8	1	995	0.992992	1056	1668	1848	136.674	121.71	163.56	1668	136.674	-0.258327	1	1848	163.56	0.934296	1	1442	1939	2646	134.399	172.689	301.755	1939	172.689	0.384894	1	2646	301.755	1.45414	1	849	1072	834	94.7259	97.0216	78.3423	1072	97.0216
2417	cctaaagctctttattgtgaaa	tttcacaataaagagctttagg	SMN2	606	627	22	I7	0.581686	0.560778	8	1	996	0.993748	1059	1457	974	137.062	106.314	86.2051	1457	137.062	-0.528747	1	1059	137.062	-0.11167	1	1190	3909	664	110.912	348.139	75.724	3909	348.139	1.93681	1	1190	110.912	0.28109	1	1366	1954	2246	152.409	176.847	210.979	1954	176.847
1354	ttactccttAatttaaggaatgCtg	caGcattccttaaatTaaggagtaa	SMN2	354	378	25	E7I7	-0.581094	0.561177	8	1	997	0.993458	2455	4652	2907	317.741	339.446	257.288	4652	339.446	0.209451	1	2907	317.741	0.0790451	1	5547	5799	3461	516.998	516.464	394.7	5799	516.998	0.0657136	1	5547	516.998	0.126805	1	3444	3834	2526	384.259	346.997	237.281	3834	384.259
2269	actttctaacatctgaactttt	aaaagttcagatgttagaaagt	SMN2	458	479	22	I7	0.579555	0.562215	8	1	998	0.994298	2537	3576	1814	328.354	260.933	160.55	3576	328.354	-0.739251	1	2537	328.354	-1.03282	1	1896	2827	894	176.713	251.775	101.954	2827	251.775	0.598235	1	1896	176.713	0.0641025	1	2451	3097	3276	273.467	280.295	307.733	3097	280.295
6774	TTAGTCCCTAGGGCATACGCAC		NT					0.578958	0.562617	8	1	999	0.994014	2042	5043	1260	264.288	367.977	111.518	5043	367.977	1.11126	1	2042	264.288	-1.13226	1	1969	686	442	183.517	61.0958	50.4066	1969	183.517	-1.22325	1	1969	183.517	-0.584781	1	1069	1736	843	119.272	157.117	79.1877	1736	157.117
1441	gaactttttaaatgttcaaaaacat	atgtttttgaacatttaaaaagttc	SMN2	441	465	25	I7	-0.577875	0.563349	8	1	1000	0.994311	581	672	631	75.1967	49.0344	55.8475	672	75.1967	-0.628295	1	631	75.1967	0.251902	1	1276	318	41	118.927	28.3214	4.67573	1276	118.927	-1.28305	1	1276	118.927	-2.40114	1	711	688	222	79.3287	62.2676	20.8537	711	79.3287
7323	gtggaaaacaaatgtttttgaa		AS					0.576279	0.564427	8	1	1001	0.995218	1815	2809	3414	234.909	204.967	302.16	2809	234.909	-0.388021	1	3414	302.16	1.22523	1	1763	2488	173	164.317	221.584	19.7293	2488	221.584	0.492263	1	1763	164.317	-1.32192	1	1940	2363	4128	216.452	213.864	387.766	2363	216.452
1200	ttcacaagaattttacttattttat	ataaaataagtaaaattcttgtgaa	SMN2	200	224	25	I6	-0.576157	0.564509	6	1	1002	0.99437	379	628	571	49.0525	45.8238	50.5371	628	49.0525	-0.101653	1	571	50.5371	0.63629	1	458	542	147	42.6871	48.271	16.7642	542	48.271	0.152423	1	458	42.6871	0.158126	1	410	407	187	45.7451	36.8356	17.566	410	45.7451
1656	aataaaaaaaagtctgctggtctgc	gcagaccagcagacttttttttatt	SMN2	656	680	25	I7	-0.575985	0.564625	8	1	1003	0.993583	2838	4979	3088	367.312	363.307	273.307	4979	367.312	-0.0537041	1	3088	367.312	-0.170911	1	10140	10891	6641	945.08	969.963	757.354	10891	969.963	0.149796	1	10140	945.08	0.0754694	1	5959	6732	4360	664.866	609.281	409.559	6732	664.866
1897	GTATGATAGCCCTTGTCATCGT	ACGATGACAAGGGCTATCATAC	SMN2	86	107	22	E6	0.57589	0.56469	8	1	1004	0.992706	3543	5342	1139	458.557	389.794	100.809	5342	458.557	-0.631508	1	3543	458.557	-3.26316	1	2087	3837	1181	194.515	341.727	134.684	3837	341.727	1.02075	1	2087	194.515	0.203649	1	3384	3110	1656	377.565	281.471	155.557	3384	377.565
6721	CTCTGACGCCCACATCAGAACT		NT					0.575339	0.565062	8	1	1005	0.992372	9301	14311	7202	1203.79	1044.24	637.422	14311	1203.79	-0.894468	1	9301	1203.79	-2.21693	1	9905	9683	4627	923.178	862.377	527.673	9905	923.178	-0.138635	1	9905	923.178	-0.590753	1	7992	8871	9994	891.695	802.872	938.793	8871	891.695
1367	aatgctggcagacttactccttAat	atTaaggagtaagtctgccagcatt	SMN2	367	391	25	E7I7	0.575201	0.565156	8	1	1006	0.99155	9353	16788	11492	1210.52	1224.98	1017.11	16788	1224.98	0.0625353	1	11492	1210.52	-0.249944	1	17347	13094	8438	1616.8	1166.16	962.287	17347	1616.8	-1.17311	1	17347	1616.8	-0.859298	1	12314	12939	13824	1373.92	1171.05	1298.57	12939	1373.92
1585	gaaagtatgtttcttccacataacc	ggttatgtggaagaaacatactttc	SMN2	585	609	25	I7	0.575082	0.565236	8	1	1007	0.990707	879	2889	956	113.766	210.804	84.612	2889	210.804	1.53279	1	956	113.766	0.172599	1	2025	2273	2454	188.736	202.436	279.859	2273	202.436	0.167697	1	2454	279.859	1.00626	1	859	1463	1053	95.8416	132.409	98.9142	1463	132.409
1091	AATAGCCAGTATGATAGCCCTTGTC	GACAAGGGCTATCATACTGGCTATT	SMN2	91	115	25	E6	0.575054	0.565255	8	1	1008	0.989757	5789	13419	8664	749.249	979.155	766.818	13419	979.155	1.48197	1	8664	766.818	0.699745	1	9882	15734	4686	921.034	1401.28	534.401	15734	1401.28	1.53474	1	9882	921.034	-0.560534	1	5610	8915	6394	625.927	806.854	600.624	8915	806.854
1305	gtctAaaaccctgtaaggaaaataa	ttattttccttacagggtttTagac	SMN2	305	329	25	I6E7	0.573631	0.566218	8	1	1009	0.99046	447	615	969	57.8535	44.8752	85.7626	615	57.8535	-0.348662	1	969	85.7626	1.11162	1	702	2000	142	65.4286	178.122	16.194	2000	178.122	1.24434	1	702	65.4286	-0.180433	1	1695	1045	1043	189.117	94.578	97.9749	1695	189.117
2344	atctagattaaccttttatcta	tagataaaaggttaatctagat	SMN2	533	554	22	I7	0.573211	0.566502	8	1	1010	0.989975	3466	7090	5041	448.591	517.342	446.16	7090	517.342	0.575204	1	5041	448.591	0.588037	1	7177	7876	6407	668.919	701.444	730.668	7876	701.444	0.19438	1	7177	730.668	0.732801	1	7449	7697	11073	831.111	696.619	1040.15	7697	831.111
1468	cattaacctttcaactttctaacat	atgttagaaagttgaaaggttaatg	SMN2	468	492	25	I7	0.573095	0.566581	8	1	1011	0.989134	2549	5246	1513	329.908	382.789	133.91	5246	382.789	0.513876	1	2549	329.908	-1.41414	1	5602	6734	5380	522.124	599.736	613.546	6734	599.736	0.402024	1	5602	613.546	0.844485	1	2813	4704	3615	313.856	425.737	339.577	4704	425.737
2065	atagatagctatatatagatag	ctatctatatatagctatctat	SMN2	254	275	22	I6	0.572735	0.566824	8	1	1012	0.988582	1941	3811	1584	251.216	278.08	140.194	3811	278.08	0.295425	1	1941	251.216	-0.588277	1	5652	3317	1578	526.784	295.415	179.958	5652	526.784	-1.13595	1	5652	526.784	-1.05329	1	3013	4309	3373	336.171	389.987	316.845	4309	389.987
2363	tatgagaattctagtagggatc	gatccctactagaattctcata	SMN2	552	573	22	I7	-0.572654	0.566879	8	1	1013	0.987701	3290	4468	3123	425.812	326.02	276.405	4468	425.812	-0.963814	1	3290	425.812	-0.579839	1	2818	2627	4076	262.647	233.963	464.836	2818	262.647	-0.116987	1	4076	464.836	1.36847	1	3987	5938	6067	444.843	537.42	569.907	5938	537.42
2251	tttttaaatgttcaaaaacatt	aatgtttttgaacatttaaaaa	SMN2	440	461	22	I7	0.571528	0.567642	8	1	1014	0.988055	3956	7839	3686	512.01	571.995	326.234	7839	571.995	0.469608	1	3956	512.01	-0.744994	1	6268	4115	3171	584.198	366.486	361.627	6268	584.198	-0.971187	1	6268	584.198	-0.232689	1	5534	5767	5437	617.447	521.944	510.728	5767	617.447
6748	ACAATACCCTGCTTCCGAGGGT		NT					0.570516	0.568328	8	1	1015	0.988275	11063	23151	15663	1431.84	1689.28	1386.27	23151	1689.28	1.21711	1	15663	1431.84	0.425417	1	14606	18467	20659	1361.33	1644.69	2356	18467	1644.69	0.814644	1	20659	2356	2.31567	1	9806	11216	10680	1094.09	1015.11	1003.23	11216	1094.09
2370	agttaagtatgagaattctagt	actagaattctcatacttaact	SMN2	559	580	22	I7	0.569107	0.569283	8	1	1016	0.988962	1482	3922	1132	191.81	286.18	100.189	3922	286.18	1.17657	1	1482	191.81	-0.542992	1	1762	3297	565	164.224	293.634	64.4338	3297	293.634	0.97671	1	1762	164.224	-0.22849	1	1363	2903	2032	152.075	262.737	190.877	2903	262.737
2011	acaagaattttacttattttat	ataaaataagtaaaattcttgt	SMN2	200	221	22	I6	0.568597	0.569629	8	1	1017	0.98859	633	1718	590	81.9268	125.359	52.2187	1718	125.359	0.82132	1	633	81.9268	0.0653996	1	1435	1620	112	133.747	144.279	12.7727	1620	144.279	0.158939	1	1435	133.747	-1.37894	1	1318	1525	820	147.054	138.021	77.0272	1525	147.054
2018	ttgtttcacaagaattttactt	aagtaaaattcttgtgaaacaa	SMN2	207	228	22	I6	-0.568408	0.569758	8	1	1018	0.987841	2006	3813	2401	259.629	278.226	212.504	3813	278.226	0.197653	1	2401	259.629	0.152553	1	749	580	632	69.8092	51.6553	72.0746	749	69.8092	-0.170802	1	749	72.0746	0.579451	1	1816	3316	3072	202.617	300.115	288.57	3316	300.115
1092	TAATAGCCAGTATGATAGCCCTTGT	ACAAGGGCTATCATACTGGCTATTA	SMN2	92	116	25	E6	-0.567964	0.570059	8	1	1019	0.987394	7560	18287	8005	978.462	1334.36	708.493	18287	1334.36	1.99994	1	8005	978.462	-0.769335	1	13125	14459	21932	1223.29	1287.73	2501.17	14459	1287.73	0.252943	1	21932	2501.17	2.86267	1	9445	12764	9022	1053.81	1155.21	847.487	12764	1155.21
7254	GACGATGACAAGGGCTATCATA		AS					0.56749	0.570381	8	1	1020	0.986983	1193	3728	1910	154.406	272.024	169.047	3728	272.024	1.60502	1	1910	169.047	0.776583	1	310	859	589	28.893	76.5033	67.1708	859	76.5033	0.818635	1	589	67.1708	0.99813	1	1990	1784	2301	222.031	161.461	216.146	1990	222.031
2239	caaaaacatttgttttccacaa	ttgtggaaaacaaatgtttttg	SMN2	428	449	22	I7	0.565583	0.571677	8	1	1021	0.988257	1703	2337	1459	220.413	170.526	129.131	2337	220.413	-0.672729	1	1703	220.413	-0.428641	1	2443	1027	94	227.695	91.4656	10.72	2443	227.695	-1.1373	1	2443	227.695	-3.16521	1	2174	2925	2735	242.561	264.728	256.914	2925	264.728
1977	gatcagcaaaacaaagtcacat	atgtgactttgttttgctgatc	SMN2	166	187	22	I6	-0.565417	0.57179	8	1	1022	0.987485	3767	9592	5447	487.549	699.907	482.094	9592	699.907	1.67575	1	5447	487.549	0.568372	1	682	2108	572	63.5646	187.74	65.2321	2108	187.74	1.36962	1	682	65.2321	0.574907	1	3854	4985	4732	430.004	451.169	444.503	4985	451.169
1875	CATCCTTGTAATCGATGTCATG	CATGACATCGATTACAAGGATG	SMN2	64	85	22	E6	0.565376	0.571818	8	1	1023	0.986567	2021	5431	4783	261.57	396.288	423.325	5431	396.288	1.43853	1	4783	423.325	1.96737	1	1542	4814	1442	143.719	428.739	164.449	4814	428.739	2.05242	1	1542	164.449	0.68349	1	3823	3225	3744	426.545	291.879	351.695	3823	426.545
2608	ctgcaaatgagaaattagaacc	ggttctaatttctcatttgcag	SMN2	797	818	22	I7	0.564136	0.572662	8	1	1024	0.987058	4473	6943	3929	578.924	506.616	347.741	6943	578.924	-0.58865	1	4473	578.924	-0.99955	1	6382	6520	3827	594.823	580.677	436.439	6520	594.823	0.00883548	1	6382	594.823	0.0306103	1	4208	5579	6860	469.501	504.929	644.398	5579	504.929
1144	cataactacaaaaaaattgtcagga	tcctgacaatttttttgtagttatg	SMN2	144	168	25	I6	0.564093	0.572691	8	1	1025	0.986146	2778	5224	2999	359.546	381.184	265.43	5224	381.184	0.195643	1	2999	359.546	-0.181662	1	6553	11993	2834	610.761	1068.11	323.195	11993	1068.11	1.73968	1	6553	610.761	-0.496434	1	4570	7674	5036	509.891	694.537	473.06	7674	694.537
2614	tttctcctgcaaatgagaaatt	aatttctcatttgcaggagaaa	SMN2	803	824	22	I7E8	-0.563342	0.573202	8	1	1026	0.986064	473	2066	1189	61.2186	150.752	105.234	2066	150.752	1.87466	1	1189	105.234	1.36463	1	1985	1940	1670	185.008	172.778	190.45	1985	185.008	-0.0248002	1	1985	190.45	0.588979	1	288	578	210	32.1332	52.312	19.7265	578	52.312
2575	gaattccagttaaaccatgtcc	ggacatggtttaactggaattc	SMN2	764	785	22	I7	-0.562962	0.573461	8	1	1027	0.985549	5736	10656	8051	742.389	777.545	712.564	10656	777.545	0.223642	1	8051	742.389	0.441479	1	5124	3467	4275	477.573	308.774	487.53	5124	477.573	-0.815084	1	5124	487.53	0.593151	1	7725	10318	10588	861.905	933.833	994.59	10318	933.833
2002	ttacttattttattcaacaaaa	ttttgttgaataaaataagtaa	SMN2	191	212	22	I6	0.562938	0.573477	6	1	1028	0.984618	204	450	359	26.403	32.8355	31.7737	450	32.8355	0.210069	1	359	31.7737	0.754551	1	435	1677	159	40.5434	149.355	18.1327	1677	149.355	1.4611	1	435	40.5434	0.220272	1	258	98	177	28.7859	8.86952	16.6266	258	28.7859
1327	caccttccttctttttgattttgtc	gacaaaatcaaaaagaaggaaggtg	SMN2	327	351	25	E7	-0.562451	0.573808	8	1	1029	0.984229	7345	14833	15288	950.636	1082.33	1353.08	14833	1082.33	0.763189	1	15288	1353.08	2.41881	1	12892	8822	3316	1201.58	785.696	378.164	12892	1201.58	-1.29911	1	12892	1201.58	-2.05906	1	8400	9767	6963	937.217	883.965	654.074	9767	937.217
1407	acaaaccataaagttttacaaaagt	acttttgtaaaactttatggtttgt	SMN2	407	431	25	I7	-0.560585	0.57508	8	1	1030	0.985453	1586	1860	2730	205.27	135.72	241.622	1860	205.27	-0.998818	1	2730	241.622	0.969403	1	2194	2712	1151	204.488	241.533	131.262	2712	241.533	0.321189	1	2194	204.488	0.124209	1	3111	3141	2550	347.105	284.277	239.536	3141	347.105
1742	tcctctgtggacaccagttaaactt	aagtttaactggtgtccacagagga	SMN2	742	766	25	I7	-0.560512	0.57513	8	1	1031	0.984582	6287	7196	6472	813.703	525.076	572.813	7196	813.703	-2.07752	1	6472	813.703	-0.749038	1	14328	14786	7261	1335.42	1316.86	828.06	14786	1335.42	0.0163308	1	14328	1335.42	-0.634195	1	9245	13412	11839	1031.5	1213.86	1112.1	13412	1213.86
2531	gactagagcacttcatatgtca	tgacatatgaagtgctctagtc	SMN2	720	741	22	I7	-0.560072	0.57543	8	1	1032	0.984141	11191	21926	15086	1448.41	1599.89	1335.21	21926	1599.89	0.713868	1	15086	1448.41	0.156743	1	19369	7640	9157	1805.25	680.426	1044.28	19369	1805.25	-3.5475	1	19369	1805.25	-1.01669	1	10988	12891	14481	1225.97	1166.7	1360.28	12891	1225.97
2356	attctagtagggatctagatta	taatctagatccctactagaat	SMN2	545	566	22	I7	0.55876	0.576326	8	1	1033	0.984719	4777	6988	4258	618.269	509.899	376.86	6988	618.269	-0.856974	1	4777	618.269	-1.01005	1	3128	410	321	291.54	36.515	36.6075	3128	291.54	-3.11886	1	3128	291.54	-1.88075	1	4377	4985	6450	488.357	451.169	605.885	4985	488.357
1814	TGGTGGGGGAATTATgctagcc	ggctagcATAATTCCCCCACCA	SMN2	3	24	22	E6	0.558645	0.576404	5	1	1034	0.983901	334	517	268	43.2284	37.7244	23.7197	517	43.2284	-0.174671	1	334	43.2284	0.0971984	1	72	1	0	6.71063	0.0890609	0.114042	72	6.71063	-1.51824	0	72	6.71063	-128.604	0	109	143	244	12.1615	12.9423	22.9203	143	12.9423
1404	aaccataaagttttacaaaagtaag	cttacttttgtaaaactttatggtt	SMN2	404	428	25	I7	0.55836	0.576599	8	1	1035	0.983282	1165	2819	862	150.782	205.696	76.2924	2819	205.696	0.777131	1	1165	150.782	-0.457287	1	1977	3441	1332	184.263	306.459	151.904	3441	306.459	0.888585	1	1977	184.263	0.372128	1	1461	1755	1070	163.009	158.837	100.511	1755	163.009
1021	ATGGTCTTTGTAGTCGGGAGGTGGT	ACCACCTCCCGACTACAAAGACCAT	SMN2	21	45	25	E6	-0.557797	0.576983	8	1	1036	0.982987	6553	10914	4531	848.13	796.371	401.022	10914	848.13	-0.349584	1	6553	848.13	-2.1372	1	5991	12246	19566	558.38	1090.64	2231.35	12246	1090.64	2.06471	1	19566	2231.35	4.59392	1	7194	8301	7328	802.659	751.284	688.36	8301	802.659
1368	taatgctggcagacttactccttAa	tTaaggagtaagtctgccagcatta	SMN2	368	392	25	E7I7	-0.555803	0.578346	8	1	1037	0.984359	6077	9338	7532	786.523	681.373	666.629	9338	786.523	-0.732182	1	7532	786.523	-0.0511944	1	12815	13737	9168	1194.4	1223.43	1045.54	13737	1223.43	0.152928	1	12815	1194.4	0.226906	1	8989	12966	11774	1002.93	1173.49	1106	12966	1173.49
2005	attttacttattttattcaaca	tgttgaataaaataagtaaaat	SMN2	194	215	22	I6	0.553745	0.579754	8	1	1038	0.985804	854	1944	717	110.53	141.849	63.459	1944	141.849	0.517596	1	854	110.53	-0.151799	1	1181	1505	558	110.073	134.037	63.6355	1505	134.037	0.289742	1	1181	110.073	0.169866	1	1333	2334	2564	148.727	211.239	240.851	2334	211.239
7301	ggtttTagacaaaatcaaaaag		AS					-0.553003	0.580261	8	1	1039	0.985718	1186	2935	1634	153.5	214.161	144.619	2935	214.161	0.849391	1	1634	153.5	0.497532	1	5108	6716	9883	476.082	598.133	1127.08	6716	598.133	0.607218	1	9883	1127.08	2.39164	1	1592	2417	1953	177.625	218.751	183.456	2417	218.751
1309	ttttgtctAaaaccctgtaaggaaa	tttccttacagggtttTagacaaaa	SMN2	309	333	25	I6E7	0.55273	0.580448	8	1	1040	0.985088	1049	2717	406	135.768	198.254	35.9335	2717	198.254	0.925633	1	1049	135.768	-1.2473	1	1935	2575	2581	180.348	229.332	294.343	2575	229.332	0.418731	1	2581	294.343	1.11931	1	2437	2527	2134	271.904	228.707	200.459	2527	271.904
2321	tagttttggcatcaaaattctt	aagaattttgatgccaaaacta	SMN2	510	531	22	I7	0.550325	0.582096	8	1	1041	0.986935	1256	4039	1535	162.559	294.717	135.857	4039	294.717	1.75293	1	1535	162.559	0.282556	1	1440	832	524	134.213	74.0987	59.7581	1440	134.213	-0.554742	1	1440	134.213	-0.0609142	1	1597	1723	925	178.183	155.941	86.8905	1723	178.183
1319	ttctttttgattttgtctAaaaccc	gggtttTagacaaaatcaaaaagaa	SMN2	319	343	25	I6E7	-0.548723	0.583195	8	1	1042	0.98785	909	1204	934	117.648	87.8533	82.6649	1204	117.648	-0.556707	1	934	117.648	0.0876538	1	1843	1402	1301	171.773	124.863	148.369	1843	171.773	-0.327429	1	1843	171.773	0.42105	1	1577	1599	1638	175.951	144.718	153.867	1599	175.951
1531	gatctagattaaccttttatctaat	attagataaaaggttaatctagatc	SMN2	531	555	25	I7	-0.548113	0.583614	8	1	1043	0.987612	1455	2159	1830	188.315	157.538	161.966	2159	188.315	-0.446892	1	1830	188.315	0.311278	1	2070	1182	450	192.931	105.27	51.3189	2070	192.931	-0.692274	1	2070	192.931	-0.643493	1	1760	1814	973	196.369	164.177	91.3994	1814	196.369
6722	ATGTTGTTTCTTATACTTTCAT		NT					0.547963	0.583718	8	1	1044	0.986841	368	351	138	47.6289	25.6117	12.2139	368	47.6289	-0.694766	1	368	47.6289	-0.517118	1	494	1122	150	46.0424	99.9264	17.1063	1122	99.9264	0.760346	1	494	46.0424	0.118895	1	412	359	353	45.9683	32.4914	33.1593	412	45.9683
2096	aaaggaagttaaaaaaaatagc	gctattttttttaacttccttt	SMN2	285	306	22	I6	0.547767	0.583852	8	1	1045	0.986123	936	1863	581	121.143	135.939	51.4221	1863	135.939	0.230709	1	936	121.143	-0.56388	1	1564	3718	1465	145.77	331.129	167.072	3718	331.129	1.39727	1	1564	167.072	0.685962	1	856	968	697	95.5069	87.6091	65.4731	968	95.5069
1253	atatagatagctatatatagatagc	gctatctatatatagctatctatat	SMN2	253	277	25	I6	0.547625	0.583949	8	1	1046	0.985345	1789	3787	2074	231.544	276.329	183.562	3787	276.329	0.517212	1	2074	231.544	0.113602	1	2832	2387	701	263.951	212.588	79.9435	2832	263.951	-0.271458	1	2832	263.951	-0.70832	1	2185	3023	3202	243.788	273.597	300.782	3023	273.597
1213	aaaagcattttgtttcacaagaatt	aattcttgtgaaacaaaatgctttt	SMN2	213	237	25	I6	-0.54445	0.586132	8	1	1047	0.988083	753	2100	1100	97.458	153.232	97.3569	2100	153.232	0.966087	1	1100	97.458	0.603549	1	1346	1044	456	125.451	92.9796	52.0032	1346	125.451	-0.250522	1	1346	125.451	-0.0905097	1	962	2284	1376	107.334	206.714	129.255	2284	206.714
1760	aattccagttaaaccatgtcctctg	cagaggacatggtttaactggaatt	SMN2	760	784	25	I7	0.542918	0.587186	8	1	1048	0.988916	11526	15567	9035	1491.77	1135.89	799.654	15567	1491.77	-1.82515	1	11526	1491.77	-2.48211	1	16214	17401	10869	1511.2	1549.75	1239.52	17401	1549.75	0.168221	1	16214	1511.2	0.00942141	1	9531	10720	10343	1063.41	970.216	971.576	10720	1063.41
2420	tatcctaaagctctttattgtg	cacaataaagagctttaggata	SMN2	609	630	22	I7	0.541924	0.587871	8	1	1049	0.989125	6603	14269	5805	854.602	1041.18	513.779	14269	1041.18	1.13495	1	6603	854.602	-1.34152	1	9577	7773	3270	892.607	692.271	372.918	9577	892.607	-0.659582	1	9577	892.607	-1.15963	1	7304	10338	6778	814.932	935.643	636.696	10338	935.643
1124	caggaaaagatgctgagtgattact	agtaatcactcagcatcttttcctg	SMN2	124	148	25	I6	0.540544	0.588822	8	1	1050	0.989782	4967	8187	4639	642.86	597.388	410.581	8187	642.86	-0.353292	1	4967	642.86	-0.900461	1	10930	9742	6362	1018.71	867.632	725.536	10930	1018.71	-0.432746	1	10930	1018.71	-0.195601	1	6560	8243	10727	731.922	746.035	1007.65	8243	746.035
2397	aagtatgtttcttccacataac	gttatgtggaagaaacatactt	SMN2	586	607	22	I7	0.539828	0.589316	8	1	1051	0.98967	1749	3988	2040	226.367	290.996	180.553	3988	290.996	0.752649	1	2040	226.367	0.131138	1	1242	2747	1326	115.758	244.65	151.22	2747	244.65	1.1167	1	1326	151.22	0.788166	1	3059	2825	2314	341.303	255.677	217.367	3059	341.303
1495	caaaattctttaatattgattgttt	aaacaatcaatattaaagaattttg	SMN2	495	519	25	I7	-0.538534	0.590209	8	1	1052	0.990226	634	1089	497	82.0562	79.462	43.9876	1089	82.0562	-0.0683605	1	634	82.0562	-0.118938	1	2385	372	1046	222.29	33.1307	119.288	2385	222.29	-2.44073	1	2385	222.29	-0.0643939	1	563	354	435	62.8159	32.0389	40.862	563	62.8159
6838	AAAACTCGACCCCAATCGGAAC		NT					0.538415	0.590291	8	1	1053	0.989423	3797	10207	5252	491.431	744.783	464.835	10207	744.783	1.97908	1	5252	491.431	0.425218	1	1887	3884	3546	175.874	345.913	404.393	3884	345.913	1.20334	1	3546	404.393	1.62295	1	5671	7549	4864	632.733	683.224	456.903	7549	683.224
1818	GAGGTGGTGGGGGAATTATgct	agcATAATTCCCCCACCACCTC	SMN2	7	28	22	E6	-0.535629	0.592215	8	1	1054	0.991708	9260	11757	15426	1198.49	857.883	1365.3	11757	1198.49	-1.97391	1	15426	1365.3	1.30118	1	10568	8002	4841	984.971	712.666	552.078	10568	984.971	-0.891982	1	10568	984.971	-0.667542	1	8517	10086	14879	950.271	912.836	1397.67	10086	950.271
1071	TTGTCATCGTCATCCTTGTAATCGA	TCGATTACAAGGATGACGATGACAA	SMN2	71	95	25	E6	0.535317	0.59243	8	1	1055	0.991128	5415	8032	7149	700.843	586.078	632.731	8032	700.843	-0.85014	1	7149	700.843	0.215546	1	4053	6284	1346	377.753	559.659	153.501	6284	559.659	0.940024	1	4053	377.753	-0.592726	1	5143	6488	7372	573.822	587.198	692.493	6488	587.198
1332	Ctgagcaccttccttctttttgatt	aatcaaaaagaaggaaggtgctcaG	SMN2	332	356	25	E7	0.53513	0.59256	8	1	1056	0.990406	18273	34528	23080	2365.01	2519.43	2042.72	34528	2519.43	0.570153	1	23080	2365.01	-0.407984	1	32073	39869	23148	2989.31	3550.77	2639.85	39869	3550.77	1.0701	1	32073	2989.31	0.0672391	1	24393	27482	27195	2721.61	2487.27	2554.58	27482	2721.61
1412	tttccacaaaccataaagttttaca	tgtaaaactttatggtttgtggaaa	SMN2	412	436	25	I7	-0.534686	0.592867	8	1	1057	0.989981	881	644	1125	114.025	46.9913	99.5695	881	114.025	-1.45348	1	1125	114.025	0.398631	1	1484	611	369	138.314	54.4162	42.0815	1484	138.314	-0.891397	1	1484	138.314	-0.354795	1	904	1290	1870	100.862	116.752	175.66	1290	116.752
1322	tccttctttttgattttgtctAaaa	tttTagacaaaatcaaaaagaagga	SMN2	322	346	25	E7	0.53415	0.593238	8	1	1058	0.989665	1273	2141	2185	164.76	156.224	193.386	2141	164.76	-0.139772	1	2185	193.386	0.925478	1	2269	3096	407	211.478	275.733	46.4151	3096	275.733	0.490584	1	2269	211.478	-0.891714	1	2556	3881	5103	285.182	351.251	479.354	3881	351.251
1143	ataactacaaaaaaattgtcaggaa	ttcctgacaatttttttgtagttat	SMN2	143	167	25	I6	0.532184	0.594598	8	1	1059	0.990997	550	915	207	71.1844	66.7656	18.3208	915	71.1844	-0.113411	1	550	71.1844	-0.763305	1	966	2141	595	90.0343	190.679	67.855	2141	190.679	0.996226	1	966	90.0343	0.370692	1	892	701	792	99.5235	63.4442	74.397	892	99.5235
2125	gattttgtctAaaaccctgtaa	ttacagggtttTagacaaaatc	SMN2	314	335	22	I6E7	0.531968	0.594748	8	1	1060	0.990311	538	1654	994	69.6313	120.689	87.9752	1654	120.689	1.0344	1	994	87.9752	0.916742	1	324	786	649	30.1978	70.0019	74.0133	786	70.0019	0.693337	1	649	74.0133	1.04625	1	1725	1965	2217	192.464	177.843	208.255	1965	192.464
6800	AAAAGCCTACTCTATGCGGCGT		NT					0.531486	0.595082	8	1	1061	0.989934	5970	9830	7368	772.675	717.274	652.114	9830	772.675	-0.391047	1	7368	772.675	-0.0613624	1	8024	11329	4290	747.862	1008.97	489.241	11329	1008.97	0.974552	1	8024	747.862	-0.239418	1	5177	6953	7598	577.616	629.283	713.723	6953	629.283
2430	aatggcatcatatcctaaagct	agctttaggatatgatgccatt	SMN2	619	640	22	I7	-0.529083	0.596748	8	1	1062	0.99177	3985	7764	5553	515.764	566.522	491.475	7764	566.522	0.394791	1	5553	515.764	0.444996	1	5724	4821	6777	533.495	429.363	772.863	5724	533.495	-0.41622	1	6777	772.863	1.26127	1	2835	3022	5452	316.311	273.507	512.137	3022	316.311
2408	ctttattgtgaaagtatgtttc	gaaacatactttcacaataaag	SMN2	597	618	22	I7	-0.528645	0.597052	8	1	1063	0.991341	2778	5383	2648	359.546	392.786	234.365	5383	392.786	0.306769	1	2778	359.546	-0.474179	1	7277	6120	16734	678.24	545.053	1908.38	7277	678.24	-0.48151	1	16734	1908.38	3.38062	1	2070	3662	4022	230.957	331.43	377.809	3662	331.43
1419	catttgttttccacaaaccataaag	ctttatggtttgtggaaaacaaatg	SMN2	419	443	25	I7	0.526957	0.598224	8	1	1064	0.992354	1191	2277	570	154.147	166.148	50.4486	2277	166.148	0.162966	1	1191	154.147	-1.07151	1	1427	635	740	133.001	56.5537	84.3911	1427	133.001	-0.799559	1	1427	133.001	0.199826	1	1633	1440	2795	182.199	130.328	262.55	1633	182.199
1109	agtgattacttacCATATAATAGCC	GGCTATTATATGgtaagtaatcact	SMN2	109	133	25	E6I6	0.52693	0.598242	8	1	1065	0.991453	2916	6747	4506	377.407	492.314	398.809	6747	492.314	1.03956	1	4506	398.809	0.766539	1	4421	1825	745	412.051	162.536	84.9614	4421	412.051	-1.58366	1	4421	412.051	-1.55621	1	4951	5438	4926	552.4	492.168	462.727	5438	552.4
1717	gactagagcacttcatatgtcagag	ctctgacatatgaagtgctctagtc	SMN2	717	741	25	I7	0.526733	0.598379	8	1	1066	0.99075	5857	8957	8419	758.05	653.573	745.134	8957	758.05	-0.741541	1	8419	758.05	0.535307	1	9002	9950	4277	839.015	886.156	487.758	9950	886.156	0.231249	1	9002	839.015	-0.505932	1	5389	5166	6751	601.269	467.55	634.159	5389	601.269
2126	tgattttgtctAaaaccctgta	tacagggtttTagacaaaatca	SMN2	315	336	22	I6E7	-0.526243	0.59872	8	1	1067	0.990384	2955	3773	4084	382.455	275.308	361.46	3773	382.455	-1.10439	1	4084	382.455	0.444108	1	7874	9457	6640	733.882	842.249	757.24	9457	842.249	0.461446	1	7874	757.24	0.623026	1	3762	4143	3124	419.739	374.963	293.455	4143	419.739
1391	tacaaaagtaagattcactttcata	tatgaaagtgaatcttacttttgta	SMN2	391	415	25	I7	0.526059	0.598847	8	1	1068	0.989668	2715	4670	2535	351.392	340.76	224.363	4670	351.392	-0.120942	1	2715	351.392	-0.508647	1	3918	4645	1619	365.17	413.688	184.634	4645	413.688	0.318497	1	3918	365.17	-0.311675	1	3620	5985	4883	403.896	541.674	458.688	5985	541.674
2240	tcaaaaacatttgttttccaca	tgtggaaaacaaatgtttttga	SMN2	429	450	22	I7	-0.525795	0.599031	8	1	1069	0.989045	791	1567	1512	102.376	114.341	133.821	1567	114.341	0.201336	1	1512	133.821	1.0431	1	265	334	217	24.6988	29.7464	24.7471	334	29.7464	0.166894	1	265	24.7471	0.560189	1	1069	917	860	119.272	82.9933	80.7846	1069	119.272
2244	atgttcaaaaacatttgttttc	gaaaacaaatgtttttgaacat	SMN2	433	454	22	I7	0.524019	0.600266	8	1	1070	0.990158	8941	17398	7393	1157.2	1269.49	654.327	17398	1269.49	0.590233	1	8941	1157.2	-1.90432	1	11442	11007	6643	1066.43	980.294	757.582	11442	1066.43	-0.205519	1	11442	1066.43	-0.218599	1	12054	18063	13033	1344.91	1634.8	1224.26	18063	1634.8
6775	ATGGTCCGACCGTGTCGTGCAT		NT					0.522469	0.601344	8	1	1071	0.99101	13271	22348	11684	1717.62	1630.68	1034.11	22348	1717.62	-0.409112	1	13271	1717.62	-2.14752	1	6366	13476	3811	593.332	1200.19	434.614	13476	1200.19	2.26395	1	6366	593.332	0.0285527	1	8160	10122	8702	910.439	916.094	817.428	10122	916.094
2068	gatatagatagctatatataga	tctatatatagctatctatatc	SMN2	257	278	22	I6	0.521565	0.601973	6	1	1072	0.991122	313	778	99	40.5104	56.769	8.76212	778	56.769	0.43583	1	313	40.5104	-0.557037	1	1399	226	68	130.391	20.1278	7.75486	1399	130.391	-1.81267	1	1399	130.391	-1.92775	1	810	588	561	90.3745	53.2171	52.6979	810	90.3745
1112	ctgagtgattacttacCATATAATA	TATTATATGgtaagtaatcactcag	SMN2	112	136	25	E6I6	0.52149	0.602026	8	1	1073	0.990285	2293	4936	2542	296.774	360.169	224.983	4936	360.169	0.64858	1	2542	296.774	-0.0513002	1	5185	6357	3217	483.259	566.16	366.873	6357	566.16	0.437199	1	5185	483.259	0.132855	1	4092	5106	3606	456.559	462.12	338.732	5106	462.12
1049	CGATGTCATGATCTTTATAATCACC	GGTGATTATAAAGATCATGACATCG	SMN2	49	73	25	E6	-0.521312	0.602149	8	1	1074	0.989566	4376	8386	7687	566.369	611.908	680.348	8386	611.908	0.336873	1	7687	680.348	1.29024	1	5243	5402	649	488.664	481.107	74.0133	5402	488.664	0.0332404	1	5243	488.664	-2.25856	1	5736	10375	6848	639.985	938.992	643.271	10375	938.992
6823	ATTATGGAATGTAATATGTTGC		NT					-0.520022	0.603048	6	1	1075	0.990121	271	799	678	35.0745	58.3013	60.0072	799	58.3013	0.661254	1	678	60.0072	1.17388	1	29	141	0	2.70289	12.5576	0.114042	141	12.5576	0.546178	0	29	2.70289	-81.414	0	283	521	413	31.5753	47.1532	38.7954	521	47.1532
2290	ttgttttacattaacctttcaa	ttgaaaggttaatgtaaaacaa	SMN2	479	500	22	I7	-0.519493	0.603417	8	1	1076	0.989806	245	77	150	31.7094	5.61852	13.2759	245	31.7094	-1.4259	1	245	31.7094	-0.00158986	1	643	130	53	59.9297	11.5779	6.04423	643	59.9297	-1.03818	1	643	59.9297	-0.69823	1	349	246	112	38.9391	22.2643	10.5208	349	38.9391
1828	TTGTAGTCGGGAGGTGGTGGGG	CCCCACCACCTCCCGACTACAA	SMN2	17	38	22	E6	-0.51866	0.603998	8	1	1077	0.989838	10204	22090	12104	1320.67	1611.86	1071.28	22090	1611.86	1.42827	1	12104	1320.67	-0.458874	1	14009	10232	11882	1305.68	911.272	1355.05	14009	1305.68	-1.15225	1	14009	1355.05	0.660017	1	10242	12561	9867	1142.74	1136.84	926.863	12561	1142.74
7365	tttatatcactagtaggcagac		AS					0.518034	0.604434	8	1	1078	0.989635	2864	5012	3676	370.677	365.715	325.349	5012	370.677	-0.0628263	1	3676	370.677	0.246439	1	6498	13092	2282	605.634	1165.99	260.244	13092	1165.99	2.09124	1	6498	605.634	-0.813162	1	3758	4145	3959	419.293	375.144	371.891	4145	419.293
1951	acaaaaaaattgtcaggaaaag	cttttcctgacaatttttttgt	SMN2	140	161	22	I6	-0.51789	0.604535	8	1	1079	0.988883	1000	2540	1341	129.426	185.338	118.687	2540	185.338	0.849442	1	1341	129.426	0.462628	1	1206	275	565	112.403	24.4918	64.4338	1206	112.403	-1.32963	1	1206	112.403	0.160058	1	1821	2679	2537	203.175	242.464	238.315	2679	242.464
6739	CCTGACCAGCCGTCCGATGTTC		NT					0.517322	0.604931	8	1	1080	0.988615	9611	17898	13558	1243.92	1305.98	1199.97	17898	1305.98	0.310214	1	13558	1243.92	0.419041	1	11077	12770	2245	1032.41	1137.31	256.025	12770	1137.31	0.392148	1	11077	1032.41	-2.37539	1	8999	13944	11831	1004.05	1262.01	1111.35	13944	1262.01
1573	cttccacataaccaaccagttaagt	acttaactggttggttatgtggaag	SMN2	573	597	25	I7	-0.516296	0.605648	8	1	1081	0.98887	3555	4413	4407	460.11	322.007	390.047	4413	460.11	-1.30322	1	4407	460.11	0.103677	1	5044	4966	4281	470.117	442.277	488.214	5044	470.117	-0.0643175	1	5044	488.214	0.620888	1	3543	6185	5312	395.305	559.775	498.986	6185	559.775
2377	accaaccagttaagtatgagaa	ttctcatacttaactggttggt	SMN2	566	587	22	I7	0.516103	0.605782	7	1	1082	0.988175	434	2290	700	56.171	167.096	61.9544	2290	167.096	2.38949	1	700	61.9544	0.717233	1	498	873	2	46.4152	77.7502	0.228084	873	77.7502	0.486764	1	498	46.4152	-4.78518	0	682	883	754	76.0931	79.9161	70.8275	883	79.9161
1612	gcatcatatcctaaagctctttatt	aataaagagctttaggatatgatgc	SMN2	612	636	25	I7	0.515591	0.60614	4	1	1083	0.987846	215	218	183	27.8266	15.907	16.1966	218	27.8266	-0.489013	1	215	27.8266	0.233752	1	489	2	4	45.5764	0.178122	0.456168	489	45.5764	-7.58524	0	489	45.5764	-3.14012	0	117	24	77	13.0541	2.17213	7.23304	117	13.0541
1392	ttacaaaagtaagattcactttcat	atgaaagtgaatcttacttttgtaa	SMN2	392	416	25	I7	0.514528	0.606883	8	1	1084	0.988145	2132	3297	1856	275.937	240.575	164.268	3297	275.937	-0.421562	1	2132	275.937	-0.520299	1	1937	2184	340	180.535	194.509	38.7743	2184	194.509	0.171872	1	1937	180.535	-0.8019	1	2219	2088	1976	247.581	188.975	185.617	2219	247.581
7245	GACCATGACGGTGATTATAAAG		AS					0.513994	0.607256	8	1	1085	0.98784	2176	4193	2921	281.632	305.954	258.527	4193	305.954	0.251336	1	2921	281.632	0.397371	1	3358	2863	1553	312.976	254.981	177.107	3358	312.976	-0.282903	1	3358	312.976	-0.121495	1	2623	2564	1992	292.657	232.055	187.12	2623	292.657
1543	aattctagtagggatctagattaac	gttaatctagatccctactagaatt	SMN2	543	567	25	I7	0.512454	0.608333	8	1	1086	0.988681	3737	7053	5337	483.666	514.642	472.358	7053	514.642	0.244764	1	5337	483.666	0.5285	1	4589	4070	2238	427.709	362.478	255.226	4589	427.709	-0.266077	1	4589	427.709	-0.166833	1	3583	4255	4008	399.768	385.1	376.494	4255	399.768
1100	ttacCATATAATAGCCAGTATGATA	TATCATACTGGCTATTATATGgtaa	SMN2	100	124	25	E6I6	0.511748	0.608827	8	1	1087	0.988574	1123	2697	746	145.346	196.794	66.0257	2697	196.794	0.74173	1	1123	145.346	-0.584239	1	1144	774	1485	106.624	68.9332	169.353	1144	106.624	-0.349273	1	1485	169.353	0.962484	1	2576	3800	3522	287.413	343.92	330.841	3800	343.92
2230	ttgttttccacaaaccataaag	ctttatggtttgtggaaaacaa	SMN2	419	440	22	I7	-0.511629	0.608911	8	1	1088	0.987801	2180	3391	3929	282.149	247.434	347.741	3391	282.149	-0.40925	1	3929	347.741	1.16114	1	3650	2689	2475	340.192	239.485	282.254	3650	340.192	-0.540832	1	3650	340.192	0.313077	1	2036	2517	3455	227.164	227.802	324.548	2517	227.802
1250	tagatagctatatatagatagcttt	aaagctatctatatatagctatcta	SMN2	250	274	25	I6	-0.508199	0.611314	8	1	1089	0.990788	2426	3123	2683	313.988	227.878	237.462	3123	313.988	-0.979481	1	2683	313.988	-0.075523	1	3912	2800	3176	364.611	249.371	362.198	3912	364.611	-0.610624	1	3912	364.611	0.550053	1	3387	4796	3624	377.899	434.063	340.423	4796	434.063
1002	GGTGGTGGGGGAATTATgctagcca	tggctagcATAATTCCCCCACCACC	SMN2	2	26	25	E6	-0.506287	0.612655	8	1	1090	0.992052	5092	6613	5833	659.038	482.536	516.257	6613	659.038	-1.37706	1	5833	659.038	-0.264209	1	3230	4345	2634	301.046	386.97	300.387	4345	386.97	0.543048	1	3230	301.046	0.556639	1	6592	8221	9092	735.492	744.044	854.063	8221	744.044
1453	tttctaacatctgaactttttaaat	atttaaaaagttcagatgttagaaa	SMN2	453	477	25	I7	-0.505369	0.613299	7	1	1091	0.992185	291	151	328	37.663	11.0181	29.0301	291	37.663	-1.12105	1	328	37.663	0.384374	1	845	354	134	78.7567	31.5276	15.2816	845	78.7567	-0.643328	1	845	78.7567	-0.404489	1	380	277	828	42.3979	25.07	77.7787	380	42.3979
7352	ttaactggttggttatgtggaa		AS					-0.505183	0.61343	7	1	1092	0.991487	1169	1139	1323	151.299	83.1103	117.094	1169	151.299	-1.19004	1	1323	151.299	0.169206	1	772	425	0	71.9529	37.8509	0.114042	772	71.9529	-0.421978	1	772	71.9529	-422.384	0	1087	1036	787	121.28	93.7635	73.9273	1087	121.28
2332	cttttatctaatagttttggca	tgccaaaactattagataaaag	SMN2	521	542	22	I7	0.504856	0.61366	4	1	1093	0.990952	377	1164	127	48.7937	84.9345	11.2403	1164	84.9345	0.871941	1	377	48.7937	-0.618021	1	0	1	0	0.0932032	0.0890609	0.114042	1	0.0932032	21.258	0	0	0.114042	-14.6626	0	370	525	341	41.2822	47.5153	32.032	525	47.5153
1770	aggcttgacgaattccagttaaacc	ggtttaactggaattcgtcaagcct	SMN2	770	794	25	I7	0.504588	0.613848	8	1	1094	0.990349	6187	11944	9825	800.76	871.528	869.574	11944	871.528	0.444204	1	9825	869.574	0.959601	1	8032	10191	4424	748.608	907.62	504.522	10191	907.62	0.632594	1	8032	748.608	-0.186906	1	8722	11472	11051	973.144	1038.28	1038.08	11472	1038.28
1076	AGCCCTTGTCATCGTCATCCTTGTA	TACAAGGATGACGATGACAAGGGCT	SMN2	76	100	25	E6	-0.502392	0.615391	8	1	1095	0.991932	6089	11518	9690	788.076	840.443	857.626	11518	840.443	0.328801	1	9690	857.626	0.966113	1	6401	10202	2189	596.594	908.6	249.638	10202	908.6	1.25177	1	6401	596.594	-0.843563	1	8030	9055	11285	895.935	819.525	1060.06	9055	895.935
2584	aggcttgacgaattccagttaa	ttaactggaattcgtcaagcct	SMN2	773	794	22	I7	0.502169	0.615549	8	1	1096	0.99128	3193	9392	2812	413.258	685.314	248.88	9392	685.314	2.2926	1	3193	413.258	-0.744392	1	2035	3063	2844	189.669	272.794	324.336	3063	272.794	0.633709	1	2844	324.336	1.19806	1	3632	4079	3240	405.235	369.171	304.351	4079	405.235
1882	TCATCGTCATCCTTGTAATCGA	TCGATTACAAGGATGACGATGA	SMN2	71	92	22	E6	0.501985	0.615678	8	1	1097	0.990585	937	1585	1421	121.272	115.654	125.767	1585	121.272	-0.110558	1	1421	125.767	0.665115	1	2001	3403	679	186.5	303.074	77.4346	3403	303.074	0.849454	1	2001	186.5	-0.231645	1	660	298	550	73.6385	26.9706	51.6646	660	73.6385
2431	aaatggcatcatatcctaaagc	gctttaggatatgatgccattt	SMN2	620	641	22	I7	-0.501407	0.616085	8	1	1098	0.990337	2323	4652	2531	300.657	339.446	224.009	4652	339.446	0.393271	1	2531	300.657	-0.0940416	1	2767	4192	3283	257.893	373.343	374.4	4192	373.343	0.74091	1	3283	374.4	1.05052	1	2181	3019	1107	243.342	273.235	103.987	3019	273.235
1421	aacatttgttttccacaaaccataa	ttatggtttgtggaaaacaaatgtt	SMN2	421	445	25	I7	0.500677	0.616599	8	1	1099	0.990261	2075	2669	4630	268.559	194.751	409.784	2669	268.559	-0.909027	1	4630	409.784	1.7894	1	2462	5648	773	229.466	503.016	88.1545	5648	503.016	1.6399	1	2462	229.466	-0.392069	1	2180	3053	2681	243.23	276.313	251.841	3053	276.313
1314	tttgattttgtctAaaaccctgtaa	ttacagggtttTagacaaaatcaaa	SMN2	314	338	25	I6E7	-0.49958	0.617371	8	1	1100	0.9906	2967	3232	4505	384.008	235.832	398.721	3232	384.008	-1.57441	1	4505	398.721	0.715495	1	2803	6183	1025	261.249	550.664	116.893	6183	550.664	1.63606	1	2803	261.249	-0.301109	1	3226	5185	3905	359.936	469.27	366.819	5185	469.27
6790	AAACGTCATCCTTTCACTTACC		NT					0.498239	0.618316	8	1	1101	0.991214	4443	6701	3467	575.041	488.957	306.851	6701	575.041	-0.704201	1	4443	575.041	-1.32415	1	7180	9048	5010	669.199	805.823	571.351	9048	805.823	0.581862	1	7180	669.199	0.265285	1	5114	4889	6018	570.587	442.48	565.305	5114	570.587
1463	acctttcaactttctaacatctgaa	ttcagatgttagaaagttgaaaggt	SMN2	463	487	25	I7	0.497896	0.618558	8	1	1102	0.990703	3537	8304	4018	457.781	605.925	355.618	8304	605.925	1.21674	1	4018	457.781	-0.142675	1	6433	4032	2969	599.576	359.094	338.591	6433	599.576	-1.08118	1	6433	599.576	-0.386242	1	6158	9314	8033	687.069	842.966	754.585	9314	842.966
6758	TCCTCCTGTCGCGTTTGAATAT		NT					-0.497272	0.618997	8	1	1103	0.990508	3710	7000	7133	480.171	510.775	631.315	7000	510.775	0.242585	1	7133	631.315	1.57626	1	9068	6029	2076	845.167	536.948	236.751	9068	845.167	-1.15051	1	9068	845.167	-1.85819	1	5117	8733	7701	570.921	790.382	723.398	8733	790.382
2364	gtatgagaattctagtagggat	atccctactagaattctcatac	SMN2	553	574	22	I7	0.496946	0.619227	8	1	1104	0.989978	3149	7575	3660	407.563	552.731	323.933	7575	552.731	1.25959	1	3660	407.563	-0.0402071	1	3836	3416	858	357.527	304.232	97.8481	3836	357.527	-0.230206	1	3836	357.527	-1.04219	1	3271	5206	4500	364.957	471.17	422.71	5206	471.17
1864	TCGATGTCATGATCTTTATAAT	ATTATAAAGATCATGACATCGA	SMN2	53	74	22	E6	-0.494331	0.621072	8	1	1105	0.992029	4090	5526	3944	529.353	403.22	349.069	5526	529.353	-1.09181	1	4090	529.353	-0.672137	1	8100	2576	1969	754.946	229.421	224.549	8100	754.946	-2.76018	1	8100	754.946	-1.6171	1	3975	4371	4277	443.504	395.599	401.763	4371	443.504
2195	agattcactttcataatgctgg	ccagcattatgaaagtgaatct	SMN2	384	405	22	I7	-0.491417	0.623131	8	1	1106	0.994419	644	1733	440	83.3505	126.453	38.9428	1733	126.453	0.808816	1	644	83.3505	-0.266839	1	2133	614	1259	198.802	54.6834	143.579	2133	198.802	-1.50231	1	2133	198.802	0.238924	1	1092	1022	1312	121.838	92.4964	123.244	1092	121.838
1449	taacatctgaactttttaaatgttc	gaacatttaaaaagttcagatgtta	SMN2	449	473	25	I7	0.491343	0.623184	8	1	1107	0.993604	1115	2342	1343	144.31	170.891	118.864	2342	170.891	0.385679	1	1343	144.31	0.277797	1	1847	1588	332	172.146	141.429	37.862	1847	172.146	-0.182012	1	1847	172.146	-0.747892	1	1269	1468	1610	141.587	132.862	151.236	1468	141.587
1967	acaaagtcacataactacaaaa	ttttgtagttatgtgactttgt	SMN2	156	177	22	I6	-0.490964	0.623452	8	1	1108	0.993134	2957	4692	4436	382.713	342.365	392.614	4692	382.713	-0.40692	1	4436	392.614	0.679679	1	5009	3487	1222	466.855	310.555	139.359	5009	466.855	-0.752071	1	5009	466.855	-1.14707	1	4716	4377	3274	526.18	396.142	307.545	4716	526.18
2053	atatagatagctttatatggat	atccatataaagctatctatat	SMN2	242	263	22	I6	0.490376	0.623868	8	1	1109	0.992901	865	854	885	111.954	62.3145	78.328	865	111.954	-1.00605	1	885	111.954	0.094708	1	959	1198	686	89.3819	106.695	78.2329	1198	106.695	0.246584	1	959	89.3819	0.468414	1	546	236	1359	60.9191	21.3592	127.659	546	60.9191
2054	tatatagatagctttatatgga	tccatataaagctatctatata	SMN2	243	264	22	I6	0.490238	0.623965	8	1	1110	0.992161	1985	4735	2585	256.911	345.503	228.789	4735	345.503	0.965991	1	2585	256.911	0.338648	1	1680	1632	749	156.581	145.347	85.4175	1680	156.581	-0.0247986	1	1680	156.581	0.0488195	1	2369	3677	4404	264.317	332.788	413.693	3677	332.788
2441	tagtgatataaaatggcatcat	atgatgccattttatatcacta	SMN2	630	651	22	I7	-0.490027	0.624115	8	1	1111	0.991505	1647	2518	1418	213.165	183.733	125.502	2518	213.165	-0.400853	1	1647	213.165	-0.403055	1	936	591	406	87.2382	52.635	46.3011	936	87.2382	-0.36446	1	936	87.2382	0.162151	1	2066	1887	1872	230.511	170.783	175.847	2066	230.511
1979	atgatcagcaaaacaaagtcac	gtgactttgttttgctgatcat	SMN2	168	189	22	I6	-0.488809	0.624977	8	1	1112	0.991983	7650	11376	7093	990.111	830.082	627.775	11376	990.111	-0.994298	1	7650	990.111	-1.29087	1	8811	7918	6729	821.213	705.185	767.389	8811	821.213	-0.359387	1	8811	821.213	0.417149	1	8582	10041	8951	957.523	908.763	840.818	10041	957.523
2049	agatagctttatatggatgtta	taacatccatataaagctatct	SMN2	238	259	22	I6	-0.488006	0.625546	8	1	1113	0.991993	1189	1477	2008	153.888	107.773	177.721	1477	153.888	-0.758553	1	2008	177.721	0.881913	1	2781	4402	1343	259.198	392.046	153.159	4402	392.046	0.833737	1	2781	259.198	-0.0160157	1	1044	952	857	116.483	86.161	80.5028	1044	116.483
2007	gaattttacttattttattcaa	ttgaataaaataagtaaaattc	SMN2	196	217	22	I6	-0.487427	0.625956	8	1	1114	0.991752	937	2138	1277	121.272	156.005	113.023	2138	156.005	0.548655	1	1277	121.272	0.492415	1	2871	2867	2407	267.586	255.338	274.499	2871	267.586	-0.00884621	1	2871	274.499	0.590669	1	1458	3397	1939	162.674	307.446	182.141	3397	307.446
7317	gaatcttacttttgtaaaactt		AS					-0.487193	0.626122	8	1	1115	0.991125	780	437	895	100.952	31.8869	79.2131	780	100.952	-1.72321	1	895	100.952	0.267032	1	3714	3192	5017	346.157	284.283	572.149	3714	346.157	-0.287214	1	5017	572.149	1.35843	1	1994	1984	2502	222.477	179.562	235.027	1994	222.477
2351	agtagggatctagattaacctt	aaggttaatctagatccctact	SMN2	540	561	22	I7	0.486649	0.626507	8	1	1116	0.990847	3654	6395	2039	472.924	466.629	180.464	6395	472.924	-0.0687452	1	3654	472.924	-1.96124	1	4684	5670	1338	436.564	504.976	152.588	5670	504.976	0.389484	1	4684	436.564	-0.878199	1	5491	7169	6285	612.65	648.832	590.385	7169	648.832
2488	taggttatcccatatcacaata	tattgtgatatgggataaccta	SMN2	677	698	22	I7	-0.486607	0.626537	8	1	1117	0.990007	1749	3397	1683	226.367	247.872	148.956	3397	247.872	0.247313	1	1749	226.367	-0.23401	1	2033	1025	119	189.482	91.2875	13.571	2033	189.482	-0.826888	1	2033	189.482	-2.1502	1	2862	3013	1552	319.323	272.692	145.788	3013	319.323
7372	tttattgtgatatgggataacc		AS					0.485968	0.62699	8	1	1118	0.989836	1630	3361	1711	210.965	245.245	151.434	3361	245.245	0.41365	1	1711	210.965	-0.0490043	1	2805	4952	728	261.435	441.03	83.0226	4952	441.03	1.07787	1	2805	261.435	-0.652548	1	3107	1674	1085	346.659	151.506	101.92	3107	346.659
6759	AGGAACAACGCAGGAGCTGTGT		NT					0.484424	0.628085	8	1	1119	0.990679	8028	17797	9734	1039.03	1298.61	861.52	17797	1298.61	1.43008	1	9734	1039.03	-0.244494	1	6878	8346	4362	641.052	743.303	497.452	8346	743.303	0.464288	1	6878	641.052	0.105518	1	9501	12562	11110	1060.06	1136.93	1043.62	12562	1136.93
1835	ATGGTCTTTGTAGTCGGGAGGT	ACCTCCCGACTACAAAGACCAT	SMN2	24	45	22	E6	-0.483602	0.628668	8	1	1120	0.990714	2553	6657	4771	330.425	485.747	422.263	6657	485.747	1.4822	1	4771	422.263	1.31995	1	2007	1135	514	187.059	101.084	58.6176	2007	187.059	-0.691602	1	2007	187.059	-0.477533	1	4191	5829	5016	467.604	527.555	471.181	5829	527.555
7247	GTGATTATAAAGATCATGACAT		AS					-0.483292	0.628889	8	1	1121	0.990177	2047	6256	2332	264.936	456.487	206.397	6256	456.487	2.00456	1	2332	264.936	0.0422404	1	2662	580	375	248.107	51.6553	42.7658	2662	248.107	-2.07373	1	2662	248.107	-1.29032	1	1694	4048	2460	189.005	366.365	231.082	4048	366.365
2546	acaccagttaaacttgactaga	tctagtcaagtttaactggtgt	SMN2	735	756	22	I7	0.483206	0.628949	8	1	1122	0.98939	2487	5218	1485	321.883	380.746	131.432	5218	380.746	0.579089	1	2487	321.883	-1.37761	1	243	291	160	22.6484	25.9167	18.2467	291	25.9167	0.135674	1	243	22.6484	0.486277	1	2789	3184	2503	311.178	288.169	235.121	3184	311.178
1598	agctctttattgtgaaagtatgttt	aaacatactttcacaataaagagct	SMN2	598	622	25	I7	-0.482562	0.629407	8	1	1123	0.989228	982	1710	1082	127.097	124.775	95.7638	1710	127.097	-0.0531898	1	1082	127.097	0.166687	1	3460	2845	816	322.483	253.378	93.0583	3460	322.483	-0.348015	1	3460	322.483	-0.89874	1	1358	1118	1284	151.517	101.185	120.613	1358	151.517
7262	gtaatcactcagcatcttttcc		AS					-0.482333	0.629569	8	1	1124	0.988603	9596	12399	10413	1241.97	904.728	921.616	12399	1241.97	-1.91303	1	10413	1241.97	-0.834002	1	8300	8235	5250	773.587	733.417	598.721	8300	773.587	-0.0805533	1	8300	773.587	0.0558519	1	10118	12563	12793	1128.9	1137.02	1201.72	12563	1137.02
1018	GTCTTTGTAGTCGGGAGGTGGTGGG	CCCACCACCTCCCGACTACAAAGAC	SMN2	18	42	25	E6	0.480303	0.631012	8	1	1125	0.989988	13696	24828	17396	1772.62	1811.64	1539.66	24828	1811.64	0.15725	1	17396	1772.62	-0.23975	1	27935	33407	20501	2603.63	2975.26	2337.98	33407	2975.26	0.784959	1	27935	2603.63	0.160458	1	17900	17838	19914	1997.16	1614.43	1870.63	17900	1997.16
6804	ACTGATCAGGAAGGTTGTGCTG		NT					-0.480226	0.631067	8	1	1126	0.989194	6113	14369	8788	791.183	1048.47	777.793	14369	1048.47	1.61185	1	8788	791.183	0.534278	1	11221	8027	11709	1045.83	714.892	1335.32	11221	1045.83	-1.08294	1	11709	1335.32	1.18406	1	7028	6694	5404	784.138	605.842	507.628	7028	784.138
2617	gcatttctcctgcaaatgagaa	ttctcatttgcaggagaaatgc	SMN2	806	827	22	I7E8	-0.479964	0.631253	8	1	1127	0.988608	2940	4459	4246	380.513	325.363	375.798	4459	380.513	-0.557126	1	4246	380.513	0.569152	1	3092	2190	544	288.184	195.043	62.0389	3092	288.184	-0.550827	1	3092	288.184	-1.15774	1	3731	4706	4880	416.281	425.918	458.406	4706	425.918
2206	ttacaaaagtaagattcacttt	aaagtgaatcttacttttgtaa	SMN2	395	416	22	I7	0.479472	0.631603	8	1	1128	0.98828	3466	5340	3660	448.591	389.648	323.933	5340	448.591	-0.546983	1	3660	448.591	-0.332831	1	6314	5277	1837	588.485	469.975	209.495	6314	588.485	-0.457812	1	6314	588.485	-1.08138	1	5003	3653	4477	558.202	330.616	420.55	5003	558.202
2424	atcatatcctaaagctctttat	ataaagagctttaggatatgat	SMN2	613	634	22	I7	-0.478595	0.632227	8	1	1129	0.988379	1354	3338	2836	175.243	243.567	251.004	3338	243.567	0.896663	1	2836	251.004	1.39949	1	2680	2224	3319	249.785	198.072	378.506	2680	249.785	-0.284825	1	3319	378.506	1.10543	1	1711	2518	3158	190.902	227.892	296.649	2518	227.892
2315	tggcatcaaaattctttaatat	atattaaagaattttgatgcca	SMN2	504	525	22	I7	0.477706	0.63286	8	1	1130	0.988493	481	1237	518	62.254	90.2612	45.8462	1237	90.2612	0.608342	1	518	62.254	0.275259	1	951	1844	392	88.6362	164.228	44.7045	1844	164.228	0.78612	1	951	88.6362	0.128815	1	1132	1765	1580	126.301	159.742	148.418	1765	159.742
1651	aaaaaagtctgctggtctgcctact	agtaggcagaccagcagactttttt	SMN2	651	675	25	I7	-0.476734	0.633551	8	1	1131	0.988698	5595	11578	5823	724.14	844.821	515.372	11578	844.821	0.798771	1	5823	724.14	-0.635587	1	9372	9071	14537	873.5	807.872	1657.83	9372	873.5	-0.16189	1	14537	1657.83	2.25642	1	8274	10334	10192	923.159	935.281	957.392	10334	935.281
2358	gaattctagtagggatctagat	atctagatccctactagaattc	SMN2	547	568	22	I7	0.475845	0.634185	8	1	1132	0.988813	1470	1686	1387	190.257	123.024	122.758	1686	190.257	-1.00796	1	1470	190.257	-0.197012	1	600	661	106	55.9219	58.8693	12.0885	661	58.8693	0.10764	1	600	55.9219	-0.194796	1	2896	4104	3587	323.117	371.434	336.947	4104	371.434
1599	aagctctttattgtgaaagtatgtt	aacatactttcacaataaagagctt	SMN2	599	623	25	I7	0.475784	0.634228	8	1	1133	0.988008	3058	5699	3053	395.785	415.844	270.21	5699	415.844	0.171437	1	3058	395.785	-0.414805	1	8563	4999	2238	798.099	445.216	255.226	8563	798.099	-1.42634	1	8563	798.099	-1.54543	1	3824	4360	4314	426.657	394.603	405.238	4360	426.657
1529	tctagattaaccttttatctaatag	ctattagataaaaggttaatctaga	SMN2	529	553	25	I7	0.47295	0.636249	8	1	1134	0.990281	1762	3476	1879	228.049	253.636	166.303	3476	253.636	0.295077	1	1879	228.049	-0.0449383	1	2551	2315	1171	237.761	206.176	133.543	2551	237.761	-0.147617	1	2551	237.761	-0.0413484	1	2510	4365	4862	280.049	395.055	456.715	4365	395.055
2319	gttttggcatcaaaattcttta	taaagaattttgatgccaaaac	SMN2	508	529	22	I7	-0.472925	0.636267	8	1	1135	0.989437	3734	10322	6759	483.278	753.174	598.214	10322	753.174	2.11911	1	6759	598.214	1.34902	1	3627	3109	3998	338.048	276.89	455.94	3627	338.048	-0.287539	1	3998	455.94	1.00099	1	4768	7803	5001	531.982	706.213	469.772	7803	706.213
7347	tagatccctactagaattctca		AS					0.471897	0.637	8	1	1136	0.989706	1606	2995	2418	207.859	218.539	214.008	2995	218.539	0.122043	1	2418	214.008	0.667908	1	906	897	351	84.4421	79.8877	40.0288	906	84.4421	0.0170584	1	906	84.4421	0.103423	1	1095	633	1204	122.173	57.2898	113.098	1095	122.173
1619	taaaatggcatcatatcctaaagct	agctttaggatatgatgccatttta	SMN2	619	643	25	I7	-0.471856	0.637029	8	1	1137	0.98888	2852	4480	3240	369.124	326.896	286.76	4480	369.124	-0.433495	1	3240	369.124	-0.0662573	1	5253	4609	7666	489.596	410.482	874.247	5253	489.596	-0.311804	1	7666	874.247	1.68468	1	4699	4902	4891	524.284	443.657	459.439	4902	524.284
6764	CGCAAGTGGAGGATTTACAATC		NT					-0.471656	0.637172	8	1	1138	0.988233	8490	15167	13564	1098.83	1106.7	1200.5	15167	1106.7	0.0294781	1	13564	1200.5	1.0517	1	9852	12986	6081	918.238	1156.55	693.49	12986	1156.55	0.825642	1	9852	918.238	-0.0391351	1	12307	15023	13002	1373.13	1359.66	1221.35	15023	1373.13
1857	CATGATCTTTATAATCACCGTC	GACGGTGATTATAAAGATCATG	SMN2	46	67	22	E6	0.471073	0.637589	8	1	1139	0.988011	5295	12019	5512	685.312	877	487.847	12019	877	1.29425	1	5512	685.312	-0.60114	1	6146	5404	2023	572.827	481.285	230.707	6146	572.827	-0.33806	1	6146	572.827	-0.872759	1	5349	7063	6277	596.806	639.239	589.634	7063	639.239
6822	CGTCGGGAGGGATATTTACAGA		NT					0.471064	0.637595	8	1	1140	0.987154	6372	9780	5017	824.704	713.625	444.036	9780	824.704	-0.755054	1	6372	824.704	-1.67577	1	6106	7218	3131	569.099	642.842	357.066	7218	642.842	0.373164	1	6106	569.099	-0.201722	1	5894	7927	8059	657.614	717.435	757.027	7927	717.435
7382	tatgaagtgctctagtcaagtt		AS					0.468807	0.639208	8	1	1141	0.988783	1551	2520	644	200.74	183.879	56.998	2520	200.74	-0.239991	1	1551	200.74	-1.53397	1	2805	4861	1292	261.435	432.925	147.342	4861	432.925	1.03556	1	2805	261.435	-0.0670548	1	2769	3235	2114	308.947	292.785	198.58	3235	308.947
1958	cataactacaaaaaaattgtca	tgacaatttttttgtagttatg	SMN2	147	168	22	I6	0.468197	0.639644	8	1	1142	0.988591	2357	3763	2176	305.058	274.578	192.59	3763	305.058	-0.346173	1	2357	305.058	-0.456331	1	7271	7160	4335	677.68	637.676	494.372	7271	677.68	-0.0903688	1	7271	677.68	-0.0150125	1	3475	3570	4756	387.718	323.104	446.758	3570	387.718
2163	ccttAatttaaggaatgCtgag	ctcaGcattccttaaatTaagg	SMN2	352	373	22	E7	0.468188	0.63965	8	1	1143	0.987737	1519	3412	1253	196.598	248.966	110.898	3412	248.966	0.654016	1	1519	196.598	-0.433153	1	673	959	287	62.7257	85.4094	32.7301	959	85.4094	0.339491	1	673	62.7257	0.214093	1	2274	2025	2333	253.718	183.273	219.152	2274	253.718
2117	ctAaaaccctgtaaggaaaata	tattttccttacagggtttTag	SMN2	306	327	22	I6E7	-0.467599	0.640071	8	1	1144	0.987523	1732	2311	1450	224.166	168.629	128.334	2311	224.166	-0.745448	1	1732	224.166	-0.477785	1	6723	2394	7336	626.605	213.212	836.613	6723	626.605	-2.27282	1	7336	836.613	1.13855	1	2723	3205	4777	303.814	290.069	448.73	3205	303.814
2185	tcataatgctggcagacttact	agtaagtctgccagcattatga	SMN2	374	395	22	E7I7	0.466853	0.640605	8	1	1145	0.987483	2573	7316	4612	333.014	533.833	408.191	7316	533.833	1.89085	1	4612	408.191	1.19229	1	2274	2062	2350	211.944	183.644	267.999	2274	211.944	-0.136658	1	2350	267.999	0.828767	1	1487	2288	2049	165.91	207.076	192.474	2288	207.076
2095	aaggaagttaaaaaaaatagct	agctattttttttaacttcctt	SMN2	284	305	22	I6	0.466687	0.640724	8	1	1146	0.986804	1533	2208	1308	198.41	161.113	115.766	2208	198.41	-0.528042	1	1533	198.41	-0.382437	1	3306	3172	711	308.13	282.501	81.0839	3306	308.13	-0.0834549	1	3306	308.13	-0.97346	1	2930	3586	3564	326.91	324.552	334.787	3586	326.91
1873	TCCTTGTAATCGATGTCATGAT	ATCATGACATCGATTACAAGGA	SMN2	62	83	22	E6	-0.464451	0.642324	8	1	1147	0.988407	6431	12372	10431	832.34	902.758	923.209	12372	902.758	0.433455	1	10431	923.209	1.0624	1	9760	5374	4554	909.663	478.613	519.348	9760	909.663	-1.67399	1	9760	909.663	-0.584513	1	9594	12262	10117	1070.44	1109.78	950.347	12262	1109.78
1796	tcctgcaaatgagaaattagaacca	tggttctaatttctcatttgcagga	SMN2	796	820	25	I7E8	0.463549	0.642971	8	1	1148	0.988539	1777	1278	1583	229.99	93.2529	140.105	1777	229.99	-2.09097	1	1777	229.99	-0.381073	1	2835	9889	1725	264.231	880.724	196.723	9889	880.724	3.19294	1	2835	264.231	0.22279	1	1805	1635	1294	201.39	147.976	121.553	1805	201.39
1592	ttattgtgaaagtatgtttcttcca	tggaagaaacatactttcacaataa	SMN2	592	616	25	I7	-0.463119	0.643279	8	1	1149	0.988152	2188	2770	1713	283.185	202.121	151.611	2770	283.185	-0.974582	1	2188	283.185	-0.742404	1	2762	1659	772	257.427	147.752	88.0405	2762	257.427	-0.742441	1	2762	257.427	-0.566785	1	2048	3089	4342	228.502	279.571	407.868	3089	279.571
1587	gtgaaagtatgtttcttccacataa	ttatgtggaagaaacatactttcac	SMN2	587	611	25	I7	-0.462297	0.643868	8	1	1150	0.988197	5016	6225	3869	649.202	454.225	342.431	6225	649.202	-1.54628	1	5016	649.202	-1.47861	1	8735	7794	6067	814.13	694.141	691.893	8735	814.13	-0.376731	1	8735	814.13	0.225821	1	4991	6481	4686	556.863	586.565	440.182	6481	586.565
1135	aaaaaaattgtcaggaaaagatgct	agcatcttttcctgacaattttttt	SMN2	135	159	25	I6	0.462143	0.643979	8	1	1151	0.987508	3438	6831	2401	444.967	498.443	212.504	6831	498.443	0.448233	1	3438	444.967	-1.35758	1	10453	17134	11735	974.253	1525.97	1338.28	17134	1525.97	1.69724	1	11735	1338.28	1.35908	1	4859	5349	4508	542.135	484.113	423.462	5349	542.135
1418	atttgttttccacaaaccataaagt	actttatggtttgtggaaaacaaat	SMN2	418	442	25	I7	-0.461231	0.644633	8	1	1152	0.987654	1948	2569	904	252.122	187.454	80.0097	2569	252.122	-0.819041	1	1948	252.122	-1.59368	1	1111	376	2628	103.549	33.4869	299.703	1111	103.549	-0.926452	1	2628	299.703	1.7059	1	2385	1710	1727	266.103	154.764	162.227	2385	266.103
2264	ctaacatctgaactttttaaat	atttaaaaagttcagatgttag	SMN2	453	474	22	I7	-0.460676	0.645031	8	1	1153	0.987407	1810	4189	2622	234.262	305.662	232.063	4189	305.662	0.816762	1	2622	234.262	0.583744	1	2920	1827	1308	272.153	162.714	149.167	2920	272.153	-0.708616	1	2920	272.153	-0.108834	1	3149	4995	3219	351.345	452.074	302.379	4995	452.074
2589	accagaggcttgacgaattcca	tggaattcgtcaagcctctggt	SMN2	778	799	22	I7	0.460644	0.645054	8	1	1154	0.986586	4881	11735	5875	631.73	856.277	519.974	11735	856.277	1.56863	1	5875	631.73	-0.0820021	1	8091	6953	10375	754.107	619.241	1183.19	8091	754.107	-0.456635	1	10375	1183.19	1.59884	1	5809	3511	4298	648.13	317.764	403.735	5809	648.13
6735	ATCATAGATGATGAGTCCTCGC		NT					0.458144	0.646849	8	1	1155	0.988474	6130	12257	5043	793.383	894.367	446.337	12257	894.367	0.639301	1	6130	793.383	-1.48935	1	4710	2852	10562	438.987	254.002	1204.51	4710	438.987	-0.976167	1	10562	1204.51	2.75009	1	7571	4404	7539	844.723	398.585	708.181	7571	844.723
1219	atgttaaaaagcattttgtttcaca	tgtgaaacaaaatgctttttaacat	SMN2	219	243	25	I6	-0.458063	0.646907	8	1	1156	0.987708	2379	3536	2714	307.905	258.014	240.206	3536	307.905	-0.562407	1	2714	307.905	0.00148978	1	1880	2220	541	175.222	197.715	61.6968	2220	197.715	0.235836	1	1880	175.222	-0.345131	1	3325	3817	2742	370.982	345.459	257.571	3817	370.982
2437	gatataaaatggcatcatatcc	ggatatgatgccattttatatc	SMN2	626	647	22	I7	0.457791	0.647103	8	1	1157	0.987153	3362	5332	3545	435.131	389.064	313.755	5332	435.131	-0.434708	1	3545	435.131	-0.322483	1	3934	2563	655	366.661	228.263	74.6976	3934	366.661	-0.767766	1	3934	366.661	-1.45284	1	2621	2658	2716	292.434	240.563	255.129	2658	292.434
7327	aacatttaaaaagttcagatgt		AS					0.457181	0.647541	8	1	1158	0.986969	3298	3157	1423	426.848	230.359	125.944	3298	426.848	-2.04015	1	3298	426.848	-2.42451	1	2981	10100	2712	277.839	899.515	309.282	10100	899.515	3.15117	1	2981	309.282	0.695742	1	2107	2969	1360	235.085	268.71	127.752	2969	268.71
6693	ATAGGACAACTGTCTTTCCCAA		NT					-0.45687	0.647764	8	1	1159	0.986457	6234	12803	6949	806.843	934.207	615.03	12803	934.207	0.79963	1	6949	806.843	-0.457134	1	10099	7018	6925	941.259	625.03	789.742	10099	941.259	-1.10116	1	10099	941.259	0.173377	1	6348	9793	9440	708.268	886.318	886.752	9793	886.318
2474	tcacaataaaaaaaagtctgct	agcagacttttttttattgtga	SMN2	663	684	22	I7	0.456378	0.648118	8	1	1160	0.986145	2284	4671	2707	295.61	340.833	239.586	4671	340.833	0.463323	1	2707	295.61	0.0997844	1	4330	5248	1520	403.57	467.392	173.344	5248	467.392	0.379849	1	4330	403.57	-0.561544	1	2445	3043	2201	272.797	275.408	206.752	3043	275.408
2604	aaatgagaaattagaaccagag	ctctggttctaatttctcattt	SMN2	793	814	22	I7	0.455849	0.648499	8	1	1161	0.985874	943	1510	692	122.049	110.181	61.2463	1510	122.049	-0.218629	1	943	122.049	-0.361068	1	931	849	87	86.7722	75.6127	9.92166	931	86.7722	-0.0578996	1	931	86.7722	-0.847648	1	1059	1235	1380	118.156	111.774	129.631	1235	118.156
1500	ggcatcaaaattctttaatattgat	atcaatattaaagaattttgatgcc	SMN2	500	524	25	I7	0.455678	0.648622	8	1	1162	0.985213	863	1754	494	111.695	127.986	43.7221	1754	127.986	0.26572	1	863	111.695	-0.6123	1	1401	1152	497	130.578	102.598	56.6789	1401	130.578	-0.196666	1	1401	130.578	-0.070665	1	1384	1851	1600	154.418	167.525	150.297	1851	167.525
1941	tgtcaggaaaagatgctgagtg	cactcagcatcttttcctgaca	SMN2	130	151	22	I6	0.455503	0.648747	8	1	1163	0.984556	8650	16578	15973	1119.54	1209.66	1413.71	16578	1209.66	0.480177	1	15973	1413.71	1.8517	1	11160	17710	5658	1040.15	1577.27	645.25	17710	1577.27	1.61262	1	11160	1040.15	-0.493104	1	7630	9448	8953	851.305	855.094	841.006	9448	855.094
7334	ggttaatgtaaaacaatcaata		AS					0.454262	0.64964	8	1	1164	0.985065	2587	5914	1534	334.826	431.532	135.769	5914	431.532	0.929024	1	2587	334.826	-1.4312	1	3042	2598	1860	283.524	231.38	212.118	3042	283.524	-0.263325	1	3042	283.524	0.216203	1	4441	5781	4582	495.498	523.211	430.413	5781	523.211
2079	atagctatatagatatagatag	ctatctatatctatatagctat	SMN2	268	289	22	I6	-0.453917	0.649888	7	1	1165	0.984595	285	419	116	36.8865	30.5735	10.2667	419	36.8865	-0.21538	1	285	36.8865	-0.325592	1	986	347	422	91.8983	30.9041	48.1258	986	91.8983	-0.83772	1	986	91.8983	0.143602	1	495	773	584	55.2289	69.9606	54.8584	773	69.9606
7256	AGGGCTATCATACTGGCTATTA		AS					0.453471	0.65021	8	1	1166	0.984237	10884	18077	11611	1408.68	1319.04	1027.65	18077	1408.68	-0.464933	1	11611	1408.68	-1.00869	1	15769	18246	12624	1469.72	1625.01	1439.67	18246	1625.01	0.469814	1	15769	1469.72	0.500846	1	12058	13493	15371	1345.35	1221.19	1443.88	13493	1345.35
1117	agatgctgagtgattacttacCATA	TATGgtaagtaatcactcagcatct	SMN2	117	141	25	E6I6	-0.453291	0.650339	8	1	1167	0.983589	1438	2695	1612	186.115	196.648	142.672	2695	196.648	0.127702	1	1612	186.115	0.104835	1	3996	3346	1390	372.44	297.998	158.519	3996	372.44	-0.346942	1	3996	372.44	-0.528488	1	3163	5720	2992	352.907	517.69	281.055	5720	517.69
6809	CGCTCAAGTTATCCTTATGCTA		NT					-0.452885	0.650631	8	1	1168	0.983189	4200	6551	5015	543.59	478.012	443.859	6551	543.59	-0.551371	1	5015	543.59	-0.0571263	1	7073	7119	6562	659.226	634.025	748.344	7119	659.226	-0.0325657	1	7073	748.344	0.808936	1	6157	6442	5901	686.958	583.035	554.314	6442	686.958
1762	cgaattccagttaaaccatgtcctc	gaggacatggtttaactggaattcg	SMN2	762	786	25	I7	0.452614	0.650827	8	1	1169	0.982643	9276	18648	11401	1200.56	1360.7	1009.06	18648	1360.7	0.827671	1	11401	1200.56	-0.244938	1	11388	11897	14010	1061.4	1059.56	1597.73	11897	1061.4	0.0623594	1	14010	1597.73	1.66465	1	9225	12168	10940	1029.27	1101.27	1027.66	12168	1101.27
2067	atatagatagctatatatagat	atctatatatagctatctatat	SMN2	256	277	22	I6	0.452547	0.650875	8	1	1170	0.981876	464	944	332	60.0538	68.8816	29.3841	944	68.8816	0.192503	1	464	60.0538	-0.0947809	1	2245	1425	705	209.241	126.912	80.3997	2245	209.241	-0.595358	1	2245	209.241	-0.348997	1	514	868	524	57.3488	78.5586	49.2223	868	78.5586
2432	aaaatggcatcatatcctaaag	ctttaggatatgatgccatttt	SMN2	621	642	22	I7	0.450955	0.652022	8	1	1171	0.982766	2572	3898	3847	332.884	284.429	340.484	3898	332.884	-0.524319	1	3847	340.484	0.66651	1	5230	5048	1146	487.453	449.58	130.692	5230	487.453	-0.109695	1	5230	487.453	-1.34096	1	4269	4674	3651	476.307	423.022	342.959	4674	476.307
1307	ttgtctAaaaccctgtaaggaaaat	attttccttacagggtttTagacaa	SMN2	307	331	25	I6E7	-0.45068	0.65222	8	1	1172	0.982226	1014	1439	592	131.238	105.001	52.3957	1439	131.238	-0.460076	1	1014	131.238	-0.689483	1	1430	2787	1869	133.281	248.213	213.145	2787	248.213	0.957603	1	1869	213.145	1.01773	1	1013	2065	1537	113.024	186.893	144.379	2065	186.893
1165	atgatcagcaaaacaaagtcacata	tatgtgactttgttttgctgatcat	SMN2	165	189	25	I6	-0.449794	0.652859	8	1	1173	0.98235	2710	5413	3342	350.745	394.975	295.788	5413	394.975	0.416184	1	3342	350.745	0.154093	1	3906	2401	3199	364.052	213.835	364.821	3906	364.052	-0.858747	1	3906	364.821	0.562461	1	3491	5017	3866	389.503	454.065	363.155	5017	454.065
1443	ctgaactttttaaatgttcaaaaac	gtttttgaacatttaaaaagttcag	SMN2	443	467	25	I7	0.449492	0.653077	8	1	1174	0.98184	2770	4749	2613	358.511	346.524	231.267	4749	358.511	-0.133347	1	2770	358.511	-0.496485	1	3069	3222	3176	286.041	286.954	362.198	3222	286.954	0.0735821	1	3176	362.198	0.8743	1	2777	2874	3742	309.839	260.112	351.507	2874	309.839
1198	cacaagaattttacttattttattc	gaataaaataagtaaaattcttgtg	SMN2	198	222	25	I6	-0.449035	0.653406	7	1	1175	0.9815	953	1958	1827	123.343	142.871	161.701	1958	142.871	0.304608	1	1827	161.701	1.09161	1	2856	3514	1904	266.188	312.96	217.136	3514	312.96	0.348458	1	2856	266.188	0.322443	1	509	994	439	56.7909	89.9622	41.2377	994	89.9622
1007	CGGGAGGTGGTGGGGGAATTATgct	agcATAATTCCCCCACCACCTCCCG	SMN2	7	31	25	E6	0.449019	0.653418	8	1	1176	0.980682	5182	10410	4423	670.687	759.595	391.463	10410	759.595	0.611066	1	5182	670.687	-1.20944	1	6115	8814	5631	569.938	784.983	642.171	8814	784.983	0.919632	1	6115	642.171	0.777356	1	6727	6969	7384	750.555	630.731	693.621	6969	750.555
1574	tcttccacataaccaaccagttaag	cttaactggttggttatgtggaaga	SMN2	574	598	25	I7	0.446282	0.655394	8	1	1177	0.982812	8959	18137	12680	1159.53	1323.42	1122.26	18137	1323.42	0.861455	1	12680	1159.53	0.441778	1	9738	11696	8300	907.613	1041.66	946.549	11696	1041.66	0.505607	1	9738	946.549	0.654466	1	10255	14242	11473	1144.19	1288.98	1077.72	14242	1288.98
1859	GTCATGATCTTTATAATCACCG	CGGTGATTATAAAGATCATGAC	SMN2	48	69	22	E6	0.441996	0.658492	8	1	1178	0.986621	5046	10746	8840	653.085	784.112	782.395	10746	784.112	0.911018	1	8840	782.395	1.32932	1	7589	14072	2566	707.319	1253.27	292.632	14072	1253.27	1.91805	1	7589	707.319	-0.987151	1	4403	7766	5975	491.258	702.864	561.265	7766	702.864
2073	atatagatatagatagctatat	atatagctatctatatctatat	SMN2	262	283	22	I6	-0.441712	0.658698	6	1	1179	0.986091	473	271	250	61.2186	19.7743	22.1266	473	61.2186	-1.32189	1	473	61.2186	-0.36527	1	299	298	484	27.8678	26.5402	55.1964	299	27.8678	0.0422432	1	484	55.1964	0.887776	1	281	367	639	31.3521	33.2154	60.0249	367	33.2154
1608	catatcctaaagctctttattgtga	tcacaataaagagctttaggatatg	SMN2	608	632	25	I7	0.438542	0.660994	8	1	1180	0.98869	4305	8507	5293	557.18	620.737	468.464	8507	620.737	0.477443	1	5293	557.18	0.0270747	1	6218	8982	3249	579.537	799.945	370.523	8982	799.945	0.933221	1	6218	579.537	-0.179502	1	5699	7114	7291	635.857	643.854	684.885	7114	643.854
1639	tggtctgcctactagtgatataaaa	ttttatatcactagtaggcagacca	SMN2	639	663	25	I7	-0.438002	0.661385	8	1	1181	0.988437	1396	2691	874	180.679	196.356	77.3545	2691	196.356	0.199372	1	1396	180.679	-0.809696	1	1820	1358	1444	169.63	120.945	164.677	1820	169.63	-0.347264	1	1820	169.63	0.530958	1	1573	2658	2441	175.505	240.563	229.297	2658	240.563
1792	gcaaatgagaaattagaaccagagg	cctctggttctaatttctcatttgc	SMN2	792	816	25	I7	-0.437324	0.661876	8	1	1182	0.988334	4552	6858	5376	589.148	500.413	475.81	6858	589.148	-0.717029	1	5376	589.148	-0.119609	1	8670	8200	4145	808.072	730.3	472.704	8670	808.072	-0.216941	1	8670	808.072	-0.474845	1	5484	7410	6170	611.869	670.644	579.583	7410	670.644
1480	ttgattgttttacattaacctttca	tgaaaggttaatgtaaaacaatcaa	SMN2	480	504	25	I7	-0.434892	0.663641	8	1	1183	0.990132	2758	4221	3250	356.958	307.997	287.645	4221	356.958	-0.510997	1	3250	356.958	0.0354255	1	2529	1550	348	235.711	138.044	39.6866	2529	235.711	-0.681489	1	2529	235.711	-1.27099	1	3346	4269	3688	373.325	386.367	346.435	4269	386.367
6712	ACGTCTTGAGGAAAGCCAATCT		NT					0.434184	0.664155	8	1	1184	0.990062	19112	34598	21155	2473.59	2524.54	1872.35	34598	2524.54	0.175383	1	21155	2473.59	-1.29966	1	19101	17335	5433	1780.27	1543.87	619.591	19101	1780.27	-0.521924	1	19101	1780.27	-2.35523	1	13104	18112	17504	1462.06	1639.23	1644.25	18112	1639.23
2571	tccagttaaaccatgtcctctg	cagaggacatggtttaactgga	SMN2	760	781	22	I7	0.433636	0.664553	8	1	1185	0.989819	6105	8626	4655	790.147	629.42	411.997	8626	790.147	-1.1276	1	6105	790.147	-1.73072	1	7186	2463	1419	669.758	219.357	161.826	7186	669.758	-2.43401	1	7186	669.758	-1.85038	1	7402	7056	7874	825.867	638.605	739.649	7402	825.867
2346	ggatctagattaaccttttatc	gataaaaggttaatctagatcc	SMN2	535	556	22	I7	-0.432665	0.665258	7	1	1186	0.990034	184	88	529	23.8144	6.42117	46.8198	184	23.8144	-0.94799	1	529	46.8198	1.2301	1	1030	1379	292	95.9993	122.815	33.3003	1379	122.815	0.330852	1	1030	95.9993	-0.119439	1	67	141	461	7.47542	12.7612	43.3043	141	12.7612
2612	tctcctgcaaatgagaaattag	ctaatttctcatttgcaggaga	SMN2	801	822	22	I7E8	-0.432162	0.665624	8	1	1187	0.989744	3310	6292	7272	428.401	459.114	643.618	6292	459.114	0.258309	1	7272	643.618	2.03753	1	2874	2117	395	267.866	188.542	45.0466	2874	267.866	-0.472451	1	2874	267.866	-1.39335	1	3952	5061	5102	440.938	458.047	479.26	5061	458.047
1551	agtatgagaattctagtagggatct	agatccctactagaattctcatact	SMN2	551	575	25	I7	0.431785	0.665898	8	1	1188	0.989318	1061	1885	852	137.321	137.544	75.4073	1885	137.544	-0.011162	1	1061	137.321	-0.299069	1	3041	1471	757	283.431	131.009	86.3299	3041	283.431	-1.08365	1	3041	283.431	-0.748069	1	1382	1569	1754	154.195	142.003	164.763	1569	154.195
1261	ctatatagatatagatagctatata	tatatagctatctatatctatatag	SMN2	261	285	25	I6	0.428484	0.668299	4	1	1189	0.99205	29	207	56	3.75336	15.1043	4.95635	207	15.1043	0.917052	0	56	4.95635	0.692433	0	279	502	191	26.0037	44.7086	21.782	502	44.7086	0.400427	1	279	26.0037	0.494714	1	105	266	549	11.7152	24.0744	51.5707	266	24.0744
1832	GTCTTTGTAGTCGGGAGGTGGT	ACCACCTCCCGACTACAAAGAC	SMN2	21	42	22	E6	0.427399	0.669089	8	1	1190	0.992388	7831	16427	9242	1013.54	1198.64	817.975	16427	1198.64	1.03764	1	9242	1013.54	-0.348417	1	16146	15838	14289	1504.86	1410.55	1629.55	16146	1504.86	-0.182853	1	16146	1629.55	0.793363	1	9767	9490	11378	1089.74	858.895	1068.8	9767	1089.74
1220	gatgttaaaaagcattttgtttcac	gtgaaacaaaatgctttttaacatc	SMN2	220	244	25	I6	0.425383	0.670558	8	1	1191	0.993731	1360	2061	783	176.02	150.387	69.3004	2061	176.02	-0.385444	1	1360	176.02	-0.914673	1	3423	2229	701	319.035	198.517	79.9435	3423	319.035	-0.712332	1	3423	319.035	-1.05937	1	2654	2972	2654	296.116	268.982	249.305	2972	296.116
1255	agatatagatagctatatatagata	tatctatatatagctatctatatct	SMN2	255	279	25	I6	-0.425373	0.670565	8	1	1192	0.992908	837	1890	1348	108.33	137.909	119.306	1890	137.909	0.49373	1	1348	119.306	0.758407	1	2850	1733	708	265.629	154.343	80.7418	2850	265.629	-0.738461	1	2850	265.629	-0.708519	1	1158	1979	1502	129.202	179.11	141.091	1979	179.11
1974	cagcaaaacaaagtcacataac	gttatgtgactttgttttgctg	SMN2	163	184	22	I6	-0.424679	0.671071	8	1	1193	0.992824	7347	11722	7282	950.895	855.329	644.503	11722	950.895	-0.603427	1	7347	950.895	-1.00324	1	8612	5903	3066	802.666	525.727	349.653	8612	802.666	-1.04529	1	8612	802.666	-0.996499	1	8084	9394	8731	901.96	850.206	820.152	9394	901.96
1413	ttttccacaaaccataaagttttac	gtaaaactttatggtttgtggaaaa	SMN2	413	437	25	I7	0.423724	0.671767	8	1	1194	0.993022	4200	7139	5859	543.59	520.917	518.558	7139	543.59	-0.197244	1	5859	543.59	0.444409	1	6120	7845	2983	570.404	698.683	340.188	7845	698.683	0.588629	1	6120	570.404	-0.280126	1	5481	7041	7230	611.534	637.248	679.155	7041	637.248
1517	ttttatctaatagttttggcatcaa	ttgatgccaaaactattagataaaa	SMN2	517	541	25	I7	-0.422821	0.672426	8	1	1195	0.993165	353	409	299	45.6875	29.8438	26.4634	409	45.6875	-0.491227	1	353	45.6875	0.12543	1	1415	1684	456	131.883	149.979	52.0032	1684	149.979	0.223368	1	1415	131.883	-0.143046	1	622	1646	1228	69.3987	148.972	115.353	1646	148.972
2132	tctttttgattttgtctAaaac	gtttTagacaaaatcaaaaaga	SMN2	321	342	22	I6E7	0.418632	0.675485	8	1	1196	0.996849	1120	1830	862	144.957	133.531	76.2924	1830	144.957	-0.194172	1	1120	144.957	-0.382554	1	1029	515	310	95.9061	45.8664	35.353	1029	95.9061	-0.574541	1	1029	95.9061	-0.0812721	1	1523	1583	2350	169.926	143.27	220.749	1583	169.926
1985	caaaatatgatcagcaaaacaa	ttgttttgctgatcatattttg	SMN2	174	195	22	I6	-0.418479	0.675597	8	1	1197	0.99618	2271	2716	3587	293.927	198.181	317.472	2716	293.927	-1.14182	1	3587	317.472	0.805498	1	1730	1652	1144	161.242	147.129	130.464	1730	161.242	-0.04741	1	1730	161.242	0.367917	1	2063	2996	3780	230.176	271.154	355.077	2996	271.154
2548	ggacaccagttaaacttgacta	tagtcaagtttaactggtgtcc	SMN2	737	758	22	I7	-0.418475	0.6756	8	1	1198	0.995354	6339	14448	6922	820.433	1054.24	612.64	14448	1054.24	1.44356	1	6922	820.433	-0.541654	1	5368	4235	4682	500.315	377.173	533.945	5368	500.315	-0.534067	1	5368	533.945	0.6693	1	8198	11630	9324	914.679	1052.58	875.856	11630	1052.58
2583	ggcttgacgaattccagttaaa	tttaactggaattcgtcaagcc	SMN2	772	793	22	I7	0.418378	0.675671	8	1	1199	0.994628	1594	3448	1396	206.305	251.593	123.555	3448	251.593	0.553166	1	1594	206.305	-0.357844	1	3893	3776	2771	362.84	336.294	316.011	3893	362.84	-0.0761627	1	3893	362.84	0.369372	1	758	2123	1757	84.5727	192.143	165.045	2123	192.143
7357	acatactttcacaataaagagc		AS					-0.417832	0.67607	8	1	1200	0.994386	5777	10011	4189	747.695	730.481	370.753	10011	747.695	-0.132459	1	5777	747.695	-1.82319	1	7537	3176	6360	702.472	282.858	725.308	7537	702.472	-2.04397	1	7537	725.308	0.622968	1	5652	7263	5552	630.613	657.34	521.531	7263	657.34
2426	gcatcatatcctaaagctcttt	aaagagctttaggatatgatgc	SMN2	615	636	22	I7	0.417515	0.676302	8	1	1201	0.993899	5249	8220	6142	679.358	599.795	543.605	8220	679.358	-0.596679	1	6142	679.358	-0.204966	1	7941	7992	4455	740.127	711.775	508.058	7992	740.127	-0.0387825	1	7941	740.127	-0.150013	1	6037	7797	8047	673.569	705.67	755.9	7797	705.67
1824	AGTCGGGAGGTGGTGGGGGAAT	ATTCCCCCACCACCTCCCGACT	SMN2	13	34	22	E6	0.417372	0.676406	8	1	1202	0.993226	12453	20746	14139	1611.75	1513.79	1251.39	20746	1611.75	-0.474415	1	14139	1611.75	-0.800739	1	26950	22426	19279	2511.83	1997.28	2198.62	26950	2511.83	-1.03844	1	26950	2511.83	0.0769497	1	18019	16973	24421	2010.44	1536.15	2294	18019	2010.44
1044	TCATGATCTTTATAATCACCGTCAT	ATGACGGTGATTATAAAGATCATGA	SMN2	44	68	25	E6	0.416691	0.676904	6	1	1203	0.993131	789	2346	871	102.117	171.182	77.089	2346	171.182	1.16202	1	871	102.117	0.214582	1	108	107	0	10.0659	9.52952	0.114042	108	10.0659	0.0506899	0	108	10.0659	-157.633	0	1945	1410	838	217.01	127.612	78.7181	1945	217.01
[truncated: 734 more rows]
[truncated: 20 more columns]
