# Supplementary material for: CRISPR-dCas13d-based deep screening of proximal and distal splicing-regulatory elements
Source: Nat Commun. 2024 May 7;15:3839. doi: 10.1038/s41467-024-47140-8 (PMC11076525; doi:10.1038/s41467-024-47140-8)
Supplement: Supplementary file 6 — Source Data [file 41467_2024_47140_MOESM6_ESM.xlsx]

## Sheet: Fig 2
Figure 2b
1st lane	2nd lane	3rd lane	4th lane	5th lane	6th lane	7th lane
Marker	Nusinersen ASO-0 nM	Nusinersen ASO-5 nM	Nusinersen ASO-10 nM	Nusinersen ASO-20 nM	Nusinersen ASO-50 nM	Nusinersen ASO-80 nM
Figure 2c
	1st lane	2nd lane	3rd lane	4th lane	5th lane	6th lane	7th lane	8th lane	9th lane	10th lane	11th lane	12th lane	13th lane	14th lane
pSMN2	-	+	+	+	+	+	+	+	+	+	+	+	+	+
pgRNA	-	-	+	+	+	+	+	+	+	+	+	+	+	+
pdCas13d	-	-	+	-	-	+	+	+	+	+	+	+	+	+
	Marker	nogRNA/noCas	non-targeting gRNA	D[9,30]/no Cas	E[22,40]/no Cas	A[-15,7]	E[22,40]	D[-7,15]	D[4,25]	D[8,29]	D[9,30]	D[10,31]	D[11,32]	D[11,33]

## Sheet: Fig 3
Figure 3e
	1st lane	2nd lane	3rd lane	4th lane	5th lane	6th lane	7th lane	8th lane	9th lane
pSMN2	-	+	+	+	+	+	+	+	+
pgRNA	-	+	+	+	+	+	+	+	+
pdCas13d	-	+	+	+	+	+	+	+	+
	Marker	non-targeting gRNA	E[21,45]	D[10,34]	D[333,357]	non-targeting gRNA	E[21,45]	D[10,34]	D[333,357]

## Sheet: Fig 6
Figure 6b
	1st lane	2nd lane	3rd lane	4th lane	5th lane	6th lane	7th lane	8th lane	9th lane	10th lane	11th lane	12th lane
endogenous SMN1/2	+	+	+	+	+			+	+	+	+	+
pgRNA	-	+	+	+	+			-	+	+	+	+
pdCas13d	-	+	+	+	+			-	+	+	+	+
	endogenous SMN1/2 only	non-targeting gRNA	E[21,45]	D[10,34]	D[333,357]	empty	Marker	endogenous SMN1/2 only	non-targeting gRNA	E[21,45]	D[10,34]	D[333,357]
Figure 6c
	1st lane	2nd lane	3rd lane	4th lane	5th lane	6th lane	7th lane	8th lane	9th lane
endogenous SMN1/2		+	+	+	+	+	+	+	+
ASO		-	+	+	+	+	+	-	+
	Marker	endogenous SMN1/2 only	non-targeting	E[21,45]	D[10,34]	D[11,35]	D[329,353]	D[333,357]	D[334,358]

## Sheet: Supp Fig 1
Supp Figure 1c
	1st lane	2nd lane	3rd lane	4th lane	5th lane	6th lane	7th lane	8th lane	9th lane
pSMN	-	+	+	Not included in paper	Not included in paper	Not included in paper	Not included in paper	Not included in paper	Not included in paper
	Marker	pSMN1	pSMN2

## Sheet: Supp Fig 4
SuppFigure 4b
	1st lane	2nd lane	3rd lane	4th lane	5th lane	6th lane	7th lane	8th lane
pSMN2	+	+	+			+	+	+
pgRNA	+	+	+			+	+	+
pdCas13d	+	+	+			+	+	+
	non-targeting gRNA	D[9,30]	D[9,33]	empty	marker	non-targeting gRNA	D[9,30]	D[9,33]
issn1 grna size wd-930-933 rtpcr rep 1 rep2.tif

## Sheet: Supp Fig 5
Supp Figure 5b
	1st lane	2nd lane	3rd lane	4th lane	5th lane	6th lane	7th lane
DOX	Marker	0	0.01	0.1	0.5	1	5
[ng/ml]
2019-11-18_17-19-15.jpg

## Sheet: Supp Fig 8
Supp Figure 8b, c

## Sheet: Supp Fig 9,10
Supp Figure 9 and 10
	1st lane	2nd lane	3rd lane	4th lane	5th lane	6th lane	7th lane	8th lane	9th lane
Stable expression of Dual-IN SMN2/dCas13d-BFP	+	+	+				+	+	+
gRNA	non-targeting	E[22,40]	D[9,33]				non-targeting	E[22,40]	D[9,33]
gRNA Level				empty	Marker	empty

## Sheet: Supp Fig 11
Supp Figure 11
	1st lane	2nd lane	3rd lane	4th lane	5th lane	6th lane	7th lane	8th lane	9th lane	10th lane	11th lane	12th lane	13th lane	14th lane
Stable expression of Dual-IN SMN2/dCas13d-BFP		+	+	+	+	+	+	+	+	+	+	+	+	+
gRNA		D[9,33]	D[9,33]	D[9,33]	D[9,33]	D[9,33]	D[9,33]	E[22,40]	E[22,40]	E[22,40]	E[22,40]	E[22,40]	E[22,40]
gRNA MOI		High	High	High	Low	Low	Low	High	High	High	Low	Low	Low
dCas13d-BFP levels	Marker	0	Med	High	0	Med	High	0	Med	HIgh	0	Med	High	Marker
